# Supplementary material for: Conserved regulatory switches for the transition from natal down to juvenile feather in birds
Source: Nat Commun. 2024 May 16;15:4174. doi: 10.1038/s41467-024-48303-3 (PMC11099144; doi:10.1038/s41467-024-48303-3)
Supplement: Supplementary file 5 — Supplementary Dataset 2 [file 41467_2024_48303_MOESM5_ESM.xlsx]

## Sheet: diff_TO-GCN_levels
Gene name	descriDtion	Embryonic TO-GCN level	Dosthatch TO-GCN level	difference	abs(diff)	E7d	E7e	E9d	E9e	E14	sDace	D3	D4	D5	D6	D7	(z-score)	E7d	E7e	E9d	E9e	E14	sDace	D3	D4	D5	D6	D7		diff	# TF genes	Ddf		abs(diff)	# TF genes	Ddf	cdf
ZBTB20	zinc finger and BTB domain containing 20 [Source:NCBI gene;Acc:100859265]	4	30	-10	10	3.41327	2.21453	6.84222	2.30578	1.61492		10.4565	8.5938	9.16634	9.38547	9.39913	ZBTB20	0.0644872	-0.507578	1.70085	-0.464031	-0.793725		1.5655	-1.19522	-0.346683	-0.0219176	-0.00167472		-10	9	0.0140845		0	84	0.131455	1
HMBOX1	homeobox containing 1 [Source:NCBI gene;Acc:422024]	5	30	-10	10	58.7493	71.7408	70.3106	70.2453	23.459		12.5855	9.9693	11.1462	10.4497	11.4114	HMBOX1	-0.00740463	0.62654	0.556751	0.553562	-1.72945		1.47192	-1.1422	0.03374	-0.662169	0.298714		-9	1	0.00156495		1	152	0.237872	0.868545
TERF2	telomeric repeat binding factor 2 [Source:NCBI gene;Acc:395598]	5	30	-10	10	47.9385	49.624	49.8991	59.9292	26.3676		37.8837	36.2995	36.7126	37.6361	36.2241	TERF2	0.0962071	0.23284	0.255134	1.0682	-1.65239		1.21686	-0.850444	-0.311393	0.893773	-0.948793		-8	5	0.00782473		2	124	0.194053	0.630673
AHCTF1	AT-hook containing transcription factor 1 [Source:NCBI gene;Acc:421484]	6	30	-10	10	40.6524	47.9947	42.1474	54.1963	33.5411		30.7829	31.7368	31.5386	29.4989	32.2093	AHCTF1	-0.391412	0.549605	-0.199805	1.34443	-1.30281		-0.350082	0.551428	0.364151	-1.56354	0.998047		-7	8	0.0125196		3	84	0.131455	0.43662
RARB	retinoic acid receptor beta [Source:NCBI gene;Acc:396266]	7	30	-10	10	50.4474	161.953	43.0936	94.5476	22.7986		24.0027	19.8348	22.3446	22.8509	22.4285	RARB	-0.435193	1.57663	-0.567872	0.360475	-0.934039		1.12184	-1.61186	0.0343166	0.366391	0.0893065		-6	13	0.0203443		4	76	0.118936	0.305164
EMX1	empty spiracles homeobox 1 [Source:NCBI gene;Acc:768977]	8	30	-10	10	0.375454	21.4715	0	2.2444	0.595229		0	0	0	0	0	EMX1	-0.491438	1.78119	-0.531885	-0.290101	-0.467762		0	0	0	0	0		-5	32	0.0500782		5	54	0.084507	0.186228
FOXB1	#N/A	8	30	-10	10	0.324355	46.5612	0	2.16392	0		0	0	0	0	0	FOXB1	-0.461262	1.78714	-0.477035	-0.371808	-0.477035		0	0	0	0	0		-4	44	0.0688576		6	20	0.0312989	0.101721
ID1	inhibitor of DNA binding 1, HLH protein [Source:NCBI gene;Acc:395282]	9	30	-10	10	155.246	240.827	123.507	204.487	405.999		144.176	141.738	115.852	122.425	138.604	ID1	-0.642059	0.134401	-0.930018	-0.195302	1.63298		0.92015	0.727058	-1.32332	-0.802673	0.47879		-3	50	0.0782473		7	19	0.029734	0.0704225
ZFP92	zinc finger protein 92 homolog (mouse) [Source:NCBI gene;Acc:418448]	10	30	-10	10	22.2748	34.1901	26.8634	28.913	28.417		22.1924	20.1731	19.4471	23.4054	23.2471	ZFP92	-1.3681	1.41519	-0.296256	0.182512	0.0666543		0.277521	-0.844696	-1.24815	0.951654	0.863675		-2	72	0.112676		8	7	0.0109546	0.0406886
FOXP1	forkhead box P1 [Source:NCBI gene;Acc:416092]	30	3	10	10	92.4389	59.9093	59.5505	88.2355	81.397		35.8637	35.8185	34.9365	26.0671	24.0779	FOXP1	1.03168	-1.04858	-1.07152	0.762873	0.32555		0.779383	0.771577	0.61919	-0.91323	-1.25692		-1	75	0.117371		9	1	0.00156495	0.029734
TCF21	transcription factor 21 [Source:NCBI gene;Acc:421697]	30	3	10	10	0	0.184108	0.228179	0.0487141	0.0575885		2.56748	1.73903	2.49469	1.1783	0.83147	TCF21	-1.06603	0.826268	1.27924	-0.565341	-0.474128		1.04119	-0.0299503	0.947079	-0.754947	-1.20338		0	84	0.131455		10	18	0.028169	0.028169
TEAD3	TEA domain transcription factor 3 [Source:NCBI gene;Acc:395810]	30	3	10	10	68.0624	91.1906	81.3723	53.3179	114.221		81.0206	79.9137	72.0769	60.7535	62.2844	TEAD3	-0.586797	0.413291	-0.0112616	-1.22437	1.40913		1.03163	0.915232	0.0911784	-1.09951	-0.938533		1	77	0.120501
HIC2	hypermethylated in cancer 2 [Source:NCBI gene;Acc:416768]	30	7	10	10	175.898	177.876	99.0269	224.116	211.189		22.0536	20.101	18.3488	17.5179	22.3889	HIC2	-0.0354157	0.00523628	-1.61539	0.955628	0.689939		0.909705	0.00876296	-0.799764	-1.18312	1.06441		2	52	0.0813772			639
AFF4	AF4/FMR2 family member 4 [Source:NCBI gene;Acc:416337]	30	8	10	10	43.0842	21.9006	52.7511	55.0556	54.7381		67.8326	67.5227	70.9024	69.4317	70.1838	AFF4	-0.172103	-1.67756	0.514893	0.678669	0.656101		-0.915277	-1.12665	1.17834	0.175322	0.688266		3	34	0.0532081
ZBTB6	zinc finger and BTB domain containing 6 [Source:NCBI gene;Acc:417108]	30	8	10	10	19.6744	27.7515	23.5187	21.6516	28.1591		19.7231	21.181	19.0148	21.6569	21.4543	ZBTB6	-1.1995	0.964712	-0.169432	-0.669712	1.07393		-0.755309	0.491883	-1.3612	0.89894	0.725682		4	32	0.0500782
HMGA1	high mobility group AT-hook 1 [Source:NCBI gene;Acc:378795]	30	9	10	10	122.396	117.819	105.34	132.813	123.384		41.1701	44.0395	41.1897	53.4658	55.0909	HMGA1	0.204437	-0.25295	-1.50027	1.24559	0.303184		-0.858789	-0.435459	-0.855895	0.955193	1.19495		5	22	0.0344288
MTA3	metastasis associated 1 family member 3 [Source:NCBI gene;Acc:421395]	30	10	10	10	22.178	38.6979	33.0417	27.1564	44.6836		8.856	16.7689	18.6423	16.702	25.453	MTA3	-1.22664	0.619982	-0.0122745	-0.670148	1.28908		-1.42359	-0.0870689	0.229348	-0.0983796	1.37969		6	7	0.0109546
YEATS4	YEATS domain containing 4 [Source:NCBI gene;Acc:771226]	30	10	10	10	92.6995	103.576	77.1097	99.1466	94.7197		53.2283	53.7002	56.8512	86.4193	85.3113	YEATS4	-0.0746976	1.00735	-1.6256	0.566675	0.126272		-0.807113	-0.779657	-0.596347	1.12379	1.05933		7	11	0.0172144
BNC1	basonuclin 1 [Source:NCBI gene;Acc:427504]	1	10	-9	9	75.3539	15.8822	18.1157	13.7829	19.3632		10.455	10.6754	20.3876	31.8251	32.7385	BNC1	1.78294	-0.480126	-0.395135	-0.560012	-0.347664		-0.989709	-0.969434	-0.0762138	0.975674	1.05968		8	2	0.00312989
HMGA2	high mobility group AT-hook 2 [Source:NCBI gene;Acc:395851]	1	9	-8	8	641.721	76.1778	245.981	114.562	30.1416		6.55847	8.98018	16.7445	10.2191	14.0609	HMGA2	1.69239	-0.586444	0.0977712	-0.431776	-0.771945		-1.16777	-0.572921	1.33425	-0.268614	0.675056		9	0	0
HOXD11	homeobox D11 [Source:NCBI gene;Acc:395328]	1	9	-8	8	3.9062	0	0.691968	0.0361851	0		0	0.124663	0.037943	0.176948	0.146381	HOXD11	1.76148	-0.547996	-0.138882	-0.526603	-0.547996		-1.29606	0.366412	-0.790061	1.06367	0.656036		10	9	0.0140845
NKX6-1	NK6 homeobox 1 [Source:NCBI gene;Acc:395752]	1	9	-8	8	86.6053	0.795342	10.4515	0.710084	8.7418		7.83948	11.5635	9.06613	11.8673	10.6827	NKX6-1	1.77557	-0.563255	-0.300068	-0.565579	-0.346667		-1.3807	0.794023	-0.664377	0.971386	0.279666
ONECUT1	one cut homeobox 1 [Source:NCBI gene;Acc:107054176]	2	10	-8	8	5.65436	2.89028	2.26138	1.68267	0.270594		0.0452189	0.165145	0.317451	0.296353	0.323346	ONECUT1	1.56183	0.170366	-0.146228	-0.437556	-1.14841		-1.51592	-0.529405	0.723465	0.549907	0.771954			639
TSHZ2	teashirt zinc finger homeobox 2 [Source:NCBI gene;Acc:419341]	2	10	-8	8	46.5006	1.64653	30.226	8.30551	16.4937		5.26395	5.38409	5.24274	11.4567	10.0409	TSHZ2	1.43993	-1.05703	0.533946	-0.686334	-0.230512		-0.731022	-0.691349	-0.738028	1.31397	0.846431
NFE2L2	nuclear factor, erythroid 2 like 2 [Source:NCBI gene;Acc:396014]	10	2	8	8	34.4994	54.3426	41.8422	48.5791	45.5945		89.1087	80.5773	79.7154	72.7149	67.1506	NFE2L2	-1.40989	1.26165	-0.421313	0.485689	0.0838653		1.34883	0.326433	0.223144	-0.615792	-1.28262
JDP2	Jun dimerization protein 2 [Source:NCBI gene;Acc:423363]	11	3	8	8	20.7922	27.5487	34.7021	41.2677	43.0901		140.751	123.403	103.46	69.9603	79.3892	JDP2	-1.35513	-0.633507	0.130508	0.831741	1.02639		1.26477	0.677437	0.0022672	-1.13184	-0.812628
BATF3	basic leucine zipper ATF-like transcription factor 3 [Source:NCBI gene;Acc:421368]	1	8	-7	7	3.85496	0.0668989	1.45979	0.440171	0.550096		1.47315	1.38585	1.15726	3.10265	1.46569	BATF3	1.68587	-0.788839	0.121122	-0.544984	-0.47317		-0.31049	-0.421687	-0.712838	1.76501	-0.31999
HOXA11	homeobox A11 [Source:NCBI gene;Acc:395327]	2	9	-7	7	11.9749	0.107406	8.81882	1.2496	0.671756		0.37688	2.73631	1.04239	3.24082	2.80775	HOXA11	1.3585	-0.817089	0.779915	-0.607698	-0.713631		-1.32825	0.555167	-0.797006	0.957891	0.612193
PMS1	PMS1 homolog 1, mismatch repair system component [Source:NCBI gene;Acc:423980]	2	9	-7	7	28.4211	19.6245	20.6507	20.832	14.0913		24.6046	25.8231	29.3795	26.0112	27.4332	PMS1	1.50619	-0.215137	-0.0143292	0.0211452	-1.29787		-1.12024	-0.452996	1.49451	-0.349987	0.428716
TFDP2	transcription factor Dp-2 [Source:NCBI gene;Acc:424780]	2	9	-7	7	62.3723	32.7166	38.0398	42.9851	17.5295		25.8961	25.7907	28.4566	29.7616	27.9973	TFDP2	1.45026	-0.368766	-0.0422549	0.26108	-1.30032		-0.983212	-1.04475	0.511424	1.27319	0.243346
MBD3	methyl-CpG binding domain protein 3 [Source:NCBI gene;Acc:770153]	3	10	-7	7	184.423	92.9507	185.353	92.913	35.466		32.7159	32.0312	33.1846	40.1088	38.8408	MBD3	1.01499	-0.387438	1.02924	-0.388016	-1.26878		-0.701855	-0.882497	-0.578205	1.24854	0.914018
PURG	purine rich element binding protein G [Source:NCBI gene;Acc:428737]	3	10	-7	7	16.5512	7.20124	16.786	6.85977	7.4358		13.9765	13.9122	15.3616	16.4292	16.8044	PURG	1.07192	-0.722798	1.117	-0.788344	-0.677776		-0.982723	-1.0306	0.0482338	0.842902	1.12219
TBX20	T-box 20 [Source:NCBI gene;Acc:373943]	3	10	-7	7	7.26434	0	8.85921	0	3.26912		1.61334	2.45797	2.88049	2.32475	2.31162	TBX20	0.828968	-0.949604	1.21945	-0.949604	-0.149207		-1.5437	0.307592	1.23368	0.0156003	-0.0131757
THAP12	THAP domain containing 12 [Source:NCBI gene;Acc:428122]	3	10	-7	7	23.9687	15.6282	16.3076	21.7322	12.0968		11.7524	12.8814	14.8221	14.4714	14.5864	THAP12	1.24972	-0.481153	-0.340157	0.785597	-1.21401		-1.46358	-0.616352	0.839997	0.576789	0.663147
AFF1	AF4/FMR2 family member 1 [Source:NCBI gene;Acc:422590]	9	2	7	7	15.4968	24.2339	51.0474	40.8258	58.0692		82.9541	73.0407	71.2491	64.5341	55.9291	AFF1	-1.25585	-0.766831	0.733926	0.161818	1.12693		1.33226	0.347576	0.169622	-0.49737	-1.35208
JUND	JunD proto-oncogene, AP-1 transcription factor subunit [Source:NCBI gene;Acc:107055370]	9	2	7	7	82.2197	55.7799	145.895	174.203	222.578		233.809	222.602	156.444	137.013	174.651	JUND	-0.79536	-1.1854	0.143984	0.561577	1.2752		1.16728	0.899769	-0.679269	-1.14306	-0.24472
THRA	thyroid hormone receptor, alpha [Source:NCBI gene;Acc:396251]	9	2	7	7	64.0589	57.2335	64.0083	89.2776	72.4204		69.2134	64.6406	51.8216	51.7741	52.8281	THRA	-0.432537	-0.985305	-0.436634	1.60984	0.244634		1.34936	0.796353	-0.753895	-0.759642	-0.632173
YBX3	Y-box binding protein 3 [Source:NCBI gene;Acc:396371]	9	2	7	7	402.668	362.834	272.503	331.728	623.679		559.67	481.048	457.5	438.224	404.064	YBX3	0.0296419	-0.266593	-0.938348	-0.497912	1.67321		1.56704	0.22156	-0.181416	-0.511293	-1.09589
ATF3	activating transcription factor 3 [Source:NCBI gene;Acc:421369]	10	3	7	7	2.24134	3.5697	5.3511	12.8725	9.47725		57.6998	47.9789	35.4151	13.2714	35.2611	ATF3	-1.01472	-0.712567	-0.307364	1.40347	0.631181		1.18529	0.60262	-0.15046	-1.47776	-0.159691
CARHSP1	calcium regulated heat stable protein 1 [Source:NCBI gene;Acc:416640]	10	3	7	7	36.8394	76.6633	32.6173	43.8575	101.837		135.281	135.415	130.315	107.686	100.031	CARHSP1	-0.721328	0.613314	-0.862825	-0.486126	1.45696		0.811551	0.819589	0.513783	-0.842964	-1.30196
CDIP1	cell death-inducing p53 target 1 [Source:NCBI gene;Acc:416662]	10	3	7	7	16.2018	24.8307	22.6095	27.6788	34.6334		29.2096	30.1763	21.7102	23.7657	23.0055	CDIP1	-1.32917	-0.0532517	-0.381692	0.367882	1.39623		0.945208	1.19651	-1.00425	-0.469936	-0.667535
ELF1	E74 like ETS transcription factor 1 [Source:NCBI gene;Acc:418828]	10	3	7	7	15.9209	29.5584	19.2413	28.8017	33.2472		52.0761	50.6229	47.7796	41.6671	38.2882	ELF1	-1.27714	0.569251	-0.827584	0.466798	1.06868		1.01359	0.767664	0.286483	-0.747958	-1.31978
PIAS1	protein inhibitor of activated STAT 1 [Source:NCBI gene;Acc:427514]	10	3	7	7	30.3981	35.2804	47.0298	43.0859	44.3263		35.8513	33.6034	32.8696	30.6286	29.2625	PIAS1	-1.38893	-0.684474	1.01086	0.441787	0.620767		1.32283	0.450348	0.165545	-0.70426	-1.23447
KLF10	Kruppel-like factor 10 [Source:NCBI gene;Acc:420255]	11	4	7	7	15.9454	19.9143	16.1811	26.8013	27.9874		62.5517	62.6302	64.8946	53.9654	55.8441	KLF10	-0.944453	-0.252921	-0.90338	0.94704	1.15372		0.539556	0.556006	1.03056	-1.25992	-0.8662
TEF	TEF, PAR bZIP transcription factor [Source:NCBI gene;Acc:396342]	11	4	7	7	50.2008	94.57	83.3115	91.557	113.075		281.073	256.589	251.427	164.742	187.232	TEF	-1.57685	0.348293	-0.140205	0.217562	1.1512		1.06543	0.571938	0.467903	-1.27929	-0.825982
NFYA	nuclear transcription factor Y subunit alpha [Source:NCBI gene;Acc:419917]	2	8	-6	6	73.3941	45.4088	53.223	53.0391	28.1794		47.1807	48.2767	50.7081	46.3811	49.1374	NFYA	1.3959	-0.321588	0.157979	0.146689	-1.37898		-0.683954	-0.0355334	1.40286	-1.15699	0.473619
AEBP2	AE binding protein 2 [Source:NCBI gene;Acc:418184]	3	9	-6	6	21.0473	13.9296	20.215	14.0504	16.8979		20.9844	22.4869	23.4686	21.8605	23.5403	AEBP2	1.14384	-0.987853	0.89458	-0.951699	-0.0988674		-1.36569	0.0172944	0.920846	-0.559279	0.986831
CAPN15	calpain 15 [Source:NCBI gene;Acc:416389]	3	9	-6	6	30.7401	28.8813	27.6756	28.446	24.2878		18.0595	20.4733	18.2184	23.4471	23.0834	CAPN15	1.15608	0.370074	-0.139783	0.186003	-1.57238		-1.01083	-0.0712598	-0.948966	1.08631	0.944743
HMGB2	high mobility group box 2 [Source:NCBI gene;Acc:396482]	3	9	-6	6	638.641	400.495	374.402	555.036	137.256		174.052	162.263	197.116	225.675	199.846	HMGB2	1.12894	-0.107305	-0.242757	0.694934	-1.47381		-0.719967	-1.19851	0.216169	1.37535	0.326955
ZIC1	Zic family member 1 [Source:NCBI gene;Acc:374103]	3	9	-6	6	159.361	0.221783	215.545	0	14.6331		11.0256	13.3864	12.7758	14.3394	11.4753	ZIC1	0.797449	-0.761414	1.3478	-0.763586	-0.620246		-1.15643	0.577107	0.128728	1.27685	-0.826251
ZNF148	zinc finger protein 148 [Source:NCBI gene;Acc:424259]	3	9	-6	6	32.6787	14.9895	29.6784	11.3078	12.4201		9.51029	9.26732	9.92881	10.4886	10.0701	ZNF148	1.22764	-0.514687	0.932123	-0.877313	-0.767765		-0.715679	-1.22303	0.158252	1.32723	0.453227
E2F7	E2F transcription factor 7 [Source:NCBI gene;Acc:417868]	4	10	-6	6	22.4746	12.6051	16.6763	22.8867	11.821		8.15576	7.33815	9.03201	10.6444	10.3422	E2F7	0.986184	-0.892124	-0.117317	1.06461	-1.04135		-0.672459	-1.2532	-0.0500674	1.09518	0.880551
HIF1A	hypoxia inducible factor 1 subunit alpha [Source:NCBI gene;Acc:374177]	4	10	-6	6	112.366	97.3641	102.027	78.7021	93.6138		106.717	107.19	115.914	133.937	137.645	HIF1A	1.26178	0.0445751	0.422917	-1.46957	-0.259701		-0.923716	-0.891544	-0.297366	0.93007	1.18256
MYNN	#N/A	4	10	-6	6	20.0041	17.9359	18.9164	18.4388	11.6069		20.2344	20.5854	20.5796	20.2343	21.5291	MYNN	0.791038	0.167459	0.463089	0.319089	-1.74067		-0.750474	-0.0888635	-0.0998838	-0.750603	1.68983
PHB	prohibitin [Source:NCBI gene;Acc:419980]	4	10	-6	6	203.903	191.084	129.67	179.419	144.72		151.552	162.338	163.102	196.975	191.677	PHB	1.08682	0.678779	-1.27605	0.307478	-0.797021		-1.08045	-0.540345	-0.502104	1.19408	0.928818
SP4	Sp4 transcription factor [Source:NCBI gene;Acc:420607]	4	10	-6	6	18.7858	17.511	18.4197	19.1548	16.0859		8.50998	8.19177	8.99067	9.72618	9.63484	SP4	0.646999	-0.391336	0.34881	0.94754	-1.55201		-0.741642	-1.21297	-0.0296456	1.05978	0.924479
TSC22D1	TSC22 domain family member 1 [Source:NCBI gene;Acc:396005]	4	10	-6	6	213.962	191.159	276.637	101.893	119.411		217.347	224.202	240.541	251.396	258.156	TSC22D1	0.467137	0.147736	1.34506	-1.10266	-0.857271		-1.20706	-0.812705	0.127308	0.751779	1.14068
ZIC3	Zic family member 3 [Source:NCBI gene;Acc:422251]	4	10	-6	6	18.6445	0.115146	50.0957	0.0640081	5.99844		2.95328	3.94677	4.84459	4.42232	4.54057	ZIC3	0.174002	-0.706687	1.66886	-0.709117	-0.427057		-1.60871	-0.263651	0.95189	0.380183	0.540286
SALL4	spalt like transcription factor 4 [Source:NCBI gene;Acc:769286]	7	1	6	6	0.794259	5.44811	0.914292	4.60489	0.719666		0.706878	0.462318	0.451892	0.442538	0.345403	SALL4	-0.730468	1.2669	-0.678951	0.905002	-0.762482		1.67666	-0.145171	-0.222843	-0.292521	-1.01612
GCM1	glial cells missing homolog 1 [Source:NCBI gene;Acc:404300]	9	3	6	6	0.209714	2.01309	0.164722	1.11455	12.4594		1.05539	1.07823	0.552259	0.392373	0.625131	GCM1	-0.569666	-0.225226	-0.578259	-0.396844	1.77		1.01686	1.09064	-0.608785	-1.12539	-0.373334
MAFK	MAF bZIP transcription factor K [Source:NCBI gene;Acc:395518]	9	3	6	6	16.0635	13.7817	17.1226	21.9339	40.021		33.4184	33.2814	29.559	28.254	28.1078	MAFK	-0.538722	-0.753598	-0.438998	0.0140665	1.71725		1.09583	1.04397	-0.365416	-0.859504	-0.914881
NR4A1	nuclear receptor subfamily 4 group A member 1 [Source:NCBI gene;Acc:100857380]	9	3	6	6	0.196768	0.0575008	2.7828	6.45126	3.15529		14.6745	11.7162	8.58235	3.30377	7.2809	NR4A1	-0.891184	-0.944406	0.0970987	1.49904	0.23945		1.28392	0.601149	-0.122137	-1.34042	-0.422509
STAT6	#N/A	10	4	6	6	27.6248	28.1787	27.1267	42.5513	50.1066		75.1967	79.8278	75.5143	70.2024	63.5293	STAT6	-0.707944	-0.655613	-0.755008	0.702359	1.41621		0.376101	1.11963	0.427097	-0.425729	-1.4971
ZBTB21	zinc finger and BTB domain containing 21 [Source:NCBI gene;Acc:427986]	10	4	6	6	9.17612	8.38052	8.32479	10.6404	10.1708		21.3188	16.9266	20.3261	14.8913	16.768	ZBTB21	-0.15556	-0.917669	-0.971053	1.24708	0.797198		1.22075	-0.41761	0.850427	-1.1768	-0.476765
ZBTB7A	zinc finger and BTB domain containing 7A [Source:NCBI gene;Acc:395411]	10	4	6	6	24.8344	47.7039	31.9851	63.572	71.755		56.8553	60.3939	50.1021	54.7391	54.448	ZBTB7A	-1.15679	-0.013308	-0.799252	0.780096	1.18925		0.412052	1.35422	-1.386	-0.151389	-0.228885
SP5	Sp5 transcription factor [Source:NCBI gene;Acc:693261]	1	6	-5	5	172.253	13.0314	10.6972	4.70927	2.09378		2.75814	3.12056	4.09438	3.3091	2.77346	SP5	1.78565	-0.373217	-0.404865	-0.486055	-0.521518		-0.828874	-0.165723	1.61617	0.179266	-0.800843
HOXD10	homeobox D10 [Source:NCBI gene;Acc:771246]	2	7	-5	5	33.0687	1.18777	20.3461	1.08422	3.33318		3.38025	6.55348	5.85715	5.89779	3.94935	HOXD10	1.48111	-0.739431	0.594965	-0.746643	-0.59		-1.26766	1.03443	0.529265	0.55875	-0.85479
TCF12	transcription factor 12 [Source:NCBI gene;Acc:396334]	2	7	-5	5	1164.39	316.458	1012.65	287.085	197.228		320.342	324.386	371.256	338.418	326.991	TCF12	1.2493	-0.612989	0.91604	-0.6775	-0.874849		-0.770836	-0.575236	1.69185	0.103477	-0.449259
HOXA10	homeobox A10 [Source:NCBI gene;Acc:776143]	3	8	-5	5	39.9019	8.07128	39.6932	13.1438	3.54241		11.5167	18.9096	12.6759	17.5455	15.4416	HOXA10	1.08079	-0.726869	1.06894	-0.438798	-0.984063		-1.18143	1.17842	-0.811418	0.742995	0.0714282
IKZF1	IKAROS family zinc finger 1 [Source:NCBI gene;Acc:395974]	3	8	-5	5	0.985949	0	0.890842	0	0.188062		2.1181	2.15432	1.54824	3.15725	1.98294	IKZF1	1.17676	-0.84814	0.981429	-0.84814	-0.461906		-0.125346	-0.0640518	-1.08971	1.6332	-0.354084
HMG20A	high mobility group 20A [Source:NCBI gene;Acc:415346]	4	9	-5	5	81.5119	68.3671	80.4708	77.1548	33.6531		36.5679	34.9553	43.0652	44.6428	43.1955	HMG20A	0.66371	0.00677445	0.611682	0.445958	-1.72812		-0.891639	-1.25867	0.587187	0.94626	0.616866
HOXA9	homeobox A9 [Source:NCBI gene;Acc:396096]	4	9	-5	5	64.5513	63.5356	64.4381	52.8388	15.5449		38.115	41.1238	39.7832	49.611	42.0927	HOXA9	0.587228	0.53901	0.581853	0.0311927	-1.73928		-0.909123	-0.230391	-0.532808	1.68416	-0.0118369
ALX4	ALX homeobox 4 [Source:NCBI gene;Acc:373976]	5	10	-5	5	8.42717	0	60.9292	0.0829882	6.46051		1.9268	3.65933	5.07939	6.85922	6.28895	ALX4	-0.261226	-0.587224	1.76977	-0.584014	-0.337305		-1.41422	-0.550245	0.157907	1.04547	0.761089
BHLHE41	basic helix-loop-helix family member e41 [Source:NCBI gene;Acc:101750689]	5	10	-5	5	14.3527	4.78717	27.829	6.89421	14.0664		10.9781	13.7995	17.5585	25.7187	23.3255	BHLHE41	0.0849532	-0.974809	1.57799	-0.74137	0.0532311		-1.17349	-0.719823	-0.115374	1.19675	0.811935
CDC5L	cell division cycle 5 like [Source:NCBI gene;Acc:422052]	5	10	-5	5	161.415	146.518	179.353	150.277	100.99		83.1137	85.132	84.4869	90.1799	87.5849	CDC5L	0.471438	-0.0410158	1.08856	0.088284	-1.60727		-1.06724	-0.345823	-0.576406	1.4585	0.530967
CPEB1	cytoplasmic polyadenylation element binding protein 1 [Source:NCBI gene;Acc:415326]	5	10	-5	5	5.92466	4.77404	7.23661	5.40261	6.44224		2.20943	1.71437	3.06506	5.49196	5.53426	CPEB1	-0.0331572	-1.24929	1.35349	-0.584936	0.513888		-0.770176	-1.04378	-0.297304	1.04394	1.06732
DNAJC2	DnaJ heat shock protein family (Hsp40) member C2 [Source:NCBI gene;Acc:417717]	5	10	-5	5	123.061	136.631	97.4643	126.739	82.6339		54.9706	52.5636	57.0137	58.4832	62.3431	DNAJC2	0.435044	1.04017	-0.706445	0.59903	-1.3678		-0.569951	-1.22193	-0.0165689	0.38147	1.42698
E2F3	E2F transcription factor 3 [Source:NCBI gene;Acc:420824]	5	10	-5	5	18.5811	20.6569	13.0368	20.0484	4.36097		6.92613	7.8111	7.5499	9.44492	9.42303	E2F3	0.474761	0.778524	-0.336588	0.689485	-1.60618		-1.14036	-0.366972	-0.595239	1.06085	1.04172
GLI2	GLI family zinc finger 2 [Source:NCBI gene;Acc:395956]	5	10	-5	5	90.2583	48.5821	186.09	112.006	31.2784		14.8179	18.894	24.8995	19.9498	20.149	GLI2	-0.0556165	-0.740422	1.51906	0.301732	-1.02475		-1.36868	-0.235709	1.43354	0.0577501	0.113104
HES5	hes family bHLH transcription factor 5 [Source:NCBI gene;Acc:419392]	5	10	-5	5	3.39183	0	15.6355	0	2.36325		0	0	0	0.309686	0.385695	HES5	-0.135932	-0.656143	1.7419	-0.656143	-0.293686		-0.723132	-0.723132	-0.723132	0.887093	1.2823
MTA1	metastasis associated 1 [Source:NCBI gene;Acc:429060]	5	10	-5	5	114.145	131.712	123.588	124.128	69.5458		45.2029	46.949	46.35	53.1891	50.6119	MTA1	0.0611625	0.767368	0.440791	0.4625	-1.73182		-0.978468	-0.454016	-0.633925	1.42024	0.646174
MYEF2	myelin expression factor 2 [Source:NCBI gene;Acc:415432]	5	10	-5	5	91.7714	94.8664	110.587	112.944	43.0042		28.9739	30.0169	34.8783	41.0817	42.5418	MYEF2	0.0402918	0.149999	0.707238	0.790774	-1.6883		-1.05228	-0.884062	-0.100026	0.900442	1.13593
PATZ1	POZ/BTB and AT hook containing zinc finger 1 [Source:NCBI gene;Acc:416963]	5	10	-5	5	24.7621	25.9559	33.5233	24.9962	5.84344		4.22146	3.62345	5.10426	6.88722	6.44857	PATZ1	0.170199	0.286578	1.02428	0.193016	-1.67407		-0.739589	-1.1667	-0.109083	1.16433	0.85104
PAXBP1	PAX3 and PAX7 binding protein 1 [Source:NCBI gene;Acc:418499]	5	10	-5	5	40.61	36.3123	42.8225	47.6629	26.396		45.8986	48.8062	49.9805	48.703	52.7524	PAXBP1	0.230238	-0.304833	0.505703	1.10834	-1.53945		-1.34461	-0.170415	0.303843	-0.212083	1.42326
PBRM1	polybromo 1 [Source:NCBI gene;Acc:396074]	5	10	-5	5	85.9641	96.9544	90.7229	104.32	41.7664		34.4223	33.6751	35.2279	38.5598	36.8891	PBRM1	0.0821744	0.529599	0.275907	0.829474	-1.71715		-0.676222	-1.05539	-0.267378	1.42341	0.57558
PHTF1	putative homeodomain transcription factor 1 [Source:NCBI gene;Acc:419878]	5	10	-5	5	23.5433	26.5621	21.4319	18.8328	6.83974		11.7758	11.8231	12.344	13.7696	13.5801	PHTF1	0.540085	0.937623	0.26205	-0.0802185	-1.65954		-0.922814	-0.873392	-0.328811	1.1616	0.963418
PLAGL2	PLAG1 like zinc finger 2 [Source:NCBI gene;Acc:100859766]	5	10	-5	5	29.2887	34.7511	27.9644	34.6199	11.9961		8.51705	9.30298	9.02916	9.46796	10.3169	PLAGL2	0.168036	0.754672	0.025814	0.740589	-1.68911		-1.22596	-0.0360819	-0.450641	0.213684	1.499
RCOR1	REST corepressor 1 [Source:NCBI gene;Acc:428911]	5	10	-5	5	83.0553	80.9429	112.667	87.3249	65.4331		46.88	48.0849	58.0778	60.5539	61.2987	RCOR1	-0.165424	-0.288938	1.56593	0.0842134	-1.19579		-1.16372	-0.990603	0.445245	0.801034	0.908049
SFPQ	splicing factor proline and glutamine rich [Source:NCBI gene;Acc:395803]	5	10	-5	5	222.975	243.043	247.48	273.784	97.0425		137.421	147.647	149.992	149.821	159.777	SFPQ	0.0880582	0.377291	0.441236	0.820336	-1.72692		-1.44536	-0.161315	0.133148	0.111641	1.36188
SOX13	SRY-box 13 [Source:NCBI gene;Acc:419820]	5	10	-5	5	7.97577	3.0487	39.4889	2.06191	6.15833		6.75841	8.79228	9.68102	12.8213	10.4812	SOX13	-0.240362	-0.554416	1.7683	-0.617315	-0.356207		-1.32423	-0.410753	-0.0115906	1.39879	0.347777
SOX4	SRY-box 4 [Source:NCBI gene;Acc:395143]	5	10	-5	5	270.177	223.454	501.635	203.836	106.725		39.7543	46.7172	52.8904	73.329	70.597	SOX4	0.0612944	-0.256494	1.63555	-0.389926	-1.05042		-1.14551	-0.673647	-0.255294	1.1298	0.944657
SSRP1	structure specific recognition protein 1 [Source:NCBI gene;Acc:396509]	5	10	-5	5	208.128	217.302	171.576	226.195	102.71		88.2837	87.7991	94.8193	109.051	103.53	SSRP1	0.453795	0.635224	-0.269088	0.811101	-1.63103		-0.895811	-0.947407	-0.199902	1.31551	0.727608
UBP1	upstream binding protein 1 (LBP-1a) [Source:NCBI gene;Acc:428458]	5	10	-5	5	90.6281	93.2834	102.348	120.829	49.9844		83.807	85.6238	99.2552	103.834	101.314	UBP1	-0.0302414	0.0718632	0.4204	1.13106	-1.59308		-1.17343	-0.978918	0.480552	0.970778	0.701023
ZBTB26	zinc finger and BTB domain containing 26 [Source:NCBI gene;Acc:417107]	5	10	-5	5	20.7651	25.6932	16.4329	21.5451	12.7798		12.7169	13.2446	13.1835	14.1126	14.6425	ZBTB26	0.266115	1.25826	-0.606045	0.42316	-1.34149		-1.108	-0.430649	-0.509014	0.683743	1.36392
ZNF326	zinc finger protein 326 [Source:NCBI gene;Acc:424512]	5	10	-5	5	126.811	134.739	110.4	127.015	50.5098		71.8664	72.6043	76.5979	76.5604	82.8135	ZNF326	0.492273	0.722989	0.0146921	0.498205	-1.72816		-0.970702	-0.801051	0.117122	0.108484	1.54615
ZNF644	zinc finger protein 644 [Source:NCBI gene;Acc:424510]	5	10	-5	5	45.0981	47.9994	51.4623	42.2094	31.9093		33.8403	34.7269	35.9155	34.8016	36.5202	ZNF644	0.182907	0.572415	1.03732	-0.204911	-1.58773		-1.24804	-0.410174	0.713133	-0.339549	1.28464
TFAP4	transcription factor AP-4 [Source:NCBI gene;Acc:430233]	6	11	-5	5	27.474	34.9102	38.0765	51.047	11.4686		13.8162	15.5657	16.3911	17.7054	18.244	TFAP4	-0.351641	0.158951	0.376358	1.26695	-1.45061		-1.43243	-0.441235	0.0263969	0.771037	1.07623
CNBP	CCHC-type zinc finger nucleic acid binding protein [Source:NCBI gene;Acc:395731]	6	1	5	5	569.91	611.886	427.935	669.687	412.604		736.776	667.579	651.799	668.763	669.248	CNBP	0.277242	0.646613	-0.972097	1.15525	-1.10701		1.74543	-0.339001	-0.814351	-0.303342	-0.288736
IRX2	iroquois homeobox 2 [Source:NCBI gene;Acc:373975]	7	2	5	5	95.3584	329.219	139.729	228.575	57.1042		98.1819	88.1161	88.085	83.1801	81.19	IRX2	-0.68125	1.45327	-0.276263	0.534653	-1.03041		1.58621	0.0555778	0.0508424	-0.695008	-0.997618
GATA2	GATA binding protein 2 [Source:NCBI gene;Acc:416018]	8	3	5	5	1.84195	1.33504	4.58678	3.18078	19.3407		16.9988	16.7185	13.1884	14.1266	11.7417	GATA2	-0.559588	-0.626885	-0.19519	-0.381848	1.76351		1.07646	0.953008	-0.601821	-0.188591	-1.23905
HIC1	HIC ZBTB transcriptional repressor 1 [Source:NCBI gene;Acc:396164]	8	3	5	5	135.976	629.676	201.424	41.4934	14.4307		97.494	119.873	67.4389	51.9815	60.3399	HIC1	-0.275502	1.70654	-0.0127507	-0.654818	-0.763466		0.636473	1.4248	-0.422237	-0.966733	-0.672303
KLF15	Kruppel like factor 15 [Source:NCBI gene;Acc:427588]	8	3	5	5	16.8331	11.9769	12.161	2.81906	27.8058		42.8405	39.7033	26.1188	17.4979	16.419	KLF15	0.276518	-0.257642	-0.237389	-1.26496	1.48347		1.16589	0.910543	-0.195101	-0.896761	-0.984568
LHX9	LIM homeobox 9 [Source:NCBI gene;Acc:396397]	8	3	5	5	0	0	0.0345035	0	0.704067		3.41169	2.93924	2.1569	2.43008	1.43413	LHX9	-0.474402	-0.474402	-0.363589	-0.474402	1.78679		1.24159	0.615747	-0.420596	-0.0587197	-1.37802
MSC	musculin [Source:NCBI gene;Acc:420179]	8	3	5	5	0	0	0.0572698	0.0271981	0.108531		6.95579	4.70734	5.50323	2.7907	1.10107	MSC	-0.844894	-0.844894	0.40866	-0.249566	1.53069		1.19371	0.215633	0.561846	-0.618102	-1.35309
NR2F6	nuclear receptor subfamily 2 group F member 6 [Source:NCBI gene;Acc:100859014]	8	3	5	5	52.3708	80.5362	55.6886	107.131	69.2013		74.4765	74.0347	63.8358	66.3521	62.1127	NR2F6	-0.930951	0.340988	-0.781123	1.54198	-0.170893		1.09523	1.0186	-0.750475	-0.314005	-1.04935
NR4A2	nuclear receptor subfamily 4 group A member 2 [Source:NCBI gene;Acc:424320]	8	3	5	5	2.13653	1.04755	5.32649	10.9275	1.37523		9.03338	7.22856	6.5788	3.88171	4.81587	NR4A2	-0.488911	-0.751684	0.280831	1.63238	-0.672615		1.34361	0.453943	0.133654	-1.19584	-0.735359
ZNF706	zinc finger protein 706 [Source:NCBI gene;Acc:768824]	8	3	5	5	137.349	119.912	125.745	165.922	127.074		369.665	364.752	348.23	311.716	293.649	ZNF706	0.117492	-0.836047	-0.51705	1.68	-0.444393		0.958042	0.811253	0.31755	-0.773493	-1.31335
CEBPA	#N/A	9	4	5	5	10.0559	10.0657	38.0444	93.0261	238.248		215.941	253.962	184.049	183.546	158.828	CEBPA	-0.707843	-0.707741	-0.415776	0.157969	1.67339		0.454554	1.49092	-0.414762	-0.428472	-1.10224
CEBPB	CCAAT/enhancer binding protein beta [Source:NCBI gene;Acc:396185]	9	4	5	5	0.502211	1.80124	4.34461	38.8071	256.735		249.751	251.617	237.586	202.13	229.294	CEBPB	-0.540547	-0.528831	-0.505893	-0.195085	1.77036		0.781547	0.874568	0.175032	-1.59275	-0.2384
CEBPD	CCAAT/enhancer binding protein delta [Source:NCBI gene;Acc:107052707]	9	4	5	5	12.5426	30.3433	25.8265	42.6517	272.418		237.679	229.719	246.231	181.749	171.368	CEBPD	-0.584257	-0.422295	-0.463392	-0.310306	1.78025		0.709613	0.477454	0.95904	-0.921655	-1.22445
EGR3	early growth response 3 [Source:NCBI gene;Acc:102725543]	9	4	5	5	5.49895	5.89548	11.6529	48.0484	86.9326		47.8835	53.5958	41.1769	45.4369	44.9744	EGR3	-0.733141	-0.722005	-0.560323	0.461753	1.55372		0.277144	1.52373	-1.18641	-0.256763	-0.3577
LHX8	LIM homeobox 8 [Source:NCBI gene;Acc:424721]	9	4	5	5	0	0.122831	0.856417	2.71304	0.81297		6.40242	5.25631	7.05224	4.68022	4.77218	LHX8	-0.830315	-0.717126	-0.041131	1.66974	-0.081167		0.73418	-0.358975	1.35397	-0.908443	-0.820735
MTF1	metal regulatory transcription factor 1 [Source:NCBI gene;Acc:428218]	9	4	5	5	18.5453	19.0507	18.6044	19.7194	30.2018		20.0683	20.445	19.8021	16.8864	19.1956	MTF1	-0.5315	-0.431235	-0.519778	-0.298564	1.78108		0.558212	0.824799	0.36982	-1.69346	-0.0593683
NCOR2	nuclear receptor corepressor 2 [Source:NCBI gene;Acc:416815]	9	4	5	5	64.8011	104.811	104.331	98.5185	95.2208		49.7259	59.6069	46.821	42.8201	47.2866	NCOR2	-1.73517	0.680816	0.651799	0.30084	0.101711		0.0752467	1.6445	-0.386092	-1.0215	-0.312154
REL	REL proto-oncogene, NF-kB subunit [Source:NCBI gene;Acc:396500]	9	4	5	5	18.3	18.9356	21.822	24.0581	20.7057		23.2424	25.0958	22.72	22.3716	21.3414	REL	-1.0657	-0.790832	0.457422	1.42443	-0.0253257		0.208165	1.54706	-0.169199	-0.42091	-1.16511
SP1	Sp1 transcription factor [Source:NCBI gene;Acc:395303]	9	4	5	5	81.8357	116.987	104.761	148.885	124.702		111.605	124.179	101.341	107.667	101.995	SP1	-1.35758	0.0627479	-0.431258	1.3516	0.374483		0.241656	1.59349	-0.861878	-0.181735	-0.791534
SP2	Sp2 transcription factor [Source:NCBI gene;Acc:425673]	9	4	5	5	15.569	17.796	20.7891	20.3027	25.6715		15.1724	15.7195	13.4665	14.5331	13.206	SP2	-1.1768	-0.588751	0.201588	0.0731577	1.49081		0.698267	1.20566	-0.8838	0.105307	-1.12544
CAMTA1	#N/A	10	5	5	5	20.2617	32.7532	18.1011	26.3017	27.7278		15.4703	15.4204	16.6603	14.639	14.8117	CAMTA1	-0.807889	1.30894	-1.17403	0.21566	0.457318		0.0882151	0.0252081	1.58774	-0.959397	-0.741768
CEBPG	CCAAT/enhancer binding protein gamma [Source:NCBI gene;Acc:395800]	10	5	5	5	45.1858	65.7669	52.7717	79.8206	75.2819		88.8249	86.7212	87.966	90.2596	82.2691	CEBPG	-1.26677	0.136463	-0.749562	1.09466	0.785208		0.530642	-0.159826	0.24874	1.00153	-1.62109
ETS1	v-ets avian erythroblastosis virus E26 oncogene homolog 1 [Source:NCBI gene;Acc:396235]	1	5	-4	4	328.038	23.9181	116.449	20.4307	25.2219		40.4994	50.8427	44.0051	39.3116	33.9473	ETS1	1.70323	-0.596618	0.103131	-0.622991	-0.586758		-0.195555	1.4599	0.365535	-0.385657	-1.24422
HOXB5	homeobox B5 [Source:NCBI gene;Acc:425096]	2	6	-4	4	89.6001	4.45119	62.1596	5.85626	7.46637		28.3845	25.9251	30.4753	29.6173	25.8382	HOXB5	1.40855	-0.744962	0.714547	-0.709426	-0.668705		0.159235	-1.00475	1.14874	0.742683	-1.04591
IKZF5	IKAROS family zinc finger 5 [Source:NCBI gene;Acc:430882]	2	6	-4	4	24.542	20.4741	18.998	18.3262	16.0391		24.1648	26.446	28.969	25.1759	23.7823	IKZF5	1.5422	0.25299	-0.214829	-0.427762	-1.1526		-0.736495	0.352498	1.55695	-0.253834	-0.919123
ZIC4	Zic family member 4 [Source:NCBI gene;Acc:424885]	3	7	-4	4	8.79417	0	9.77597	0.00851523	0.544721		1.5097	1.52004	1.37902	1.82924	1.35607	ZIC4	0.993585	-0.764694	1.18988	-0.762991	-0.655784		-0.0482827	0.00648742	-0.740704	1.64481	-0.862311
ARID4A	AT-rich interaction domain 4A [Source:NCBI gene;Acc:423541]	4	8	-4	4	42.24	36.725	51.5521	38.3732	34.1217		23.1497	23.0541	25.6494	25.0625	23.9594	ARID4A	0.241072	-0.570784	1.6119	-0.328163	-0.954028		-0.889407	-0.972365	1.27896	0.769889	-0.187076
HMGB1	high mobility group box 1 [Source:NCBI gene;Acc:395724]	4	8	-4	4	1189.87	936.129	1101.24	1368.2	311.024		463.915	438.315	493.121	530.785	469.112	HMGB1	0.513909	-0.111276	0.29554	0.953306	-1.65148		-0.434126	-1.16841	0.403619	1.48397	-0.285052
HMGB3	high mobility group box 3 [Source:NCBI gene;Acc:396232]	4	8	-4	4	661.462	565.32	494.476	564.595	202.927		271.882	232.671	284.284	294.352	283.154	HMGB3	0.934448	0.385658	-0.0187233	0.381521	-1.6829		-0.0576537	-1.68803	0.458012	0.876643	0.41103
HOXB3	homeobox B3 [Source:NCBI gene;Acc:395502]	4	8	-4	4	57.2242	10.4656	90.2755	7.4954	6.40379		14.9041	12.6073	15.1178	16.747	14.1344	HOXB3	0.604101	-0.632018	1.47785	-0.710538	-0.739396		0.133868	-1.38843	0.275505	1.35531	-0.376262
HOXC11	#N/A	4	8	-4	4	21.9169	0.0623951	57.1357	0	1.31675		1.95176	1.99639	2.06766	2.58931	1.9767	HOXC11	0.235459	-0.647106	1.65772	-0.649626	-0.596451		-0.614462	-0.447841	-0.181821	1.7655	-0.521374
NRF1	nuclear respiratory factor 1 [Source:NCBI gene;Acc:416677]	4	8	-4	4	39.1976	30.3404	38.6954	42.0267	17.1433		11.3044	12.1811	11.5915	13.7238	11.2373	NRF1	0.564899	-0.3103	0.515273	0.844443	-1.61431		-0.683311	0.168566	-0.404329	1.6676	-0.748527
RCOR3	REST corepressor 3 [Source:NCBI gene;Acc:421380]	4	8	-4	4	67.2893	49.9241	63.0424	45.2903	21.4162		25.3212	29.9834	25.5864	28.1237	31.0681	RCOR3	0.990304	0.0294158	0.755306	-0.226987	-1.54804		-1.04992	0.766139	-0.946607	0.0417368	1.18865
SCRT2	scratch family transcriptional repressor 2 [Source:NCBI gene;Acc:100379662]	4	8	-4	4	2.63174	1.77207	6.31746	0.885553	1.04853		0.0816787	0.0423857	0.184604	0.14477	0.120582	SCRT2	0.0452141	-0.340898	1.70063	-0.739072	-0.665872		-0.601161	-1.31425	1.26673	0.543829	0.104849
WDHD1	WD repeat and HMG-box DNA binding protein 1 [Source:NCBI gene;Acc:423558]	4	8	-4	4	55.8434	42.5245	36.1929	55.8502	8.38834		16.6488	15.3044	17.2721	18.8266	16.2502	WDHD1	0.824494	0.141726	-0.182854	0.82484	-1.60821		-0.161433	-1.18702	0.31405	1.49988	-0.465473
CTCF	CCCTC-binding factor [Source:NCBI gene;Acc:396274]	5	9	-4	4	119.867	113.888	121.063	124.933	71.5403		52.859	53.313	56.9344	68.3558	61.8094	CTCF	0.436687	0.164973	0.49104	0.666905	-1.7596		-0.891197	-0.821391	-0.264484	1.49189	0.485184
GLIS1	GLIS family zinc finger 1 [Source:NCBI gene;Acc:424652]	5	9	-4	4	1.17752	0.323248	89.1928	1.52656	7.31626		7.27497	6.58795	7.99917	9.16667	8.16944	GLIS1	-0.482348	-0.504348	1.78431	-0.473359	-0.324257		-0.580807	-1.28746	0.16409	1.36495	0.339226
HEY2	hes related family bHLH transcription factor with YRPW motif 2 [Source:NCBI gene;Acc:421718]	5	9	-4	4	6.94981	0.958156	60.5284	0.739912	20.873		12.3414	12.8706	17.0046	17.4372	15.9967	HEY2	-0.440001	-0.678366	1.69151	-0.687049	0.113905		-1.17663	-0.953315	0.79089	0.973415	0.365639
IRF4	interferon regulatory factor 4 [Source:NCBI gene;Acc:374179]	5	9	-4	4	0.155714	0.233618	4.67605	0.0957915	0.0777043		0.160013	0.273849	0.149871	0.952037	0.444537	IRF4	-0.439617	-0.401225	1.78805	-0.469147	-0.47806		-0.709521	-0.36735	-0.740005	1.67117	0.14571
NR3C2	nuclear receptor subfamily 3 group C member 2 [Source:NCBI gene;Acc:374131]	5	9	-4	4	60.8461	56.0893	183.03	56.7421	42.2504		15.4169	16.8974	19.8234	18.6518	19.1274	NR3C2	-0.325878	-0.407699	1.77579	-0.39647	-0.645739		-1.42873	-0.604542	1.0243	0.372107	0.636863
SMARCE1	SWI/SNF related, matrix associated, actin dependent regulator of chromatin, subfamily e, member 1 [Source:NCBI gene;Acc:420047]	5	9	-4	4	328.972	334.597	295.558	336.071	184.52		142.408	138.418	147.179	167.197	154.087	SMARCE1	0.512535	0.599826	-0.00598106	0.622702	-1.72908		-0.658443	-1.01103	-0.236768	1.53249	0.373742
TADA2A	transcriptional adaptor 2A [Source:NCBI gene;Acc:417656]	5	9	-4	4	29.8896	31.5724	36.5719	35.5158	14.0286		15.2718	14.7392	17.3109	16.6685	17.8905	TADA2A	0.041166	0.226439	0.77685	0.660586	-1.70504		-0.825907	-1.22427	0.699069	0.218602	1.1325
TBX4	T-box 4 [Source:NCBI gene;Acc:373989]	5	9	-4	4	0.941212	0.0176389	5.41998	0.148267	0.0130288		0.404888	0.486838	1.47511	2.62145	1.3092	TBX4	-0.157379	-0.553632	1.76421	-0.497587	-0.55561		-0.950854	-0.859674	0.239897	1.51533	0.0553001
YY2	YY2 transcription factor [Source:NCBI gene;Acc:423455]	5	9	-4	4	82.6656	76.9825	82.4791	92.1298	67.6068		69.8526	71.5779	66.4092	73.5293	69.5095	YY2	0.255398	-0.377636	0.234619	1.30961	-1.42199		-0.122233	0.530463	-1.42494	1.26874	-0.252027
ZGPAT	#N/A	5	9	-4	4	30.0425	31.3218	27.3399	25.3469	20.3544		15.4245	16.0094	16.4751	18.1111	16.4945	ZGPAT	0.730702	1.02638	0.106038	-0.354602	-1.50852		-1.07929	-0.493899	-0.0278313	1.60946	-0.00844425
ZNF410	zinc finger protein 410 [Source:NCBI gene;Acc:423340]	5	9	-4	4	38.2596	46.619	34.8245	38.1893	25.0829		37.5763	45.7443	41.4029	43.303	45.2921	ZNF410	0.21424	1.29018	-0.227891	0.205195	-1.48172		-1.52908	0.925917	-0.37896	0.192133	0.789986
ZNF512	zinc finger protein 512 [Source:NCBI gene;Acc:769868]	5	9	-4	4	60.4919	60.439	66.2256	63.8506	48.4809		46.5955	46.2976	45.5284	47.9519	46.7441	ZNF512	0.0869969	0.079258	0.926346	0.578676	-1.67128		-0.0318789	-0.371077	-1.24688	1.51252	0.137319
ARID4B	AT-rich interaction domain 4B [Source:NCBI gene;Acc:425840]	6	10	-4	4	36.8545	43.1185	45.4435	42.3662	30.3741		22.5428	22.7149	22.8334	23.6366	24.34	ARID4B	-0.458329	0.57557	0.959316	0.451388	-1.52794		-0.886271	-0.658857	-0.502346	0.558977	1.4885
CASZ1	castor zinc finger 1 [Source:NCBI gene;Acc:419452]	6	10	-4	4	78.4688	2.75208	29.8858	13.5843	106.334		24.2615	24.3695	26.5018	40.0838	38.4633	CASZ1	0.727147	-0.979317	-0.367791	-0.735187	1.35515		-0.823138	-0.809403	-0.538313	1.18844	0.982419
CSDE1	cold shock domain containing E1 [Source:NCBI gene;Acc:419886]	6	10	-4	4	649.957	743.96	556.395	674.456	517.435		396.556	377.174	408.669	429.564	435.616	CSDE1	0.235332	1.26347	-0.787985	0.503282	-1.2141		-0.540717	-1.34939	-0.0353249	0.836455	1.08898
GATA6	GATA binding protein 6 [Source:NCBI gene;Acc:396390]	6	10	-4	4	0.703387	0.541741	1.50716	0.101038	1.27339		1.51035	1.55722	2.02283	2.4118	2.46571	GATA6	-0.215126	-0.500262	1.20269	-1.27764	0.79034		-1.0656	-0.962245	0.0645024	0.922241	1.0411
GLI1	GLI family zinc finger 1 [Source:NCBI gene;Acc:396045]	6	10	-4	4	26.7692	18.4212	98.9392	82.0339	12.2375		8.0697	10.9883	14.6789	19.5419	18.6804	GLI1	-0.524532	-0.733933	1.28578	0.861729	-0.889045		-1.28681	-0.692762	0.0584294	1.04825	0.872894
JARID2	jumonji and AT-rich interaction domain containing 2 [Source:NCBI gene;Acc:420839]	6	10	-4	4	69.6139	61.9725	87.3443	61.1626	91.5023		20.5285	20.0683	22.8544	26.8039	26.4793	JARID2	-0.330122	-0.866249	0.913854	-0.923071	1.20559		-0.883564	-1.02786	-0.154393	1.0838	0.982016
LYAR	Ly1 antibody reactive [Source:NCBI gene;Acc:422846]	6	10	-4	4	41.2848	48.5603	35.367	64.8132	27.5064		35.084	33.0987	38.3189	44.5761	46.267	LYAR	-0.156434	0.355882	-0.573142	1.50035	-1.12665		-0.759232	-1.10297	-0.199118	0.88428	1.17704
NFRKB	nuclear factor related to kappaB binding protein [Source:NCBI gene;Acc:419730]	6	10	-4	4	36.0364	42.2937	41.212	40.1512	24.6333		19.0277	18.665	19.6339	21.5565	20.7478	NFRKB	-0.114549	0.750144	0.600665	0.454062	-1.69032		-0.745082	-1.04591	-0.24239	1.352	0.681375
RUNX2	runt related transcription factor 2 [Source:NCBI gene;Acc:373919]	6	10	-4	4	33.9284	21.059	149.334	63.0043	98.5144		1.29943	1.93824	3.87566	8.85005	10.276	RUNX2	-0.755094	-1.00274	1.46567	-0.195581	0.487744		-0.96704	-0.810583	-0.336076	0.882235	1.23146
RUNX3	runt related transcription factor 3 [Source:NCBI gene;Acc:769687]	6	10	-4	4	68.0313	0.597058	37.0173	11.8004	108.56		3.93568	6.18813	9.95245	31.1529	34.6763	RUNX3	0.520086	-1.01612	-0.186436	-0.760896	1.44336		-0.908717	-0.754185	-0.495929	0.958554	1.20028
SETDB2	SET domain bifurcated histone lysine methyltransferase 2 [Source:HGNC Symbol;Acc:HGNC:20263]	6	10	-4	4	24.3378	29.7425	28.6529	34.9916	14.1387		14.5678	14.6592	16.7351	17.8251	18.293	SETDB2	-0.260198	0.430889	0.291559	1.10206	-1.56431		-1.0621	-1.00959	0.183346	0.809758	1.07859
SMARCC1	SWI/SNF related, matrix associated, actin dependent regulator of chromatin subfamily c member 1 [Source:NCBI gene;Acc:420378]	6	10	-4	4	246.735	439.512	235.797	378.862	142.235		51.2964	52.4401	57.3335	79.1072	71.1553	SMARCC1	-0.351299	1.26524	-0.443018	0.756658	-1.22758		-0.892839	-0.799758	-0.401491	1.37064	0.723449
SP3	Sp3 transcription factor [Source:NCBI gene;Acc:395302]	6	10	-4	4	97.2137	69.3404	119.878	102.822	98.9913		77.1535	74.1767	76.1962	75.5544	78.1523	SP3	-0.0239219	-1.55584	1.22168	0.284304	0.0737746		0.597345	-1.36336	-0.0331897	-0.455951	1.25516
ZBTB49	zinc finger and BTB domain containing 49 [Source:NCBI gene;Acc:422847]	6	10	-4	4	12.3339	15.8098	12.0884	13.9023	8.36096		9.31317	10.2859	11.2202	10.5808	11.0533	ZBTB49	-0.0600706	1.20391	-0.149319	0.510257	-1.50477		-1.55785	-0.270872	0.965126	0.119242	0.744351
ZNF236	zinc finger protein 236 [Source:NCBI gene;Acc:421008]	6	10	-4	4	13.9234	15.0425	19.7337	16.7509	11.597		7.93793	8.59349	9.32318	10.3393	10.1463	ZNF236	-0.48616	-0.120068	1.41461	0.438835	-1.24721		-1.30644	-0.662553	0.0541506	1.05222	0.862629
ZNF407	zinc finger protein 407 [Source:NCBI gene;Acc:421011]	6	10	-4	4	23.0034	26.3392	24.7496	33.4373	17.5353		9.91932	10.7679	11.7289	13.2357	12.0366	ZNF407	-0.348827	0.230215	-0.0457205	1.46233	-1.298		-1.28138	-0.609508	0.151394	1.34447	0.39503
LIN28B	lin-28 homolog B [Source:NCBI gene;Acc:421786]	7	11	-4	4	2.03384	8.19318	0.643136	14.4446	1.0562		0	0	0.0583675	0	0.123286	LIN28B	-0.54317	0.489299	-0.776289	1.53721	-0.707048		-0.663122	-0.663122	0.402224	-0.663122	1.58714
RXRA	retinoid X receptor alpha [Source:NCBI gene;Acc:417143]	7	11	-4	4	46.2028	57.6334	90.4896	90.3349	56.6873		26.9109	23.0288	25.5544	24.485	31.556	RXRA	-1.06576	-0.513697	1.07316	1.06569	-0.559392		0.185151	-1.00513	-0.230744	-0.558658	1.60938
ZBTB11	zinc finger and BTB domain containing 11 [Source:HGNC Symbol;Acc:HGNC:16740]	7	11	-4	4	22.7696	27.485	23.463	33.3302	25.5732		22.116	24.2484	24.1228	23.9244	25.5815	ZBTB11	-0.887337	0.227058	-0.723446	1.60847	-0.22475		-1.52039	0.201684	0.100292	-0.0599072	1.27832
MYOD1	myogenic differentiation 1 [Source:NCBI gene;Acc:374048]	5	1	4	4	0.30812	0.0626512	0.50837	0.0609069	0.484305		1.76295	0.111642	0	0.112637	0.155562	MYOD1	0.106728	-1.02013	1.026	-1.02814	0.915532		1.78354	-0.423589	-0.572808	-0.422259	-0.364886
SIM1	SIM bHLH transcription factor 1 [Source:NCBI gene;Acc:396129]	5	1	4	4	1.06353	0.0141467	6.42817	0	1.31765		1.75567	1.39355	1.06354	1.09454	1.14998	SIM1	-0.262139	-0.654464	1.74349	-0.659753	-0.167133		1.60014	0.351902	-0.785615	-0.678759	-0.487666
SOX10	SRY-box 10 [Source:NCBI gene;Acc:395573]	6	2	4	4	24.5398	40.8274	17.1138	39.3431	3.35805		27.1902	22.4842	18.0247	16.4739	13.1182	SOX10	-0.0316145	1.00526	-0.504357	0.91077	-1.38006		1.41109	0.552233	-0.261619	-0.544637	-1.15706
AR	androgen receptor [Source:NCBI gene;Acc:422165]	7	3	4	4	3.70608	6.60725	11.9522	3.01791	5.98842		74.8742	73.0469	64.574	50.6531	40.2755	AR	-0.723455	0.100182	1.6176	-0.918825	-0.0755034		0.95316	0.830413	0.261257	-0.673863	-1.37097
FOXS1	forkhead box S1 [Source:HGNC Symbol;Acc:HGNC:3735]	7	3	4	4	0.138176	0	1.88787	0	2.42104		8.23363	6.96681	5.85206	2.82935	5.84264	FOXS1	-0.641286	-0.759239	0.852315	-0.759239	1.30745		1.14407	0.510823	-0.0464062	-1.55737	-0.0511183
HIVEP1	human immunodeficiency virus type I enhancer binding protein 1 [Source:NCBI gene;Acc:420856]	7	3	4	4	30.2079	69.2853	58.123	45.2713	25.408		26.7452	25.0947	25.2667	20.2427	19.788	HIVEP1	-0.837176	1.28011	0.675321	-0.0210125	-1.09725		1.04192	0.523587	0.577599	-1.00016	-1.14294
HOXA7	homeobox A7 [Source:NCBI gene;Acc:395290]	7	3	4	4	19.999	84.047	28.3477	37.5166	11.2234		57.6616	51.8956	54.41	46.4928	39.8211	HOXA7	-0.57027	1.68049	-0.276883	0.0453272	-0.878659		1.08198	0.261676	0.619389	-0.506952	-1.45609
HSF3	Heat shock factor protein 3 [Source:NCBI gene;Acc:422169]	7	3	4	4	17.2036	26.1843	37.3867	33.2204	19.378		61.0348	58.0458	59.2441	51.4296	45.5665	HSF3	-1.0922	-0.0565432	1.23533	0.754867	-0.841449		0.928432	0.46364	0.649979	-0.565178	-1.47687
IRX4	iroquois homeobox 4 [Source:NCBI gene;Acc:373974]	7	3	4	4	16.9621	696.283	2.69943	328.914	9.88094		62.1642	52.5994	42.6036	25.2862	23.2274	IRX4	-0.637054	1.59385	-0.683893	0.387403	-0.660309		1.23906	0.674387	0.084269	-0.938087	-1.05963
PKNOX2	PBX/knotted 1 homeobox 2 [Source:NCBI gene;Acc:374067]	7	3	4	4	12.5931	22.183	16.1117	22.08	8.43746		13.6771	12.7584	12.955	10.7586	10.8269	PKNOX2	-0.615492	0.984985	-0.0282666	0.967798	-1.30902		1.1181	0.42495	0.57324	-1.08392	-1.03237
SOX6	SRY-box 6 [Source:NCBI gene;Acc:423068]	7	3	4	4	4.28786	58.6122	77.7774	54.7697	6.33721		2.23351	2.00474	1.7223	1.07675	1.37413	SOX6	-1.08757	0.550444	1.12832	0.434583	-1.02578		1.18124	0.690981	0.0857492	-1.29762	-0.660349
BACH1	BTB domain and CNC homolog 1 [Source:NCBI gene;Acc:418488]	8	4	4	4	29.8579	22.2959	31.5542	27.6158	42.6652		55.9232	51.6177	56.1647	43.2257	42.0115	BACH1	-0.125401	-1.13434	0.100919	-0.424556	1.58338		0.901594	0.268833	0.937086	-0.964534	-1.14298
CLOCK	clock circadian regulator [Source:NCBI gene;Acc:373991]	8	4	4	4	9.98353	10.139	10.4018	13.6653	10.6395		36.6485	38.3676	35.2829	28.7049	29.0465	CLOCK	-0.642129	-0.540485	-0.368722	1.76467	-0.213338		0.681319	1.06681	0.375115	-1.09992	-1.02332
FOXO4	#N/A	8	4	4	4	27.7721	30.6038	43.0421	35.8151	52.2692		54.8143	52.4941	53.9366	52.7027	46.1918	FOXO4	-1.02172	-0.736069	0.518674	-0.210365	1.44948		0.820421	0.137258	0.561991	0.19869	-1.71836
HIVEP2	human immunodeficiency virus type I enhancer binding protein 2 [Source:NCBI gene;Acc:421672]	8	4	4	4	6.83897	10.654	16.4092	15.7939	11.0047		31.1877	33.8539	30.5058	21.8721	24.0653	HIVEP2	-1.33392	-0.373969	1.0742	0.919387	-0.285699		0.568834	1.09349	0.434655	-1.26428	-0.832698
HOPX	HOP homeobox [Source:NCBI gene;Acc:395241]	8	4	4	4	0.938917	1.37654	1.26666	6.07649	53.0188		410.125	443.771	426.614	310.04	255.574	HOPX	-0.510188	-0.490935	-0.495769	-0.284162	1.78105		0.498345	0.90831	0.699264	-0.721139	-1.38478
MAFF	MAF bZIP transcription factor F [Source:NCBI gene;Acc:395519]	8	4	4	4	22.4283	20.054	31.1093	35.8206	110.137		56.3707	60.2497	51.5021	39.6614	54.9962	MAFF	-0.571781	-0.634977	-0.340717	-0.215314	1.76279		0.485369	0.978916	-0.134096	-1.64066	0.310471
MXD4	MAX dimerization protein 4 [Source:NCBI gene;Acc:422890]	8	4	4	4	29.799	48.9196	77.855	33.9923	62.5178		70.6123	62.6045	74.9511	65.2308	55.3367	MXD4	-1.04213	-0.0849571	1.36354	-0.832214	0.595762		0.645963	-0.417245	1.22205	-0.0685471	-1.38222
NFE2L1	nuclear factor, erythroid 2 like 1 [Source:NCBI gene;Acc:417987]	8	4	4	4	87.235	85.1178	101.07	103.858	185.77		127.546	130.04	120.002	125.06	114.539	NFE2L1	-0.608242	-0.658992	-0.276613	-0.209791	1.75364		0.661933	1.0638	-0.553493	0.26145	-1.43369
NR4A3	nuclear receptor subfamily 4 group A member 3 [Source:NCBI gene;Acc:420996]	8	4	4	4	1.10772	3.93554	6.57319	25.6242	5.04102		8.53616	8.53384	7.98428	4.11709	4.94476	NR4A3	-0.749639	-0.46117	-0.192101	1.75131	-0.348398		0.806138	0.805047	0.546412	-1.27356	-0.88404
ZBTB32	zinc finger and BTB domain containing 32 [Source:NCBI gene;Acc:419759]	8	4	4	4	0.217258	0.0540653	0.502779	0.933324	6.6286		25.9204	14.8738	22.3112	22.8994	10.201	ZBTB32	-0.519044	-0.577463	-0.416835	-0.262711	1.77605		1.02996	-0.673463	0.473402	0.564115	-1.39402
ZFP36L2	ZFP36 ring finger protein like 2 [Source:NCBI gene;Acc:107052930]	8	4	4	4	183.989	402.437	355.174	296.416	186.164		304.161	285.722	346.033	260.659	237.109	ZFP36L2	-1.02371	1.19378	0.714014	0.117547	-1.00163		0.417594	-0.0243241	1.42115	-0.625004	-1.18942
ATF4	activating transcription factor 4 [Source:NCBI gene;Acc:395693]	9	5	4	4	521.538	610.616	558.831	790.274	1910.07		1119.34	1144.77	1065.46	1037.87	1138.79	ATF4	-0.608814	-0.456789	-0.545169	-0.150173	1.76095		0.382987	0.921214	-0.757394	-1.34147	0.794665
CREBL2	cAMP responsive element binding protein like 2 [Source:NCBI gene;Acc:426496]	9	5	4	4	19.5134	27.8592	29.3051	26.6968	38.8725		42.9888	35.2461	44.8509	41.8646	36.7004	CREBL2	-1.28764	-0.0850456	0.1233	-0.252543	1.50193		0.640672	-1.22514	1.08939	0.369768	-0.874689
GLMP	#N/A	9	5	4	4	25.155	28.4574	27.2865	31.279	38.9306		36.3059	39.2085	35.2602	38.569	30.9896	GLMP	-0.947574	-0.329954	-0.548946	0.197734	1.62874		0.0732956	0.962568	-0.247058	0.76662	-1.55543
MAX	MYC associated factor X [Source:NCBI gene;Acc:100858676]	9	5	4	4	55.7251	71.5419	61.2761	55.5908	57.6859		31.572	29.256	31.1874	34.5335	23.6898	MAX	-0.696864	1.67917	0.137029	-0.717033	-0.402304		0.378734	-0.196726	0.283154	1.11454	-1.57971
NR1D2	nuclear receptor subfamily 1 group D member 2 [Source:NCBI gene;Acc:396125]	9	5	4	4	9.62504	16.4422	20.9138	26.7193	58.9572		120.94	92.2627	121.589	50.9307	81.8603	NR1D2	-0.881717	-0.526184	-0.292978	0.0097915	1.69109		0.92827	-0.0424469	0.950228	-1.44149	-0.394557
PPARA	peroxisome proliferator activated receptor alpha [Source:NCBI gene;Acc:374120]	9	5	4	4	4.90682	9.51298	6.8796	9.42227	33.5872		39.6171	42.1016	45.028	34.6539	37.3962	PPARA	-0.677382	-0.285157	-0.509395	-0.292882	1.76482		-0.0353228	0.581407	1.30785	-1.26734	-0.586599
PPARG	peroxisome proliferator-activated receptor gamma [Source:NCBI gene;Acc:373928]	9	5	4	4	3.06937	28.5077	5.26686	42.9163	30.049		68.55	104.565	78.9835	60.0646	62.5073	PPARG	-1.09857	0.380634	-0.970792	1.21847	0.470259		-0.35268	1.63692	0.223709	-0.821449	-0.686501
RARA	retinoic acid receptor alpha [Source:NCBI gene;Acc:395213]	10	6	4	4	57.0874	85.5758	69.1942	97.5085	135.545		108.755	116.56	98.5944	109.977	113.683	RARA	-1.05423	-0.112594	-0.654058	0.281819	1.53906		-0.111002	1.03039	-1.59678	0.0677222	0.609664
TFB1M	transcription factor B1, mitochondrial [Source:NCBI gene;Acc:428608]	11	7	4	4	25.0541	26.7019	23.1306	28.5419	29.8294		23.3396	20.7081	23.9127	28.4251	21.5521	TFB1M	-0.597185	0.018799	-1.31622	0.706644	1.18796		-0.0826241	-0.959758	0.108381	1.61245	-0.678449
ZNF276	zinc finger protein 276 [Source:NCBI gene;Acc:415853]	11	7	4	4	20.3843	24.2187	20.3946	22.63	24.9131		20.034	20.8007	18.9254	20.3657	20.6781	ZNF276	-1.00956	0.813113	-1.00467	0.0579121	1.14321		-0.168567	0.851049	-1.64306	0.272558	0.688019
GSC	goosecoid homeobox [Source:NCBI gene;Acc:396273]	1	4	-3	3	11.5972	0	1.99636	0.362742	0.0709953		1.08054	1.32993	0.931943	0.943884	0.433593	GSC	1.76485	-0.563168	-0.162419	-0.490351	-0.548916		0.417364	1.17955	-0.0367792	-0.000285828	-1.55985
SHOX	short stature homeobox [Source:NCBI gene;Acc:418669]	1	4	-3	3	18.3182	0	7.31511	0	0.795601		0.598475	0.772674	0.49971	0.268645	0.0977987	SHOX	1.64848	-0.668601	0.256692	-0.668601	-0.567965		0.565219	1.21721	0.195561	-0.669275	-1.30872
ZBTB18	zinc finger and BTB domain containing 18 [Source:NCBI gene;Acc:428580]	1	4	-3	3	36.9579	13.2431	12.6724	9.31184	5.14017		11.7113	12.0452	12.0044	10.7672	10.6933	ZBTB18	1.72754	-0.178599	-0.224467	-0.494582	-0.82989		0.401582	0.903716	0.842377	-1.01827	-1.12941
FLI1	Fli-1 proto-oncogene, ETS transcription factor [Source:NCBI gene;Acc:419723]	2	5	-3	3	41.1845	0.209533	25.9044	0.0788434	8.84851		39.0409	43.0221	41.661	40.8692	30.1793	FLI1	1.44809	-0.839379	0.59506	-0.846674	-0.357099		0.0169038	0.795628	0.529396	0.374513	-1.71644
PITX1	paired like homeodomain 1 [Source:NCBI gene;Acc:374201]	2	5	-3	3	14.6889	0	9.12762	0.0497005	1.14542		2.68923	4.30438	3.24225	2.11467	2.17582	PITX1	1.46332	-0.755687	0.623196	-0.748179	-0.582652		-0.238764	1.54627	0.372423	-0.873754	-0.806171
SNAI1	snail family transcriptional repressor 1 [Source:NCBI gene;Acc:396047]	2	5	-3	3	99.5365	0.359103	85.0719	0.385979	5.73508		10.1822	12.1892	9.47886	11.2396	8.85142	SNAI1	1.23412	-0.761951	0.942998	-0.761411	-0.653753		-0.153577	1.34237	-0.677856	0.6346	-1.14554
EN1	engrailed homeobox 1 [Source:NCBI gene;Acc:771008]	3	6	-3	3	24.2446	0	35.2199	0.0344782	1.70451		4.0066	6.48983	4.75683	5.8279	3.80219	EN1	0.729867	-0.744265	1.39719	-0.742168	-0.640626		-0.83622	1.30437	-0.189511	0.733778	-1.01242
FOXP4	forkhead box protein P4-like [Source:NCBI gene;Acc:100858652]	3	6	-3	3	69.5082	52.8984	17.6742	40.9671	24.4986		11.7618	13.3537	12.6686	12.4993	11.3244	FOXP4	1.3498	0.560336	-1.11387	-0.00675698	-0.789507		-0.704544	1.29911	0.436831	0.223641	-1.25503
HOXB2	homeobox B2 [Source:NCBI gene;Acc:429940]	3	6	-3	3	19.8669	0.0595158	26.9328	0.342055	2.0104		8.43557	7.87115	7.67752	9.38285	6.85096	HOXB2	0.792587	-0.773476	1.35125	-0.751137	-0.619229		0.417043	-0.183497	-0.389513	1.42493	-1.26896
TERF1	telomeric repeat binding factor 1 [Source:NCBI gene;Acc:378896]	3	6	-3	3	39.1249	24.8834	25.0731	34.6353	5.901		20.3177	18.2189	21.9344	20.8857	18.1713	TERF1	1.03332	-0.081418	-0.0665689	0.681901	-1.56723		0.24737	-1.01255	1.21794	0.58838	-1.04115
BCL11B	B-cell CLL/lymphoma 11B [Source:NCBI gene;Acc:423444]	4	7	-3	3	277.288	153.368	296.343	299.498	27.3482		16.4724	12.4485	22.0993	10.1546	20.4007	BCL11B	0.559403	-0.482723	0.719648	0.746188	-1.54252		0.0309904	-0.761701	1.13944	-1.21357	0.804838
CENPT	centromere protein T [Source:NCBI gene;Acc:415654]	4	7	-3	3	48.9708	38.7635	34.7435	56.5885	14.6673		25.1769	24.6286	24.2746	28.7063	23.4659	CENPT	0.640663	0.00104968	-0.25085	1.11801	-1.50887		-0.0362499	-0.306459	-0.480883	1.70299	-0.879399
E2F6	E2F transcription factor 6 [Source:NCBI gene;Acc:421943]	4	7	-3	3	36.2326	34.763	31.15	36.2025	24.4416		41.8565	41.6344	44.172	44.5253	39.6411	E2F6	0.73676	0.442098	-0.282288	0.730724	-1.6273		-0.253561	-0.364106	0.899033	1.0749	-1.35627
TBX18	T-box 18 [Source:NCBI gene;Acc:395104]	4	7	-3	3	24.2826	0	54.5271	0.0394165	4.87881		18.4599	18.5133	23.4239	22.2464	18.4227	TBX18	0.322511	-0.71655	1.61669	-0.714863	-0.507783		-0.721659	-0.69967	1.32148	0.83681	-0.736961
ARID2	AT-rich interaction domain 2 [Source:NCBI gene;Acc:417804]	5	8	-3	3	49.2565	54.3718	65.7945	49.4053	36.1445		13.6177	12.2903	14.9111	14.8898	13.8332	ARID2	-0.162689	0.316134	1.38536	-0.14876	-1.39005		-0.268866	-1.49644	0.927294	0.907565	-0.069556
BCLAF1	BCL2-associated transcription factor 1 [Source:NCBI gene;Acc:100858086]	5	8	-3	3	162.168	181.276	149.528	158.825	63.0119		76.6174	75.6102	75.4337	85.4192	76.7939	BCLAF1	0.416067	0.830004	0.142232	0.343649	-1.73195		-0.322877	-0.562443	-0.604417	1.77064	-0.280907
ETV4	ETS variant 4 [Source:NCBI gene;Acc:395747]	5	8	-3	3	30.5188	37.0067	29.6146	32.8476	12.764		15.7791	18.4211	17.5495	17.7337	16.7818	ETV4	0.212203	0.911619	0.114734	0.463254	-1.70181		-1.45979	1.15688	0.293621	0.476021	-0.466727
FUBP3	far upstream element binding protein 3 [Source:NCBI gene;Acc:417184]	5	8	-3	3	130.3	134.04	139.052	138.728	89.4928		68.1749	67.4226	71.6415	79.1884	70.2366	FUBP3	0.190259	0.369205	0.608989	0.593479	-1.76193		-0.672232	-0.832392	0.065718	1.67226	-0.233354
LITAF	lipopolysaccharide induced TNF factor [Source:NCBI gene;Acc:374125]	5	8	-3	3	0.556423	0	1.37815	0.551263	0.367669		1.82592	2.065	1.35158	4.25893	1.34052	LITAF	-0.028281	-1.13045	1.5994	-0.0385023	-0.402166		-0.283166	-0.0854828	-0.675372	1.72853	-0.684513
PBX4	PBX homeobox 4 [Source:NCBI gene;Acc:426087]	5	8	-3	3	28.6412	38.009	35.6255	32.8172	12.5137		9.5646	9.75407	9.50417	12.5064	10.0389	PBX4	-0.0869113	0.838151	0.602782	0.325465	-1.67949		-0.560303	-0.410576	-0.60806	1.76446	-0.185524
SOX18	SRY-box 18 [Source:NCBI gene;Acc:374200]	5	8	-3	3	35.6227	0.0231582	480.5	0.177866	53.6159		50.5563	63.3106	72.1247	76.4983	61.9078	SOX18	-0.380062	-0.552717	1.77754	-0.551966	-0.292798		-1.42533	-0.156127	0.720977	1.1562	-0.295719
USF1	upstream transcription factor 1 [Source:NCBI gene;Acc:425126]	5	8	-3	3	151.874	157.229	153.43	167.028	106.816		93.6115	92.1163	87.0818	98.1442	90.763	USF1	0.196735	0.425846	0.263319	0.845112	-1.73101		0.313408	-0.0561053	-1.30033	1.4336	-0.390578
ZBTB14	zinc finger and BTB domain containing 14 [Source:NCBI gene;Acc:396070]	5	8	-3	3	22.0213	20.1123	24.5489	24.3741	13.5938		14.8908	14.3355	16.4448	17.2024	15.0312	ZBTB14	0.243036	-0.182142	0.805988	0.767058	-1.63394		-0.577911	-1.04285	0.723324	1.35773	-0.460293
CSRNP2	cysteine and serine rich nuclear protein 2 [Source:NCBI gene;Acc:100859835]	6	9	-3	3	25.1138	31.4917	32.2255	31.9245	13.2282		5.85307	6.51456	5.8317	8.33307	7.45353	CSRNP2	-0.206864	0.577094	0.667295	0.630293	-1.66782		-0.871614	-0.260925	-0.891343	1.41794	0.605943
FOXJ1	forkhead box J1 [Source:NCBI gene;Acc:770009]	6	9	-3	3	0.155693	0.0481317	3.10728	0.371936	2.08988		0.501793	0.600794	0.664657	0.99933	0.763163	FOXJ1	-0.728402	-0.806837	1.42393	-0.570716	0.682028		-1.07678	-0.554614	-0.217781	1.5474	0.301774
KIAA1549	KIAA1549 [Source:NCBI gene;Acc:100857885]	6	9	-3	3	66.604	96.5303	52.3128	69.6939	29.2775		21.0813	22.2081	24.5349	23.0647	23.2147	KIAA1549	0.150834	1.36415	-0.42858	0.276109	-1.36251		-1.35889	-0.478585	1.33915	0.190574	0.307752
MAFB	MAF bZIP transcription factor B [Source:NCBI gene;Acc:419173]	6	9	-3	3	197.341	12.6151	67.7611	53.7162	140.652		69.2373	65.0903	65.6879	77.0753	68.6166	MAFB	1.39451	-1.10833	-0.361161	-0.551454	0.626436		0.0200295	-0.846718	-0.72181	1.6582	-0.109701
NCOR1	#N/A	6	9	-3	3	68.4017	84.707	95.3988	83.1992	50.9096		26.9192	25.5565	28.1011	29.1495	28.3623	NCOR1	-0.470896	0.4745	1.09442	0.387075	-1.4851		-0.497966	-1.4694	0.344602	1.09198	0.530777
NKRF	NFKB repressing factor [Source:NCBI gene;Acc:422370]	6	9	-3	3	29.9481	32.8848	28.8798	39.1961	27.944		20.8637	21.9818	20.0814	25.064	25.6368	NKRF	-0.40081	0.24504	-0.635747	1.63307	-0.841553		-0.745411	-0.29776	-1.05861	0.936225	1.16556
TFCP2	transcription factor CP2 [Source:NCBI gene;Acc:378900]	6	9	-3	3	80.9138	98.036	79.6012	104.454	41.5378		28.795	30.0557	30.2136	36.3808	33.2378	TFCP2	0.000211248	0.699292	-0.0533797	0.961346	-1.60747		-0.959178	-0.5481	-0.49661	1.51437	0.489519
ZNF609	zinc finger protein 609 [Source:NCBI gene;Acc:415331]	6	9	-3	3	89.5556	107.376	130.522	110.749	89.2287		47.2476	50.085	45.7303	53.845	54.0154	ZNF609	-0.92904	0.110211	1.46001	0.306927	-0.948107		-0.781134	-0.0265164	-1.18467	0.973499	1.01882
ZNF654	zinc finger protein 654 [Source:NCBI gene;Acc:418428]	6	9	-3	3	22.1138	26.2151	25.7017	29.1566	19.449		13.5073	14.024	15.6352	15.0167	16.624	ZNF654	-0.637827	0.446074	0.310382	1.22342	-1.34205		-1.16665	-0.752076	0.540541	0.0443261	1.33386
EGR4	early growth response 4 [Source:HGNC Symbol;Acc:HGNC:3241]	7	10	-3	3	0.465602	0.0873084	7.64714	9.23736	0.181217		0.296434	0.258115	0.280345	0.466729	1.14746	EGR4	-0.675502	-0.759063	0.910811	1.26207	-0.738319		-0.513189	-0.614878	-0.555884	-0.061271	1.74522
GTF2IRD1	GTF2I repeat domain containing 1 [Source:NCBI gene;Acc:417487]	7	10	-3	3	82.5275	33.624	55.4154	36.202	128.242		14.4709	13.7459	15.1908	19.7929	21.4722	GTF2IRD1	0.389633	-0.853702	-0.299672	-0.788156	1.5519		-0.710912	-0.920114	-0.503171	0.824801	1.3094
LEF1	lymphoid enhancer binding factor 1 [Source:NCBI gene;Acc:395865]	7	10	-3	3	434.593	1367.98	573.016	1046.25	69.7003		4.54318	10.4822	25.6647	57.4247	50.9113	LEF1	-0.51474	1.30712	-0.244553	0.679137	-1.22697		-1.06823	-0.817095	-0.175086	1.16792	0.892494
MLLT10	myeloid/lymphoid or mixed-lineage leukemia; translocated to, 10 [Source:NCBI gene;Acc:420509]	7	10	-3	3	27.6597	42.2806	40.8625	45.9516	30.3111		21.3224	21.1458	22.1111	23.8716	25.1781	MLLT10	-1.22381	0.610749	0.43282	1.07137	-0.891125		-0.804554	-0.9058	-0.352418	0.656883	1.40589
MYCN	v-myc avian myelocytomatosis viral oncogene neuroblastoma derived homolog [Source:NCBI gene;Acc:421948]	7	10	-3	3	50.024	116.072	83.934	57.4793	10.1897		12.1118	11.5683	11.9695	15.0129	14.2523	MYCN	-0.342167	1.32991	0.516301	-0.153427	-1.35061		-0.564726	-0.916996	-0.656979	1.31589	0.822817
NFX1	nuclear transcription factor, X-box binding 1 [Source:NCBI gene;Acc:420796]	7	10	-3	3	31.6138	33.1406	29.5533	38.6348	30.1366		20.4683	21.0451	21.0766	21.8727	23.6823	NFX1	-0.275197	0.144126	-0.841075	1.65302	-0.680878		-0.927172	-0.466431	-0.441249	0.19467	1.64018
NFXL1	nuclear transcription factor, X-box binding like 1 [Source:NCBI gene;Acc:100859761]	7	10	-3	3	23.3092	69.9897	24.1197	44.4324	24.4811		9.96455	10.1558	11.9972	16.5399	17.7037	NFXL1	-0.686526	1.60959	-0.64666	0.352481	-0.628884		-0.912186	-0.859447	-0.351626	0.901142	1.22212
SIX1	SIX homeobox 1 [Source:NCBI gene;Acc:693262]	7	10	-3	3	1.07795	46.7582	0.621348	19.5238	1.60454		3.33211	4.51918	4.80483	6.88762	6.15016	SIX1	-0.641321	1.64042	-0.664129	0.280053	-0.615018		-1.29041	-0.442549	-0.238524	1.24911	0.722377
SMARCA5	SWI/SNF related, matrix associated, actin dependent regulator of chromatin, subfamily a, member 5 [Source:NCBI gene;Acc:422457]	7	10	-3	3	132.616	186.502	104.743	185.954	115.578		80.1887	86.0005	85.3199	103.09	114.737	SMARCA5	-0.320729	1.06606	-1.03807	1.05197	-0.75923		-0.942418	-0.542	-0.588891	0.635414	1.43789
SOX14	SRY-box 14 [Source:NCBI gene;Acc:395526]	7	10	-3	3	1.56558	114.268	0.29745	40.1662	3.04199		0.155394	0.0530203	0.206055	0.61665	1.48314	SOX14	-0.618397	1.68159	-0.644277	0.169349	-0.588267		-0.590466	-0.764438	-0.504373	0.193386	1.66589
TGIF1	TGFB induced factor homeobox 1 [Source:NCBI gene;Acc:396339]	7	10	-3	3	73.4444	137.086	81.2674	119.611	49.4304		31.8142	33.6608	45.3647	50.2719	45.7435	TGIF1	-0.526086	1.26209	-0.306278	0.771099	-1.20082		-1.17398	-0.94714	0.490592	1.0934	0.537126
TRERF1	transcriptional regulating factor 1 [Source:NCBI gene;Acc:421386]	7	10	-3	3	2.87429	21.8377	4.45598	52.6594	15.3341		10.6279	10.3862	11.6442	15.0148	14.6234	TRERF1	-0.821487	0.119337	-0.743015	1.64849	-0.203322		-0.828803	-0.938215	-0.368896	1.15652	0.979396
TRPS1	transcriptional repressor GATA binding 1 [Source:NCBI gene;Acc:420289]	7	10	-3	3	8.88275	10.9381	375.049	21.3487	328.314		17.7247	21.8172	29.1388	38.7139	43.1925	TRPS1	-0.753207	-0.742151	1.21645	-0.686151	0.965058		-1.14535	-0.767125	-0.0904424	0.794503	1.20842
ZNF740	zinc finger protein 740 [Source:NCBI gene;Acc:100859343]	7	10	-3	3	42.5912	64.5885	46.8662	56.157	34.4628		38.8043	44.9399	47.1037	45.4966	45.2	ZNF740	-0.540273	1.33369	-0.176083	0.615404	-1.23274		-1.72537	0.197782	0.876013	0.37227	0.279301
ZNF767	zinc finger family member 767 [Source:NCBI gene;Acc:420372]	7	10	-3	3	10.3922	21.0327	11.8472	19.3175	7.97717		6.39622	7.68362	7.47143	8.86582	8.55497	ZNF767	-0.648763	1.20635	-0.395089	0.907315	-1.06982		-1.43491	-0.113701	-0.331465	1.09955	0.78053
FOS	Fos proto-oncogene, AP-1 transcription factor subunit [Source:NCBI gene;Acc:396512]	8	11	-3	3	2.20686	5.33667	90.706	236.552	36.5084		49.886	49.4985	46.0714	25.386	101.959	FOS	-0.739499	-0.707378	0.168763	1.66558	-0.387463		-0.16481	-0.178476	-0.299315	-1.02869	1.67129
RORA	RAR related orphan receptor A [Source:NCBI gene;Acc:415377]	8	11	-3	3	6.19086	3.57998	10.5002	14.4061	120.143		19.6122	15.4478	17.6069	17.5843	24.1711	RORA	-0.49523	-0.547423	-0.409084	-0.331003	1.78274		0.220401	-1.0408	-0.386912	-0.39376	1.60107
SMAD9	SMAD family member 9 [Source:NCBI gene;Acc:395543]	8	11	-3	3	11.5398	0.994296	19.4803	15.5633	50.3673		14.6205	14.6703	14.9984	13.4513	17.2926	SMAD9	-0.434287	-1.00326	-0.00586542	-0.217202	1.66062		-0.274603	-0.239234	-0.00585137	-1.10622	1.62591
RAD54L	RAD54-like (S. cerevisiae) [Source:NCBI gene;Acc:424611]	4	1	3	3	26.1782	18.201	16.5822	28.2314	6.88378		15.4306	13.6993	13.5819	13.083	13.6975	RAD54L	0.818028	-0.119165	-0.309355	1.05925	-1.44876		1.71494	-0.22292	-0.354358	-0.912775	-0.224883
E2F1	E2F transcription factor 1 [Source:NCBI gene;Acc:396142]	5	2	3	3	33.8171	23.7306	25.0646	49.0591	14.4013		64.8622	62.3123	53.711	50.0828	50.3571	E2F1	0.352554	-0.420071	-0.317881	1.52009	-1.13469		1.24698	0.87713	-0.370463	-0.896715	-0.856935
MAF1	MAF1 homolog, negative regulator of RNA polymerase III [Source:NCBI gene;Acc:100857613]	5	2	3	3	103.045	111.166	142.013	99.1103	62.3504		128.08	112.458	99.8848	103.164	85.4922	MAF1	-0.0172584	0.267458	1.34884	-0.15518	-1.44386		1.41159	0.421127	-0.376035	-0.16812	-1.28856
PAX7	paired box 7 [Source:NCBI gene;Acc:395942]	5	2	3	3	5.60922	10.2654	1.16151	3.89495	0.0142719		0.0506582	0.0322548	0	0	0	PAX7	0.350629	1.50021	-0.747488	-0.0726167	-1.03073		1.44263	0.663499	-0.702043	-0.702043	-0.702043
XBP1	X-box binding protein 1 [Source:NCBI gene;Acc:416918]	5	2	3	3	90.73	74.9701	94.9285	63.7533	87.6843		230.762	211.651	169.57	149.453	162.531	XBP1	0.648851	-0.58069	0.976399	-1.45579	0.41123		1.32552	0.774444	-0.438967	-1.01905	-0.641945
ZNF652	zinc finger protein 652 [Source:NCBI gene;Acc:419987]	5	2	3	3	44.4424	46.3902	49.5631	44.3439	17.5844		49.7014	46.8234	45.6689	44.64	41.3295	ZNF652	0.306816	0.457063	0.701806	0.299221	-1.76491		1.32927	0.389032	0.0118304	-0.324291	-1.40584
ARID5A	AT rich interactive domain 5A (MRF1-like) [Source:NCBI gene;Acc:101749459]	6	3	3	3	3.70555	3.27175	11.5563	5.96115	4.4775		14.3551	15.3461	12.3232	8.78671	8.33214	ARID5A	-0.61808	-0.746435	1.70486	0.0493265	-0.389668		0.794187	1.10571	0.155475	-0.956241	-1.09913
KLF2	Kruppel like factor 2 [Source:NCBI gene;Acc:420148]	6	3	3	3	17.1756	0.587547	48.3732	4.69067	41.8523		152.661	153.978	113.763	106.402	108.586	KLF2	-0.247936	-1.01521	1.1951	-0.825423	0.893474		1.06118	1.11579	-0.552305	-0.857623	-0.767041
TEAD1	TEA domain transcription factor 1 [Source:NCBI gene;Acc:403089]	6	3	3	3	156.303	184.968	287.816	186.941	63.7561		38.8262	38.1859	37.0851	33.8461	30.8457	TEAD1	-0.245245	0.112448	1.3958	0.137066	-1.40006		0.91629	0.725086	0.396359	-0.570882	-1.46685
ZNF438	zinc finger protein 438 [Source:NCBI gene;Acc:420474]	6	3	3	3	11.1134	12.7155	13.9161	11.1479	7.89599		11.8404	10.2426	11.2281	10.2407	10.1871	ZNF438	-0.107998	0.60008	1.13073	-0.0927577	-1.53006		1.45641	-0.673402	0.640287	-0.67591	-0.747383
BCL11A	B-cell CLL/lymphoma 11A [Source:NCBI gene;Acc:421199]	7	4	3	3	12.4889	79.5489	32.377	58.442	12.4607		16.0096	14.351	15.4584	13.4278	13.8202	BCL11A	-0.901843	1.37392	-0.226915	0.657633	-0.902798		1.27895	-0.240364	0.774021	-1.08606	-0.726553
CREB3L2	cAMP responsive element binding protein 3 like 2 [Source:NCBI gene;Acc:418123]	7	4	3	3	88.9752	322.833	84.3254	146.469	42.7006		82.8935	87.5698	86.3306	72.396	66.1325	CREB3L2	-0.436255	1.68541	-0.478439	0.0853585	-0.856079		0.408466	0.907311	0.775116	-0.711367	-1.37953
E2F5	E2F transcription factor 5 [Source:NCBI gene;Acc:420206]	7	4	3	3	10.1915	40.7034	8.9844	12.7394	6.38266		16.1316	18.8821	14.8531	13.7742	15.5266	E2F5	-0.397559	1.76518	-0.483122	-0.216963	-0.667537		0.155591	1.59141	-0.511821	-1.07497	-0.160208
ELMSAN1	#N/A	7	4	3	3	17.5072	19.5866	29.3124	25.3589	21.7999		25.2962	24.5544	27.1153	21.1783	20.0254	ELMSAN1	-1.10823	-0.66557	1.40491	0.563265	-0.194375		0.563708	0.31215	1.18061	-0.832754	-1.22371
GZF1	GDNF inducible zinc finger protein 1 [Source:NCBI gene;Acc:421233]	7	4	3	3	20.041	21.1201	23.4	21.0974	22.728		29.6098	30.0007	28.4561	25.6244	27.3795	GZF1	-1.20335	-0.409781	1.26692	-0.426477	0.77269		0.786358	1.00655	0.136335	-1.45905	-0.470201
JUN	Jun proto-oncogene, AP-1 transcription factor subunit [Source:NCBI gene;Acc:424673]	7	4	3	3	170.906	47.6169	384.036	268.55	334.625		429.899	425.504	378.401	229.464	345.365	JUN	-0.522477	-1.43955	1.06286	0.203836	0.695328		0.833572	0.779831	0.203884	-1.61723	-0.200058
KLF13	Kruppel like factor 13 [Source:NCBI gene;Acc:427493]	7	4	3	3	6.00962	0.18926	6.65298	0.652754	22.8158		54.7339	47.9964	57.1248	43.0396	43.2445	KLF13	-0.136555	-0.770135	-0.0665211	-0.719681	1.69289		0.848875	-0.189846	1.21747	-0.954044	-0.922458
LMX1A	LIM homeobox transcription factor 1, alpha [Source:NCBI gene;Acc:777133]	7	4	3	3	0.0743731	0.213624	0.340499	0.0269249	0.0165302		4.54833	4.10613	5.19665	1.78798	1.86043	LMX1A	-0.430342	0.56813	1.47787	-0.770561	-0.845094		0.664271	0.384101	1.07504	-1.08466	-1.03876
LRRFIP2	LRR binding FLII interacting protein 2 [Source:NCBI gene;Acc:420759]	7	4	3	3	52.0398	57.736	44.7398	69.5067	46.5407		82.8785	89.0724	85.3907	67.1909	73.2545	LRRFIP2	-0.207387	0.362531	-0.937763	1.5402	-0.757586		0.36661	1.05036	0.643939	-1.36513	-0.695776
MNT	MAX network transcriptional repressor [Source:NCBI gene;Acc:427840]	7	4	3	3	25.5455	32.7982	36.745	41.225	25.5598		22.9873	21.5161	23.384	21.2303	18.4851	MNT	-0.989102	0.0613397	0.632966	1.28182	-0.987021		0.75938	-0.00230537	0.964795	-0.15027	-1.5716
NFATC2	nuclear factor of activated T-cells 2 [Source:NCBI gene;Acc:419346]	7	4	3	3	1.62305	1.88683	9.42729	2.93986	9.5419		11.8691	12.5145	11.0403	7.10851	6.69778	NFATC2	-0.854996	-0.789826	1.07309	-0.529669	1.1014		0.738163	0.973654	0.435745	-0.998849	-1.14871
ZNF800	zinc finger protein 800 [Source:NCBI gene;Acc:417747]	7	4	3	3	3.38797	8.32369	1.93024	9.14804	2.21167		2.46303	2.48217	2.43707	2.07785	2.15463	ZNF800	-0.465204	0.958873	-0.885794	1.19672	-0.804597		0.732196	0.83223	0.596536	-1.28116	-0.879799
ZNF821	zinc finger protein 821 [Source:NCBI gene;Acc:415878]	7	4	3	3	31.6646	50.0176	55.761	44.8319	29.4229		38.8438	38.0358	36.8134	29.8979	34.058	ZNF821	-0.930819	0.669494	1.1703	0.21732	-1.12629		0.912192	0.689807	0.353317	-1.5502	-0.405116
BCL6	B-cell CLL/lymphoma 6 [Source:NCBI gene;Acc:424912]	8	5	3	3	42.244	20.1383	42.4575	24.9687	191.013		81.3926	80.465	86.4916	58.2212	71.111	BCL6	-0.30607	-0.614729	-0.30309	-0.547283	1.77117		0.524857	0.44172	0.981837	-1.55181	-0.396606
FOXO1	forkhead box O1 [Source:NCBI gene;Acc:374231]	8	5	3	3	8.75514	6.17026	19.1813	9.3366	42.0025		23.8645	27.407	26.3083	21.4703	23.8245	FOXO1	-0.563859	-0.738746	0.14155	-0.52452	1.68557		-0.304786	1.21502	0.743678	-1.33196	-0.32195
HBP1	HMG-box transcription factor 1 [Source:NCBI gene;Acc:417705]	8	5	3	3	37.6458	49.4846	71.1635	52.4934	126.023		95.7664	79.8533	98.8716	93.832	76.692	HBP1	-0.850834	-0.511867	0.108841	-0.42572	1.67958		0.674877	-0.913	0.984724	0.481855	-1.22846
IKZF2	IKAROS family zinc finger 2 [Source:NCBI gene;Acc:395309]	8	5	3	3	3.14727	72.2856	1.45115	57.0664	9.24082		0.899395	1.20423	1.02665	0.996245	0.425296	IKZF2	-0.761821	1.30444	-0.812511	0.849601	-0.57971		-0.037476	1.00402	0.397308	0.293425	-1.65728
MEF2D	myocyte enhancer factor 2D [Source:NCBI gene;Acc:431059]	8	5	3	3	22.9391	19.7717	48.0225	35.0797	60.5546		27.0324	26.2746	29.6345	24.1848	25.6008	MEF2D	-0.836656	-1.02153	0.627389	-0.128046	1.35885		0.241098	-0.134097	1.52944	-1.16874	-0.467698
MXI1	MAX interactor 1, dimerization protein [Source:NCBI gene;Acc:423888]	8	5	3	3	22.0962	25.5551	28.1351	21.3339	41.988		53.5539	46.8324	58.0544	43.6924	46.1398	MXI1	-0.68336	-0.270521	0.0374095	-0.774338	1.69081		0.655305	-0.474286	1.41165	-1.00198	-0.590686
STAT1	signal transducer and activator of transcription 1 [Source:NCBI gene;Acc:424044]	8	5	3	3	41.4304	60.8019	53.4616	60.0336	44.8574		56.7842	54.4547	55.6182	59.0911	46.0579	STAT1	-1.2202	0.991653	0.153523	0.903928	-0.828903		0.479568	0.0107557	0.244912	0.943799	-1.67904
ZHX2	zinc fingers and homeoboxes 2 [Source:NCBI gene;Acc:420351]	8	5	3	3	14.3801	23.1612	42.1157	26.1832	26.9464		23.6655	25.4581	24.0408	24.8276	22.654	ZHX2	-1.21443	-0.338693	1.55163	-0.0373114	0.038808		-0.429945	1.23216	-0.0819425	0.647544	-1.36781
ARNTL	aryl hydrocarbon receptor nuclear translocator like [Source:NCBI gene;Acc:374115]	9	6	3	3	24.8484	49.9486	30.8394	23.0707	31.0971		36.6752	42.1538	36.4788	41.7997	35.7553	ARNTL	-0.666736	1.68622	-0.105125	-0.833385	-0.0809707		-0.606392	1.14457	-0.669173	1.03139	-0.900389
TBX1	T-box 1 [Source:NCBI gene;Acc:771328]	10	7	3	3	9.13513	0.513386	19.1449	41.7477	40.5817		63.5668	61.3704	76.3441	59.436	68.0982	TBX1	-0.707193	-1.17301	-0.166388	1.05479	0.991796		-0.325997	-0.652003	1.57052	-0.939118	0.346595
ELF3	E74 like ETS transcription factor 3 [Source:NCBI gene;Acc:421177]	11	8	3	3	0.156376	11.3834	0.128761	3.12799	14.3063		2.77357	4.58324	2.67759	3.05057	4.58548	ELF3	-0.857122	0.841786	-0.861301	-0.40745	1.28409		-0.785263	1.08328	-0.884362	-0.49925	1.0856
CREB3L1	cAMP responsive element binding protein 3 like 1 [Source:NCBI gene;Acc:100859610]	1	3	-2	2	295.916	5.8046	107.396	9.27197	46.888		207.157	187.087	170.026	123.728	112.481	CREB3L1	1.6829	-0.723818	0.11897	-0.695053	-0.382997		1.1558	0.662886	0.24388	-0.893179	-1.16939
HIVEP3	human immunodeficiency virus type I enhancer binding protein 3 [Source:NCBI gene;Acc:428208]	1	3	-2	2	35.4701	8.71334	16.8775	9.05046	3.16647		6.57765	6.09517	6.20415	5.63292	5.04477	HIVEP3	1.64952	-0.470914	0.176086	-0.444198	-0.910495		1.13021	0.312317	0.497053	-0.471282	-1.4683
IRX6	iroquois homeobox 6 [Source:HGNC Symbol;Acc:HGNC:14675]	1	3	-2	2	205.505	5.22051	58.4252	0.787568	2.39662		17.7123	18.0427	13.3775	10.6938	8.70351	IRX6	1.71995	-0.560795	0.0450739	-0.611276	-0.592952		0.964162	1.04369	-0.0790539	-0.724911	-1.20389
PLAGL1	PLAG1 like zinc finger 1 [Source:NCBI gene;Acc:769676]	1	3	-2	2	27.6812	13.3386	17.3553	14.9909	11.3352		12.9153	12.7063	12.0853	9.76755	8.78789	PLAGL1	1.67885	-0.562945	0.0648754	-0.304691	-0.876084		0.893578	0.781281	0.447527	-0.797968	-1.32442
PREB	prolactin regulatory element binding [Source:NCBI gene;Acc:100858986]	1	3	-2	2	38.2664	32.5646	33.0632	34.2864	32.2428		39.69	40.0573	37.0367	38.0404	35.0885	PREB	1.69752	-0.617071	-0.414655	0.0818825	-0.747673		0.840841	1.02173	-0.46581	0.0284687	-1.42523
TWIST3	Twist homlog 3 [Source:NCBI gene;Acc:426886]	1	3	-2	2	578.587	0.677152	236.143	0.036024	8.44286		13.5177	15.7202	9.41401	6.90207	7.75392	TWIST3	1.63944	-0.650136	0.28274	-0.652677	-0.61937		0.750743	1.32971	-0.327933	-0.988216	-0.764301
CUX2	cut like homeobox 2 [Source:NCBI gene;Acc:416875]	2	4	-2	2	11.835	0.977163	7.9867	0.364615	0.346034		0.405492	0.460628	0.375313	0.318092	0.247057	CUX2	1.42026	-0.626835	0.694721	-0.742322	-0.745826		0.538352	1.21026	0.170573	-0.526757	-1.39243
HMX1	H6 family homeobox 1 [Source:NCBI gene;Acc:396546]	2	4	-2	2	19.0781	1.08192	15.6504	0.415699	4.28343		6.27813	4.58298	6.00758	4.37749	4.85954	HMX1	1.26658	-0.810066	0.871057	-0.886943	-0.44063		1.22347	-0.738684	0.910309	-0.976535	-0.418556
HSF5	#N/A	2	4	-2	2	3.11867	1.60507	0.527984	0.657656	0.231023		11.5655	15.3913	12.6929	5.12613	7.3893	HSF5	1.60849	0.320742	-0.595634	-0.48531	-0.848285		0.273857	1.19903	0.546487	-1.28333	-0.736043
SMAD3	SMAD family member 3 [Source:NCBI gene;Acc:395132]	2	4	-2	2	354.34	105.424	241.378	108.737	58.4848		56.0349	60.5614	57.4068	49.6561	43.6233	SMAD3	1.48298	-0.560211	0.555747	-0.533017	-0.9455		0.380306	1.04794	0.58265	-0.560545	-1.45035
TWIST2	twist family bHLH transcription factor 2 [Source:NCBI gene;Acc:395405]	2	4	-2	2	1048.64	1.8499	610.352	0.0660632	59.4114		112.781	122.725	112.661	104.309	97.4432	TWIST2	1.49892	-0.728029	0.566507	-0.731824	-0.605572		0.292132	1.3305	0.279583	-0.592602	-1.30961
AFF2	AF4/FMR2 family member 2 [Source:NCBI gene;Acc:422394]	3	5	-2	2	40.1608	5.89747	33.7752	16.6018	10.0342		12.1758	13.008	13.7558	11.9134	11.2339	AFF2	1.25948	-1.0278	0.833205	-0.313227	-0.751654		-0.24611	0.601805	1.36365	-0.513512	-1.20583
GABPB1	GA binding protein transcription factor beta subunit 1 [Source:NCBI gene;Acc:415453]	3	5	-2	2	54.6361	38.1363	47.2402	49.641	24.4419		43.0988	42.9439	45.534	42.0706	40.2498	GABPB1	0.993956	-0.393882	0.371874	0.573808	-1.54576		0.167057	0.086024	1.44093	-0.370776	-1.32323
HOXB8	homeobox B8 [Source:NCBI gene;Acc:395737]	3	5	-2	2	7.29421	2.28328	9.28042	2.66371	2.82086		3.40324	2.76702	3.49898	3.33798	2.41547	HOXB8	0.756868	-0.806637	1.3766	-0.687934	-0.638901		0.677155	-0.674643	0.880586	0.538491	-1.42159
NR5A2	nuclear receptor subfamily 5 group A member 2 [Source:NCBI gene;Acc:395961]	3	5	-2	2	4.16357	0.418485	4.80105	0.967806	0.943732		3.57614	5.80192	4.46265	2.07143	2.35819	NR5A2	0.927329	-0.896073	1.23771	-0.62862	-0.640341		-0.0506802	1.39686	0.525867	-1.02927	-0.842775
ZBTB2	zinc finger and BTB domain containing 2 [Source:NCBI gene;Acc:421635]	3	5	-2	2	56.719	41.8535	43.9515	44.7542	30.8973		39.2403	42.7136	35.9347	38.7884	39.6952	ZBTB2	1.42341	-0.193821	0.034418	0.12175	-1.38576		-0.0141166	1.42203	-1.38093	-0.200977	0.173995
ZBTB44	zinc finger and BTB domain containing 44 [Source:NCBI gene;Acc:101751641]	3	5	-2	2	70.0185	56.9312	63.1143	55.8226	34.5863		43.4991	41.3538	46.5218	41.912	38.6572	ZBTB44	1.04767	0.0629515	0.528181	-0.0204671	-1.61834		0.383469	-0.357445	1.42735	-0.164669	-1.2887
ZNFX1	zinc finger NFX1-type containing 1 [Source:NCBI gene;Acc:419218]	3	5	-2	2	6.30915	2.95186	5.93849	3.89195	5.08127		10.5444	10.1364	11.0965	10.4292	8.6805	ZNFX1	1.05015	-1.34076	0.786179	-0.671273	0.175706		0.404965	-0.0452591	1.01417	0.27786	-1.65173
AHR2	aryl hydrocarbon receptor 2 [Source:NCBI gene;Acc:424033]	4	6	-2	2	0.377341	0.129935	0.621923	0.187073	0.134904		2.04882	2.02828	2.68303	2.42019	1.76444	AHR2	0.41284	-0.759746	1.57204	-0.488938	-0.736195		-0.387458	-0.444232	1.36608	0.639335	-1.17372
GABPA	GA binding protein transcription factor alpha subunit [Source:NCBI gene;Acc:418478]	4	6	-2	2	96.3864	66.4801	95.2978	87.4354	54.1081		90.5814	87.4018	95.2355	93.9699	87.2147	GABPA	0.875588	-0.716741	0.817622	0.399002	-1.37547		-0.0813354	-0.945603	1.18371	0.839695	-0.99647
ZNF711	zinc finger protein 711 [Source:NCBI gene;Acc:422269]	4	6	-2	2	62.3376	43.2488	70.377	46.3474	23.4509		40.7708	42.8984	43.4391	42.4239	39.9166	ZNF711	0.723739	-0.324044	1.16502	-0.153965	-1.41075		-0.752297	0.678175	1.04169	0.359109	-1.32667
ADNP2	ADNP homeobox 2 [Source:NCBI gene;Acc:420805]	5	7	-2	2	33.3916	41.7469	27.2636	32.9232	19.5082		25.9957	26.5841	28.6825	28.7111	26.2614	ADNP2	0.294644	1.30987	-0.44995	0.23773	-1.39229		-0.933886	-0.494703	1.07139	1.09278	-0.735582
GTF3A	general transcription factor IIIA [Source:NCBI gene;Acc:418931]	5	7	-2	2	65.2865	73.2086	60.9501	75.3693	38.6847		53.5052	54.1918	51.4022	55.8705	51.0928	GTF3A	0.176671	0.717769	-0.11951	0.865343	-1.64027		0.146889	0.491523	-0.908575	1.334	-1.06384
HAND2	heart and neural crest derivatives expressed 2 [Source:NCBI gene;Acc:395813]	5	7	-2	2	1.93838	0.143175	18.8497	0.0536837	1.87842		6.85697	12.2682	9.25577	10.74	8.6697	HAND2	-0.327961	-0.551458	1.77744	-0.562599	-0.335426		-1.31342	1.31774	-0.147019	0.574682	-0.43199
SATB2	SATB homeobox 2 [Source:NCBI gene;Acc:424063]	5	7	-2	2	8.26619	1.68235	84.3906	6.09158	4.05436		2.3406	2.58715	3.39815	3.03847	2.43861	SATB2	-0.355022	-0.540078	1.78465	-0.416145	-0.473407		-0.942778	-0.389327	1.43113	0.623741	-0.722769
SCX	scleraxis bHLH transcription factor [Source:NCBI gene;Acc:374101]	5	7	-2	2	0.860046	0.0711236	0.733059	0	0.871577		5.90364	15.8464	12.6818	6.45956	11.4041	SCX	0.811875	-1.00318	0.519719	-1.16681	0.838404		-1.07669	1.27329	0.52535	-0.945297	0.223344
ZNF318	zinc finger protein 318 [Source:NCBI gene;Acc:421457]	5	7	-2	2	30.9233	30.6435	37.6434	29.6736	22.8718		22.3486	21.5206	23.0268	21.4817	22.9544	ZNF318	0.109113	0.0557565	1.39065	-0.129198	-1.42632		0.110019	-0.998826	1.01831	-1.05088	0.921377
CARF	calcium responsive transcription factor [Source:NCBI gene;Acc:424090]	6	8	-2	2	5.50915	8.54047	6.58249	7.21398	3.33852		3.10227	2.50866	2.51055	2.29533	3.23315	CARF	-0.371987	1.17741	0.17663	0.499403	-1.48146		0.904344	-0.537673	-0.533067	-1.05589	1.22229
HOXC9	homeobox C9 [Source:NCBI gene;Acc:425723]	6	8	-2	2	44.3272	63.3986	65.9101	47.2748	12.2729		8.59867	6.29368	7.40137	9.56685	7.12465	HOXC9	-0.107708	0.781731	0.89886	0.0297585	-1.60264		0.622014	-1.16652	-0.307024	1.37327	-0.521737
IRF7	interferon regulatory factor 7 [Source:NCBI gene;Acc:396330]	6	8	-2	2	3.70622	5.07779	5.17624	7.27479	2.22632		7.5628	9.22165	6.134	10.4318	7.31139	IRF7	-0.525093	0.205294	0.257721	1.37525	-1.31317		-0.336391	0.643395	-1.1803	1.35818	-0.484887
NR2C1	nuclear receptor subfamily 2, group C, member 1 [Source:NCBI gene;Acc:373913]	6	8	-2	2	27.9848	33.1523	28.5631	37.1325	16.3673		20.9152	22.8593	24.2857	26.9137	20.2573	NR2C1	-0.0839705	0.578294	-0.0098567	1.08838	-1.57285		-0.793539	-0.0696034	0.461529	1.44012	-1.03851
PAX3	paired box 3 [Source:NCBI gene;Acc:374127]	6	8	-2	2	7.28419	16.4342	1.8065	7.04137	0.541072		0.51877	0.408445	0.895279	1.95982	0.461129	PAX3	0.105761	1.56598	-0.768404	0.0670097	-0.970349		-0.50762	-0.677368	0.0716851	1.70961	-0.596308
TULP4	tubby like protein 4 [Source:NCBI gene;Acc:421658]	6	8	-2	2	36.589	57.9722	46.9198	50.3815	13.9438		8.80843	8.42423	9.3143	9.1143	9.37346	TULP4	-0.268206	0.986118	0.337792	0.540857	-1.59656		-0.504524	-1.48094	0.781136	0.272834	0.93149
ARID1B	AT-rich interaction domain 1B [Source:NCBI gene;Acc:421650]	7	9	-2	2	77.1351	132.566	93.5554	182.689	70.5383		37.9857	37.3057	40.793	45.624	41.0168	ARID1B	-0.732829	0.456265	-0.380585	1.53149	-0.874343		-0.779472	-0.986579	0.0755302	1.54685	0.143672
CEBPZ	CCAAT/enhancer binding protein zeta [Source:NCBI gene;Acc:421474]	7	9	-2	2	50.4817	60.1441	42.7778	61.799	43.1196		28.6331	28.2736	27.8014	30.203	31.7321	CEBPZ	-0.130609	0.936421	-0.981366	1.11918	-0.943622		-0.429888	-0.652111	-0.94396	0.540416	1.48554
E2F4	E2F transcription factor 4 [Source:NCBI gene;Acc:769430]	7	9	-2	2	30.9903	41.7608	34.0667	40.3875	26.5958		26.1587	28.2994	26.3512	29.9942	28.8108	E2F4	-0.592338	1.09995	-0.108964	0.884171	-1.28282		-1.07349	0.229113	-0.956333	1.26041	0.540299
HOXA2	homeobox A2 [Source:NCBI gene;Acc:396055]	7	9	-2	2	13.1628	137.062	29.6956	53.6067	14.4857		11.4427	11.9128	12.6891	14.0654	11.5602	HOXA2	-0.707117	1.69716	-0.386297	0.0776997	-0.681446		-0.822774	-0.388804	0.327743	1.59818	-0.714343
POU6F2	#N/A	7	9	-2	2	0.441622	0.535473	0.150673	3.22053	0.281029		0.00727707	0.0232812	0.0754102	0.0622747	0.11297	POU6F2	-0.375024	-0.302341	-0.600351	1.77711	-0.499396		-1.16175	-0.782038	0.454769	0.143117	1.3459
PRDM15	PR/SET domain 15 [Source:NCBI gene;Acc:418531]	7	9	-2	2	11.201	16.3502	15.709	20.0873	10.7186		7.16597	8.78147	7.77857	9.19703	9.84733	PRDM15	-0.926553	0.394237	0.229777	1.35283	-1.05029		-1.28524	0.210545	-0.718041	0.595311	1.19743
TOX3	TOX high mobility group box family member 3 [Source:NCBI gene;Acc:415724]	7	9	-2	2	1.7303	8.5741	2.04003	3.06195	0.605849		0.523268	0.612989	1.02663	0.869301	0.82577	TOX3	-0.470649	1.71733	-0.371628	-0.044917	-0.830139		-1.22509	-0.782457	1.25822	0.482044	0.267288
ZFPM1	zinc finger protein, FOG family member 1 [Source:NCBI gene;Acc:415835]	7	9	-2	2	12.2405	24.1622	10.4985	34.6526	16.0891		7.31711	7.47586	7.00337	7.44856	7.98842	ZFPM1	-0.731837	0.465284	-0.906761	1.51869	-0.345377		-0.363672	0.0819545	-1.24434	0.00532459	1.52073
ARID5B	AT-rich interaction domain 5B [Source:NCBI gene;Acc:423661]	8	10	-2	2	22.3707	46.448	131.678	145.765	84.3237		27.5195	30.548	32.0391	34.5162	33.1092	ARID5B	-1.20073	-0.747206	0.858183	1.12353	-0.0337813		-1.50288	-0.372627	0.183874	1.10837	0.583267
BHLHE40	basic helix-loop-helix family member e40 [Source:NCBI gene;Acc:416108]	8	10	-2	2	6.19747	5.76646	3.10797	4.78922	166.293		33.0518	33.3405	32.7212	41.4206	64.2772	BHLHE40	-0.430077	-0.43605	-0.472893	-0.449593	1.78861		-0.58461	-0.563268	-0.60904	0.0338735	1.72304
CBFB	core-binding factor beta subunit [Source:NCBI gene;Acc:395257]	8	10	-2	2	141.734	69.9168	179.68	134.97	424.798		73.7434	85.1928	84.4177	140.913	151.258	CBFB	-0.354055	-0.878485	-0.0769637	-0.40345	1.71295		-0.925256	-0.607716	-0.629212	0.937644	1.22454
DLX4	#N/A	8	10	-2	2	0	1.71028	0.130928	22.2503	300.898		5.62564	11.0167	16.1058	32.7096	50.3878	DLX4	-0.49164	-0.478704	-0.49065	-0.32334	1.78433		-0.959497	-0.664648	-0.386308	0.521794	1.48866
FOXK2	forkhead box K2 [Source:NCBI gene;Acc:107049008]	8	10	-2	2	0	0	0	0.065997	1.96593		0	0.241816	0.165354	2.53191	3.3183	FOXK2	-0.465889	-0.465889	-0.465889	-0.390228	1.78789		-0.804623	-0.64915	-0.698311	0.823242	1.32884
GRHL2	#N/A	8	10	-2	2	1.84684	66.9013	0.699362	128.428	36.0337		16.4773	16.8988	21.1249	20.8592	25.9599	GRHL2	-0.844337	0.378046	-0.865898	1.53415	-0.20196		-0.984287	-0.874734	0.223774	0.154702	1.48054
HES4	hes family bHLH transcription factor 4 [Source:NCBI gene;Acc:395128]	8	10	-2	2	129.392	160.233	261.806	259.54	173.139		40.4558	49.9611	52.7695	76.1921	79.4578	HES4	-1.116	-0.605568	1.07551	1.03802	-0.391961		-1.12648	-0.572015	-0.408196	0.958098	1.14859
HOXA1	homeobox A1 [Source:NCBI gene;Acc:374051]	8	10	-2	2	2.63912	64.3477	2.11471	20.2277	8.23823		1.17451	1.32402	1.36419	2.29746	2.52917	HOXA1	-0.646484	1.71767	-0.666574	0.0273619	-0.431973		-0.899915	-0.661084	-0.596921	0.893895	1.26402
LBX2	ladybird homeobox 2 [Source:NCBI gene;Acc:431414]	8	10	-2	2	2.99471	0	2.59592	0	16.2813		2.86958	3.21945	6.14543	13.1411	13.1068	LBX2	-0.20281	-0.643029	-0.261432	-0.643029	1.7503		-0.943624	-0.875226	-0.303219	1.06438	1.05768
MAF	MAF bZIP transcription factor [Source:NCBI gene;Acc:693248]	8	10	-2	2	4.21832	2.14101	17.8579	17.484	74.7316		12.4103	14.6587	18.2842	23.9833	26.9833	MAF	-0.642748	-0.71277	-0.182989	-0.195591	1.7341		-1.11548	-0.749534	-0.159465	0.768107	1.25638
MSX2	msh homeobox 2 [Source:NCBI gene;Acc:395245]	8	10	-2	2	0.370808	20.9848	1.20754	91.4185	1021.05		25.9466	32.731	51.5408	164.42	211.747	MSX2	-0.508785	-0.462508	-0.506907	-0.304388	1.78259		-0.838348	-0.758611	-0.537539	0.789136	1.34536
MYB	MYB proto-oncogene, transcription factor [Source:NCBI gene;Acc:396244]	8	10	-2	2	10.8541	14.4862	7.58459	49.2594	24.2456		6.59183	6.47784	9.33239	10.384	11.0554	MYB	-0.619545	-0.403838	-0.813723	1.66134	0.175769		-1.02195	-1.07548	0.264871	0.758666	1.07389
NFKB1	nuclear factor kappa B subunit 1 [Source:NCBI gene;Acc:396033]	8	10	-2	2	13.1066	64.6428	13.1594	64.8196	30.1796		36.7464	37.3588	37.721	47.371	43.673	NFKB1	-0.922612	1.05238	-0.920588	1.05915	-0.268331		-0.811767	-0.681899	-0.605084	1.44151	0.657235
NR0B1	nuclear receptor subfamily 0 group B member 1 [Source:NCBI gene;Acc:395285]	8	10	-2	2	1.48876	0.664449	1.66982	1.82278	3.19703		1.06803	1.63937	1.42839	2.00215	2.88989	NR0B1	-0.305728	-1.20639	-0.107894	0.059233	1.56077		-1.06227	-0.239374	-0.543233	0.28314	1.56173
OTX1	orthodenticle homeobox 1 [Source:NCBI gene;Acc:100858585]	8	10	-2	2	0.0702166	0.841312	0.791898	0.765789	0.194613		2.30762	2.91169	2.75217	5.26864	4.19732	OTX1	-1.25317	0.835936	0.702059	0.631321	-0.916147		-0.968154	-0.472479	-0.603375	1.46155	0.582462
PRDM2	PR/SET domain 2 [Source:HGNC Symbol;Acc:HGNC:9347]	8	10	-2	2	50.649	75.5743	84.1983	73.281	65.8378		28.8031	29.2285	30.3999	31.0365	33.8593	PRDM2	-1.52834	0.449653	1.13402	0.267664	-0.323		-0.932883	-0.71979	-0.132996	0.185856	1.59981
RLF	rearranged L-myc fusion [Source:NCBI gene;Acc:419573]	8	10	-2	2	20.9373	30.0936	26.0005	31.9653	24.481		14.5904	14.2467	14.4634	15.915	16.4227	RLF	-1.30515	0.770195	-0.157527	1.19442	-0.501938		-0.550964	-0.903487	-0.681204	0.807446	1.32821
RUNX1	runt-related transcription factor 1 [Source:NCBI gene;Acc:396152]	8	10	-2	2	21.0685	1.24257	16.9583	19.9145	50.2498		3.97554	4.75701	6.89856	11.5568	12.3541	RUNX1	-0.0461112	-1.1634	-0.27774	-0.111145	1.5984		-1.01977	-0.817142	-0.261849	0.946012	1.15275
SATB1	SATB homeobox 1 [Source:NCBI gene;Acc:420647]	8	10	-2	2	20.6265	105.999	11.4998	143.804	81.1688		7.49109	6.52714	7.2151	12.965	15.5446	SATB1	-0.92297	0.592549	-1.08498	1.26364	0.151762		-0.606689	-0.844662	-0.674822	0.744666	1.38151
SOX9	SRY (sex determining region Y)-box 9 [Source:NCBI gene;Acc:374148]	8	10	-2	2	1.71075	57.4609	2.1666	74.6336	40.947		7.10264	9.14136	10.822	9.21656	9.25451	SOX9	-1.02748	0.673648	-1.01357	1.19765	0.169751		-1.51616	0.0256742	1.29669	0.0825449	0.111245
TCF7	transcription factor 7 (T-cell specific, HMG-box) [Source:NCBI gene;Acc:395229]	8	10	-2	2	9.89888	1.68895	62.4269	6.42095	275.313		2.6649	6.25918	18.255	59.4048	73.0168	TCF7	-0.524619	-0.594938	-0.0747124	-0.554408	1.74868		-0.908759	-0.79711	-0.424481	0.85376	1.27659
TFAP2A	transcription factor AP-2 alpha [Source:NCBI gene;Acc:395982]	8	10	-2	2	8.65629	314.808	35.2516	304.321	99.9478		37.1978	42.5739	51.3915	66.0485	65.8109	TFAP2A	-0.978298	1.10247	-0.797542	1.0312	-0.357832		-1.16916	-0.761182	-0.0920492	1.02021	1.00218
TFCP2L1	transcription factor CP2 like 1 [Source:NCBI gene;Acc:424238]	8	10	-2	2	3.54081	4.09788	3.40162	8.13786	80.0724		38.7793	49.5328	85.1786	109.866	124.645	TFCP2L1	-0.483646	-0.467126	-0.487774	-0.347322	1.78587		-1.15202	-0.862718	0.0962669	0.760442	1.15803
THRB	thyroid hormone receptor beta [Source:NCBI gene;Acc:396431]	8	10	-2	2	0.808742	13.9665	5.5718	36.1803	9.85464		14.9476	15.7436	17.2355	21.5875	19.9004	THRB	-0.909554	0.0503476	-0.562074	1.67091	-0.249628		-1.04755	-0.76349	-0.231062	1.32209	0.720012
TP63	tumor protein p63 [Source:NCBI gene;Acc:374269]	8	10	-2	2	8.41963	323.44	5.41316	275.776	132.922		61.9628	60.6324	67.9051	74.5167	75.7042	TP63	-0.953774	1.18055	-0.974143	0.857618	-0.110249		-0.891152	-1.08296	-0.0344737	0.918691	1.08989
TUB	tubby bipartite transcription factor [Source:NCBI gene;Acc:423061]	8	10	-2	2	48.4864	317.781	38.3133	91.508	51.3601		46.8187	48.4913	50.4776	51.7819	54.2929	TUB	-0.516148	1.76235	-0.602223	-0.152143	-0.491834		-1.22735	-0.649691	0.0363009	0.486753	1.35398
ZBTB25	zinc finger and BTB domain containing 25 [Source:NCBI gene;Acc:423505]	8	10	-2	2	11.9233	12.7403	14.7188	10.534	12.3641		7.19503	8.03971	8.10112	9.58822	8.55012	ZBTB25	-0.351558	0.187526	1.493	-1.26827	-0.0606899		-1.25946	-0.292166	-0.221837	1.48113	0.292333
ZHX3	zinc fingers and homeoboxes 3 [Source:NCBI gene;Acc:419176]	8	10	-2	2	12.4579	9.72163	13.6527	11.2307	31.6153		12.0916	13.6853	15.7263	13.7078	15.6189	ZHX3	-0.364355	-0.668526	-0.231543	-0.500776	1.7652		-1.36119	-0.315416	1.0239	-0.300663	0.953366
EGR1	early growth response 1 [Source:NCBI gene;Acc:373931]	9	11	-2	2	45.3916	246.644	153.178	230.927	168.263		138.292	118.4	116.616	125.881	213.781	EGR1	-1.54988	0.975993	-0.197077	0.778722	-0.00775726		-0.105705	-0.594456	-0.638305	-0.410644	1.74911
MXD1	MAX dimerization protein 1 [Source:NCBI gene;Acc:426299]	9	11	-2	2	22.3835	27.7652	24.5962	21.3705	55.7611		26.5996	33.23	32.6989	33.301	32.3974	MXD1	-0.554929	-0.18124	-0.401286	-0.625273	1.76273		-1.77325	0.556891	0.370226	0.581854	0.264278
SREBF1	sterol regulatory element binding transcription factor 1 [Source:NCBI gene;Acc:373915]	9	11	-2	2	28.5671	37.5312	25.7958	53.4284	98.6718		60.7929	61.6853	59.1118	56.7558	68.0451	SREBF1	-0.676825	-0.376944	-0.769535	0.154876	1.66843		-0.114902	0.0964072	-0.51299	-1.07088	1.60236
TF	transferrin (ovotransferrin) [Source:NCBI gene;Acc:396241]	4	2	2	2	5.62318	2.58473	6.00892	2.03394	5.23886		34.6522	26.2816	22.179	28.3919	24.3851	TF	0.717933	-0.928094	0.926901	-1.22647	0.509735		1.56762	-0.188006	-1.04847	0.25461	-0.585754
ZBTB47	zinc finger and BTB domain containing 47 [Source:NCBI gene;Acc:428398]	4	2	2	2	26.7155	11.4264	43.6783	9.89033	17.8907		94.5377	80.2652	69.6355	64.2586	62.3495	ZBTB47	0.346182	-0.75758	1.57078	-0.868476	-0.290907		1.52528	0.454383	-0.343179	-0.746619	-0.889862
DNAJC1	DnaJ heat shock protein family (Hsp40) member C1 [Source:NCBI gene;Acc:420508]	5	3	2	2	38.9539	31.4887	61.3923	40.4728	28.3816		57.8861	55.8006	56.225	45.8792	43.2881	DNAJC1	-0.091737	-0.670152	1.64684	0.0259488	-0.910898		0.904568	0.593799	0.657047	-0.884649	-1.27077
ETV1	ETS variant 1 [Source:NCBI gene;Acc:395748]	5	3	2	2	54.6531	41.5144	73.4675	47.3048	9.58064		26.5597	23.0046	25.4217	22.366	18.7475	ETV1	0.400917	-0.162514	1.20774	0.0857961	-1.53194		1.1014	-0.0710079	0.726117	-0.281603	-1.4749
HLF	HLF, PAR bZIP transcription factor [Source:NCBI gene;Acc:417395]	5	3	2	2	24.8434	14.9581	61.2403	20.5811	33.6828		145.482	138.752	140.701	123.698	103.466	HLF	-0.34157	-0.884617	1.65789	-0.575719	0.144019		0.879308	0.486433	0.600195	-0.392412	-1.57352
IRF2	interferon regulatory factor 2 [Source:NCBI gene;Acc:396115]	5	3	2	2	32.0584	32.0635	35.558	21.629	27.1241		53.2751	47.7336	49.7329	42.5753	38.4988	IRF2	0.438099	0.439042	1.08451	-1.48832	-0.473329		1.18018	0.233999	0.575367	-0.646751	-1.34279
OSR2	odd-skipped related transciption factor 2 [Source:NCBI gene;Acc:771523]	5	3	2	2	23.8982	0.125067	155.995	0.20565	6.82605		59.5194	50.5493	35.5741	25.8926	21.8736	OSR2	-0.201676	-0.556512	1.76999	-0.555309	-0.456494		1.29806	0.739274	-0.193589	-0.796692	-1.04705
PBX3	PBX homeobox 3 [Source:NCBI gene;Acc:417093]	5	3	2	2	38.2062	19.3404	41.3124	37.1561	16.4584		26.8166	25.2471	23.5143	24.7262	22.3694	PBX3	0.662293	-0.957973	0.929062	0.572104	-1.20549		1.34687	0.420505	-0.602328	0.113048	-1.2781
SOX12	#N/A	5	3	2	2	0.587313	0.291343	3.52308	0.673648	0.65021		0.470429	0.419452	0.45816	0.336891	0.314738	SOX12	-0.416865	-0.638053	1.77712	-0.352345	-0.36986		0.997604	0.276211	0.823991	-0.892154	-1.20565
SOX8	SRY-box 8 [Source:NCBI gene;Acc:395483]	5	3	2	2	3.08068	0.307203	15.1403	2.64888	2.47767		10.5002	10.4053	7.9041	5.80275	4.52112	SOX8	-0.278885	-0.74759	1.75913	-0.351858	-0.380792		0.995915	0.960546	0.0288387	-0.753937	-1.23136
SRF	serum response factor [Source:NCBI gene;Acc:396103]	5	3	2	2	65.1964	51.8733	98.0456	70.902	51.4074		90.3913	100.321	67.6968	66.5488	74.5048	SRF	-0.120074	-0.819096	1.60342	0.179283	-0.843537		0.706476	1.37466	-0.82067	-0.897917	-0.36255
TFAM	transcription factor A, mitochondrial [Source:NCBI gene;Acc:373888]	5	3	2	2	125.295	132.965	101.272	138.138	62.5857		91.8924	85.4308	81.0851	89.8809	86.1401	TFAM	0.42653	0.673578	-0.347155	0.840154	-1.59311		1.19375	-0.34693	-1.38312	0.714127	-0.177827
VEZF1	vascular endothelial zinc finger 1 [Source:NCBI gene;Acc:417664]	5	3	2	2	101.975	102.604	120.495	75.897	29.332		52.781	53.2448	47.6665	40.9932	38.8341	VEZF1	0.448605	0.46634	0.970635	-0.286496	-1.59908		0.918278	0.98836	0.145449	-0.862918	-1.18917
YBX1	Y-box binding protein 1 [Source:NCBI gene;Acc:386575]	5	3	2	2	2671.87	3397.99	2318.55	2526.64	1090.16		1947.59	1810.47	1799.26	1665.17	1495.23	YBX1	0.323227	1.18983	-0.0984574	0.149898	-1.5645		1.19297	0.391302	0.325739	-0.458249	-1.45176
ZNF414	zinc finger protein 414 [Source:NCBI gene;Acc:425820]	5	3	2	2	31.0733	28.7339	45.9219	24.8094	16.7261		10.9434	9.66232	10.3026	9.06007	8.76976	ZNF414	0.151446	-0.0671979	1.53925	-0.434004	-1.18949		1.34237	-0.0957788	0.622986	-0.771838	-1.09774
ZNF704	zinc finger protein 704 [Source:NCBI gene;Acc:420194]	5	3	2	2	13.5983	14.4389	11.4917	20.9478	5.87477		30.7827	28.7488	26.9909	22.0647	22.0357	ZNF704	0.0603222	0.214914	-0.327089	1.4119	-1.36005		1.17807	0.663697	0.219112	-1.02677	-1.03411
BZFP1	B-locus zinc finger protein 1 [Source:NCBI gene;Acc:396247]	6	4	2	2	15.3582	17.8061	19.2958	18.185	9.85563		12.26	12.5575	11.9998	12.2608	11.1668	BZFP1	-0.196533	0.451865	0.846462	0.552217	-1.65401		0.397236	0.957284	-0.0925826	0.398836	-1.66077
DACH2	dachshund family transcription factor 2 [Source:NCBI gene;Acc:395576]	6	4	2	2	8.08037	23.1993	8.38354	12.2382	1.92075		4.0507	4.64518	4.13069	2.55539	3.36771	DACH2	-0.340958	1.57961	-0.302447	0.187217	-1.12342		0.37234	1.1083	0.471374	-1.47883	-0.473191
HHEX	hematopoietically expressed homeobox [Source:NCBI gene;Acc:396182]	6	4	2	2	15.0119	0.164425	14.4657	0.21057	23.2675		30.4241	35.2832	25.2022	27.6429	23.7086	HHEX	0.432499	-1.03097	0.378661	-1.02642	1.24624		0.429615	1.48825	-0.708064	-0.176317	-1.03349
HOXA5	homeobox A5 [Source:NCBI gene;Acc:100858404]	6	4	2	2	46.2496	88.67	54.3193	52.5958	14.5603		25.9058	26.0713	28.4398	22.3376	22.6159	HOXA5	-0.190687	1.41765	0.11527	0.049925	-1.39216		0.322853	0.38711	1.30652	-1.06226	-0.954214
IKZF4	#N/A	6	4	2	2	10.4079	11.6069	15.6377	10.9734	10.5828		9.61814	10.3152	8.9976	9.31585	8.993	IKZF4	-0.660329	-0.108161	1.74819	-0.399896	-0.579807		0.309626	1.5779	-0.819387	-0.240364	-0.827771
RFX2	regulatory factor X2 [Source:NCBI gene;Acc:420092]	6	4	2	2	6.07732	3.81808	8.14808	7.39236	3.45736		19.158	17.3203	15.324	6.9407	12.3264	RFX2	0.142632	-0.936264	1.13153	0.770633	-1.10853		1.0321	0.64849	0.231736	-1.51831	-0.394017
RXRG	retinoid X receptor gamma [Source:NCBI gene;Acc:396231]	6	4	2	2	5.47212	10.1014	4.45103	18.8711	1.32626		16.3717	16.6454	12.9405	15.6547	10.1121	RXRG	-0.377101	0.30156	-0.526796	1.58724	-0.984898		0.728005	0.826303	-0.504429	0.470465	-1.52034
SETDB1	SET domain bifurcated 1 [Source:NCBI gene;Acc:100859816]	6	4	2	2	43.2796	60.4077	46.7857	52.2604	33.9894		27.5288	26.9921	26.3673	27.4577	24.4365	SETDB1	-0.411666	1.32294	-0.056599	0.497839	-1.35252		0.764091	0.34231	-0.148685	0.708212	-1.66593
VDR	vitamin D (1,25- dihydroxyvitamin D3) receptor [Source:NCBI gene;Acc:395988]	6	4	2	2	2.86023	3.96648	1.54707	3.07704	1.44493		6.78679	8.06502	6.24028	5.59562	5.61512	VDR	0.262012	1.29324	-0.962082	0.464126	-1.05729		0.318659	1.56726	-0.215178	-0.84489	-0.825847
ASCL4	#N/A	7	5	2	2	0.34848	4.32037	0.135329	9.74366	0.113211		0.060614	0.0804659	0.0466733	0.027851	0.0740377	ASCL4	-0.61427	0.330029	-0.664946	1.61939	-0.670204		0.126392	1.06067	-0.529687	-1.41551	0.758139
CREB5	cAMP responsive element binding protein 5 [Source:NCBI gene;Acc:428435]	7	5	2	2	8.0383	31.1511	18.2402	18.9423	8.11719		9.51221	11.1222	10.9344	4.08819	6.5831	CREB5	-0.927802	1.49266	0.14058	0.214107	-0.919541		0.350133	0.879835	0.81805	-1.43444	-0.613581
CREM	cAMP responsive element modulator [Source:NCBI gene;Acc:378903]	7	5	2	2	6.21734	3.70639	9.40513	5.79748	14.2418		40.9403	41.4315	50.5523	30.6356	34.2574	CREM	-0.403737	-1.0158	0.373316	-0.506081	1.55231		0.180017	0.244238	1.43673	-1.16726	-0.693725
NFKB2	nuclear factor kappa B subunit 2 [Source:NCBI gene;Acc:386574]	7	5	2	2	15.8366	27.3605	17.2522	23.7435	11.9943		20.2485	23.6666	20.0859	19.3378	18.6115	NFKB2	-0.547631	1.30805	-0.319683	0.725615	-1.16635		-0.0727977	1.68534	-0.156468	-0.541252	-0.914821
SOX5	SRY-box 5 [Source:NCBI gene;Acc:418195]	7	5	2	2	6.36649	17.8715	5.08633	14.6538	2.25719		2.21183	2.7028	2.63294	2.09688	1.73691	SOX5	-0.431717	1.29256	-0.623578	0.810324	-1.04759		-0.161568	1.06934	0.894205	-0.449739	-1.35224
ZNF516	zinc finger protein 516 [Source:NCBI gene;Acc:421009]	7	5	2	2	40.9867	59.6014	75.9559	61.5987	49.9347		16.0355	16.2089	16.1297	15.7091	15.9014	ZNF516	-1.26454	0.151022	1.39471	0.302903	-0.584091		0.1954	1.07329	0.672396	-1.45729	-0.483799
ARID3B	AT-rich interaction domain 3B [Source:NCBI gene;Acc:100859297]	8	6	2	2	25.7045	91.2211	21.5916	58.8112	30.7279		12.0699	14.4961	12.4845	12.2225	12.7349	ARID3B	-0.677904	1.5532	-0.817968	0.449511	-0.506838		-0.746108	1.72786	-0.323359	-0.590448	-0.0679498
BLZF1	basic leucine zipper nuclear factor 1 [Source:NCBI gene;Acc:418371]	8	6	2	2	42.273	37.5978	34.4692	33.2366	54.3821		48.4852	48.1969	46.0551	43.8658	49.6592	BLZF1	0.219677	-0.326248	-0.691588	-0.835522	1.63368		0.536633	0.411169	-0.521242	-1.47429	1.04773
FOXN2	forkhead box N2 [Source:NCBI gene;Acc:421288]	8	6	2	2	18.2856	15.2605	21.9871	19.2815	25.2681		17.3904	18.4571	16.023	17.0748	18.3784	FOXN2	-0.45608	-1.25313	0.519207	-0.193676	1.38368		-0.0738671	0.985527	-1.4318	-0.38721	0.907353
HINFP	histone H4 transcription factor [Source:NCBI gene;Acc:419756]	8	6	2	2	12.7817	16.0027	11.9765	17.3821	14.294		11.7535	12.4295	10.6144	12.3572	10.7625	HINFP	-0.764211	0.678889	-1.12497	1.29693	-0.0866374		0.197873	0.984157	-1.12717	0.900003	-0.95486
NFATC1	nuclear factor of activated T-cells 1 [Source:NCBI gene;Acc:420815]	8	6	2	2	10.5223	7.37841	5.23842	5.64805	26.4364		26.5293	42.2816	32.8996	23.4337	27.7117	NFATC1	-0.0590182	-0.414161	-0.655904	-0.609631	1.73871		-0.54749	1.58621	0.315394	-0.966794	-0.387323
PURA	purine rich element binding protein A [Source:NCBI gene;Acc:430546]	8	6	2	2	19.7163	18.7003	22.169	22.8866	42.0823		28.3721	29.6542	29.3213	29.8118	26.994	PURA	-0.559523	-0.664904	-0.305129	-0.230702	1.76026		-0.392319	0.704538	0.419742	0.83935	-1.57131
RREB1	ras responsive element binding protein 1 [Source:NCBI gene;Acc:395920]	8	6	2	2	45.2174	84.8389	55.5609	90.0638	51.5225		20.0506	21.4515	19.6657	20.8368	19.3854	RREB1	-0.985948	0.945721	-0.481669	1.20045	-0.678553		-0.266493	1.37523	-0.717544	0.654799	-1.04599
CREBRF	CREB3 regulatory factor [Source:NCBI gene;Acc:416206]	9	7	2	2	6.82589	6.06113	12.3699	11.9895	13.956		10.3976	9.10458	14.3652	11.6465	10.3125	CREBRF	-0.960762	-1.17594	0.599149	0.492121	1.04543		-0.383438	-1.02926	1.59825	0.240372	-0.42592
GPBP1L1	GC-rich promoter binding protein 1 like 1 [Source:NCBI gene;Acc:424603]	9	7	2	2	85.4916	114.584	94.7887	107.579	156.572		107.636	104.258	110.078	110.521	107.317	GPBP1L1	-0.958904	0.101357	-0.620078	-0.153948	1.63157		-0.1296	-1.47382	0.841697	1.01824	-0.256513
MAFG	MAF bZIP transcription factor G [Source:NCBI gene;Acc:769355]	9	7	2	2	8.54253	9.39511	9.50315	10.6733	19.9682		13.46	13.1634	13.5858	12.7434	13.7562	MAFG	-0.649882	-0.469632	-0.44679	-0.199402	1.76571		0.29671	-0.447602	0.612431	-1.5016	1.04006
ZBTB43	zinc finger and BTB domain containing 43 [Source:NCBI gene;Acc:417091]	9	7	2	2	11.2902	14.7477	11.8391	15.1143	15.1202		15.1693	14.0555	16.7433	15.1896	15.9724	ZBTB43	-1.23105	0.594065	-0.941315	0.787605	0.790697		-0.255645	-1.36474	1.31175	-0.235438	0.544068
ARID3A	AT-rich interaction domain 3A [Source:NCBI gene;Acc:100858440]	10	8	2	2	12.0561	32.0572	11.4519	34.0664	52.752		5.70006	6.11172	5.15935	6.58636	6.91923	ARID3A	-0.950888	0.20734	-0.985876	0.323687	1.40574		-0.565781	0.0234413	-1.3397	0.702799	1.17924
HMG20B	high mobility group 20B [Source:NCBI gene;Acc:426515]	10	8	2	2	44.6589	55.4092	48.5971	57.6901	56.6394		35.3121	38.3924	38.9456	38.4363	36.3445	HMG20B	-1.39707	0.494467	-0.704131	0.895812	0.710924		-1.38305	0.576507	0.928415	0.604433	-0.726304
SLC2A4RG	#N/A	10	8	2	2	6.77806	7.37862	5.71163	7.25537	9.40321		2.77876	3.06914	2.42887	3.34129	3.53322	SLC2A4RG	-0.392308	0.0544907	-1.1857	-0.0372072	1.56072		-0.57094	0.0882827	-1.36525	0.706096	1.14182
TFEB	transcription factor EB [Source:NCBI gene;Acc:419922]	10	8	2	2	8.15934	13.4783	12.036	12.6038	16.4366		15.3316	16.4318	13.9289	18.3378	17.4882	TFEB	-1.47116	0.313967	-0.170089	0.02046	1.30682		-0.557926	0.0735509	-1.36305	1.16755	0.679879
ZNF341	zinc finger protein 341 [Source:NCBI gene;Acc:419152]	10	8	2	2	10.5696	12.8548	13.6688	15.7081	14.7946		9.31302	11.0205	9.37455	10.3645	10.7699	ZNF341	-1.49444	-0.33664	0.0758227	1.10904	0.646214		-1.08467	1.08026	-1.00665	0.248539	0.762515
GATAD1	GATA zinc finger domain containing 1 [Source:NCBI gene;Acc:420551]	11	9	2	2	45.8871	46.178	28.2926	47.3023	59.0749		45.3969	49.3941	46.5362	46.3242	52.0591	GATAD1	0.0490987	0.0755385	-1.55022	0.177734	1.24785		-0.927376	0.529044	-0.512243	-0.58949	1.50007
PAWR	pro-apoptotic WT1 regulator [Source:NCBI gene;Acc:417870]	11	9	2	2	2.84019	41.5177	0.583189	19.5723	34.1911		20.7008	25.9225	34.6484	29.9082	31.4866	PAWR	-0.924863	1.1917	-1.04837	-0.00922625	0.790764		-1.45339	-0.484451	1.13471	0.255125	0.548002
TET2	tet methylcytosine dioxygenase 2 [Source:NCBI gene;Acc:422540]	11	9	2	2	33.9128	60.8245	66.8524	79.1027	75.9243		25.7844	21.724	26.8781	25.4886	29.0247	TET2	-1.63679	-0.139068	0.196404	0.878173	0.701285		0.0016809	-1.52567	0.413061	-0.109603	1.22053
ZBTB33	zinc finger and BTB domain containing 33 [Source:NCBI gene;Acc:422367]	11	9	2	2	72.4503	86.6846	85.5208	82.4582	90.0876		66.5312	70.2786	66.9393	67.0154	72.4091	ZBTB33	-1.63473	0.482582	0.309466	-0.146088	0.988769		-0.811606	0.634262	-0.654153	-0.624779	1.45628
ZNF622	zinc finger protein 622 [Source:NCBI gene;Acc:373921]	11	9	2	2	42.3021	50.81	37.0777	47.7678	51.4622		32.2344	33.3782	31.6345	35.0935	36.9614	ZNF622	-0.58626	0.806272	-1.44137	0.308333	0.913023		-0.746691	-0.221421	-1.02219	0.566254	1.42405
HOXD8	homeobox D8 [Source:NCBI gene;Acc:396301]	2	3	-1	1	40.4962	19.8731	30.3502	23.6537	11.9416		34.2231	34.2923	29.3175	24.0247	22.7051	HOXD8	1.40978	-0.49881	0.4708	-0.148929	-1.23284		0.970659	0.983308	0.0740172	-0.893397	-1.13459
NR2F2	nuclear receptor subfamily 2 group F member 2 [Source:NCBI gene;Acc:386585]	2	3	-1	1	216.655	42.8274	188.408	25.8806	38.5679		74.5509	75.7256	66.1729	57.494	54.188	NR2F2	1.23981	-0.647555	0.93311	-0.831558	-0.693804		0.916961	1.03765	0.0561616	-0.835549	-1.17523
PITX2	paired like homeodomain 2 [Source:NCBI gene;Acc:395862]	2	3	-1	1	49.1009	0.291196	21.6918	2.96589	2.55167		18.0706	9.63858	13.1536	7.09739	8.30585	PITX2	1.6275	-0.72408	0.306972	-0.595217	-0.615174		1.53741	-0.364119	0.428565	-0.937192	-0.664667
TBX15	T-box 15 [Source:NCBI gene;Acc:418313]	2	3	-1	1	329.825	0.39287	281.901	0.114087	15.8937		66.916	59.107	55.619	47.1034	39.1271	TBX15	1.23363	-0.756568	0.944107	-0.758252	-0.662923		1.23955	0.514018	0.189951	-0.601222	-1.3423
THYN1	thymocyte nuclear protein 1 [Source:NCBI gene;Acc:374161]	2	3	-1	1	117.081	25.6309	75.4761	25.8201	24.4082		176.875	163.317	165.22	129.24	116.013	THYN1	1.52484	-0.674711	0.524155	-0.67016	-0.70412		1.02602	0.505848	0.578851	-0.801628	-1.30909
ZEB1	zinc finger E-box binding homeobox 1 [Source:NCBI gene;Acc:396029]	2	3	-1	1	118.45	4.38197	70.9514	4.5384	6.55085		42.6546	37.4187	36.3334	24.5928	21.9389	ZEB1	1.4943	-0.705772	0.578172	-0.702755	-0.663941		1.13257	0.543505	0.421413	-0.899458	-1.19803
ZFHX3	zinc finger homeobox 3 [Source:NCBI gene;Acc:395682]	2	3	-1	1	105.538	62.9333	36.0999	43.0541	7.31174		11.2644	10.6541	10.6397	9.99475	9.18009	ZFHX3	1.49712	0.327853	-0.408583	-0.217725	-1.19867		1.15925	0.38833	0.37019	-0.444409	-1.47336
ZFHX4	zinc finger homeobox 4 [Source:NCBI gene;Acc:395904]	2	3	-1	1	127.31	26.0841	60.2295	15.4735	1.90359		7.17092	6.59768	7.14012	5.51244	4.00552	ZFHX4	1.61522	-0.40059	0.279379	-0.611889	-0.882119		0.808731	0.381682	0.785786	-0.426791	-1.54941
ZIC2	Zic family member 2 [Source:NCBI gene;Acc:428021]	2	3	-1	1	6.98921	0	3.05886	0	0.0328588		0.215914	0.196338	0.102977	0.0468195	0.0579351	ZIC2	1.61598	-0.655157	0.338815	-0.655157	-0.64448		1.17582	0.925391	-0.268887	-0.987256	-0.845064
E2F8	E2F transcription factor 8 [Source:NCBI gene;Acc:422978]	3	4	-1	1	50.2495	25.7601	24.965	37.3537	10.853		23.0597	21.542	22.2707	23.1068	19.6754	E2F8	1.38104	-0.27577	-0.329558	0.508585	-1.2843		0.797629	-0.274826	0.240085	0.830912	-1.5938
ELK3	ELK3, ETS transcription factor [Source:NCBI gene;Acc:417919]	3	4	-1	1	62.446	36.2331	56.563	27.2624	39.1967		38.5578	41.6616	37.9051	36.9711	32.2547	ELK3	1.23405	-0.552564	0.833075	-1.16399	-0.350574		0.319403	1.2308	0.127759	-0.146518	-1.53144
ERG	ERG, ETS transcription factor [Source:NCBI gene;Acc:374146]	3	4	-1	1	43.2476	0.117995	42.259	0.0564006	7.55671		20.258	20.4122	21.2291	16.2134	14.173	ERG	1.10719	-0.83397	1.06269	-0.836742	-0.499171		0.583234	0.633163	0.897712	-0.726655	-1.38745
HOXB4	homeobox B4 [Source:NCBI gene;Acc:396230]	3	4	-1	1	59.9489	20.6478	61.2158	15.8049	7.1414		64.8991	64.6828	66.266	58.4783	57.1609	HOXB4	1.05101	-0.478998	1.10033	-0.667531	-1.0048		0.625592	0.573597	0.954299	-0.918348	-1.23514
LHX6	LIM homeobox 6 [Source:NCBI gene;Acc:772259]	3	4	-1	1	4.72323	0.0847595	6.27639	0.167667	1.50322		22.8564	28.3993	20.4361	16.9977	13.8233	LHX6	0.774572	-0.879452	1.32841	-0.849888	-0.373646		0.421408	1.41374	-0.0118941	-0.627475	-1.19578
SOX17	SRY-box 17 [Source:NCBI gene;Acc:428534]	3	4	-1	1	7.68269	0	11.2038	0	1.66613		17.2734	17.9144	17.5416	11.9568	11.9332	SOX17	0.704489	-0.810662	1.39891	-0.810662	-0.482075		0.630337	0.837577	0.717027	-1.08867	-1.09627
THAP5	THAP domain containing 5 [Source:NCBI gene;Acc:417784]	3	4	-1	1	70.2806	41.4023	62.7516	43.0837	25.6411		42.4111	42.7993	42.2009	42.3357	39.5205	THAP5	1.21036	-0.404197	0.789424	-0.310192	-1.2854		0.421458	0.71487	0.262594	0.364467	-1.76339
TWIST1	twist family bHLH transcription factor 1 [Source:NCBI gene;Acc:395491]	3	4	-1	1	713.448	1.07067	964.897	0.378802	42.8895		59.7771	62.3885	59.1328	52.8997	48.5452	TWIST1	0.801061	-0.745808	1.34706	-0.747311	-0.655002		0.569433	1.03003	0.455801	-0.643606	-1.41166
ZMAT3	zinc finger matrin-type 3 [Source:NCBI gene;Acc:425428]	3	4	-1	1	17.9596	16.902	13.8089	13.7395	12.3503		15.3089	15.8942	15.0658	14.8263	15.0557	ZMAT3	1.2711	0.824102	-0.483132	-0.512466	-1.0996		0.192647	1.62527	-0.402415	-0.988487	-0.427015
ATF2	activating transcription factor 2 [Source:NCBI gene;Acc:395727]	4	5	-1	1	87.3067	73.746	93.343	79.9389	49.5191		43.4141	44.2671	46.6634	43.6513	42.4654	ATF2	0.622059	-0.178586	0.978449	0.187053	-1.60897		-0.43014	0.110872	1.63085	-0.279699	-1.03188
CREB1	cAMP responsive element binding protein 1 [Source:NCBI gene;Acc:395099]	4	5	-1	1	67.847	51.3124	70.4704	50.2172	26.1661		35.8394	34.6232	36.1036	35.5632	33.7586	CREB1	0.826399	-0.106667	0.974442	-0.168473	-1.5257		0.682156	-0.571458	0.954433	0.397463	-1.46259
FOXM1	forkhead box M1 [Source:NCBI gene;Acc:430534]	4	5	-1	1	52.6927	38.5017	41.8216	60.4206	9.71217		28.6213	28.6731	32.1611	28.7427	26.4408	FOXM1	0.623129	-0.109928	0.061568	1.02232	-1.59709		-0.149409	-0.124161	1.57616	-0.0902296	-1.21236
GLI3	GLI family zinc finger 3 [Source:NCBI gene;Acc:420769]	4	5	-1	1	109.357	66.8151	159.674	85.2517	18.0537		8.83435	8.59697	10.4113	8.4287	7.91971	GLI3	0.411576	-0.401803	1.37364	-0.049302	-1.33411		-0.00409641	-0.256277	1.6712	-0.435044	-0.97578
GTF2I	#N/A	4	5	-1	1	42.085	38.835	36.1036	32.5368	20.8968		26.5346	25.1938	27.8601	26.192	22.0737	GTF2I	0.978465	0.580648	0.2463	-0.190304	-1.61511		0.44306	-0.173342	1.05239	0.285556	-1.60766
HLX	H2.0 like homeobox [Source:NCBI gene;Acc:107052956]	4	5	-1	1	7.5572	0	15.2152	0.0252289	3.09214		9.93252	13.894	8.96344	9.05503	7.80557	HLX	0.371438	-0.808365	1.56698	-0.804427	-0.325631		0.00103093	1.69304	-0.412884	-0.373761	-0.90743
PKNOX1	PBX/knotted 1 homeobox 1 [Source:NCBI gene;Acc:418542]	4	5	-1	1	33.0318	25.3044	31.5753	31.8562	12.6748		21.3933	20.7248	22.3436	19.52	20.0371	PKNOX1	0.722838	-0.186391	0.551462	0.584513	-1.67242		0.529373	-0.0708951	1.38272	-1.15278	-0.688425
SMAD5	SMAD family member 5 [Source:NCBI gene;Acc:395679]	4	5	-1	1	221.108	198.575	271.96	188.953	171.67		118.636	116.52	124.014	106.235	111.384	SMAD5	0.275001	-0.306585	1.58756	-0.554936	-1.00104		0.48065	0.170449	1.26925	-1.33769	-0.58266
TCF15	transcription factor 15 (basic helix-loop-helix) [Source:NCBI gene;Acc:395788]	4	5	-1	1	3.60092	2.30496	4.44327	1.21554	2.3748		18.4014	21.5646	23.8333	19.3865	15.7122	TCF15	0.648994	-0.385505	1.3214	-1.25513	-0.329755		-0.445873	0.577488	1.31146	-0.127174	-1.3159
TMF1	TATA element modulatory factor 1 [Source:NCBI gene;Acc:426072]	4	5	-1	1	43.9207	44.8123	38.6533	39.4728	37.8392		43.3455	47.1474	46.2587	40.1767	43.9502	TMF1	0.932528	1.21145	-0.715226	-0.45885	-0.969897		-0.303653	1.08689	0.761854	-1.46261	-0.0824833
ZNF518B	zinc finger protein 518B [Source:NCBI gene;Acc:422841]	4	5	-1	1	47.1998	39.4386	53.1784	32.2823	14.1844		21.866	18.5254	22.3412	21.0323	18.2593	ZNF518B	0.657705	0.144327	1.05317	-0.329039	-1.52616		0.769743	-0.990074	1.02006	0.330521	-1.13025
ZNF770	aquarius intron-binding spliceosomal factor [Source:NCBI gene;Acc:423296]	4	5	-1	1	15.4886	14.1569	16.7856	13.6121	10.9634		15.1711	13.2313	15.4868	13.1293	14.3653	ZNF770	0.588016	-0.0202809	1.18052	-0.269143	-1.47911		0.826679	-0.966345	1.11849	-1.06069	0.0818661
ADNP	activity dependent neuroprotector homeobox [Source:NCBI gene;Acc:419350]	5	6	-1	1	182.386	181.507	234.468	171.176	71.0845		108.804	106.24	114.032	107.539	107.62	ADNP	0.239283	0.224533	1.11309	0.0511983	-1.62811		-0.0142391	-0.858393	1.70716	-0.430574	-0.403951
E4F1	E4F transcription factor 1 [Source:NCBI gene;Acc:416560]	5	6	-1	1	30.4756	32.2765	34.2861	33.5785	18.4789		25.2284	24.4554	26.3637	25.9272	24.6693	E4F1	0.100953	0.377876	0.686912	0.578097	-1.74384		-0.123641	-1.0757	1.27457	0.737056	-0.812281
ESR1	estrogen receptor 1 [Source:NCBI gene;Acc:396099]	5	6	-1	1	0.527775	0.0181829	5.84197	0.0445089	0.695033		7.47659	6.31434	7.89076	8.01158	6.19194	ESR1	-0.361025	-0.565962	1.77612	-0.555375	-0.293761		0.345292	-0.994467	0.822728	0.962	-1.13555
HDX	highly divergent homeobox [Source:NCBI gene;Acc:422272]	5	6	-1	1	29.0395	36.8045	24.6558	25.7676	9.54998		9.81353	9.17706	9.62899	8.3091	9.72864	HDX	0.390081	1.17153	-0.0510945	0.0607953	-1.57132		0.774974	-0.248217	0.478314	-1.64357	0.638503
NFATC3	nuclear factor of activated T-cells 3 [Source:NCBI gene;Acc:415711]	5	6	-1	1	95.1397	51.2816	99.5021	88.9812	68.6585		88.7352	85.7546	87.7749	93.1978	82.765	NFATC3	0.712277	-1.45303	0.927651	0.408227	-0.595122		0.28271	-0.490563	0.0335676	1.44049	-1.26621
DMTF1	cyclin D binding myb like transcription factor 1 [Source:NCBI gene;Acc:418646]	6	7	-1	1	19.9333	25.5706	28.9774	22.9431	17.7639		20.4708	21.5661	21.4484	20.6048	20.6661	DMTF1	-0.69785	0.569394	1.33524	-0.021253	-1.18553		-0.934493	1.19585	0.967008	-0.673829	-0.554538
SNAPC4	small nuclear RNA activating complex polypeptide 4 [Source:NCBI gene;Acc:417133]	6	7	-1	1	15.0714	17.799	21.2925	22.8695	10.8988		8.02167	8.6888	7.0005	8.68789	8.91486	SNAPC4	-0.522287	0.0441812	0.769723	1.09723	-1.38884		-0.308735	0.545632	-1.6165	0.544465	0.835138
ZNF384	zinc finger protein 384 [Source:NCBI gene;Acc:770350]	6	7	-1	1	29.4142	35.8271	37.1924	34.8842	17.3577		16.7496	17.046	17.6685	17.4114	16.9199	ZNF384	-0.18674	0.600642	0.768271	0.484866	-1.66704		-1.09351	-0.301889	1.36047	0.673818	-0.638897
ZNF76	zinc finger protein 76 [Source:NCBI gene;Acc:772107]	6	7	-1	1	12.4619	14.9625	15.1511	17.7215	10.7753		12.0841	10.9155	13.0984	13.2586	11.966	ZNF76	-0.65501	0.279562	0.350064	1.31076	-1.28537		-0.189481	-1.41708	0.875963	1.04419	-0.313591
ELF2	E74 like ETS transcription factor 2 [Source:NCBI gene;Acc:422439]	7	8	-1	1	41.2754	80.2396	80.2279	33.2026	24.9262		52.1786	64.5331	66.2492	55.6011	62.8884	ELF2	-0.404697	1.06916	1.06872	-0.710059	-1.02312		-1.3333	0.697428	0.979521	-0.770738	0.42709
ETV5	ETS variant 5 [Source:NCBI gene;Acc:395749]	7	8	-1	1	35.9465	184.644	61.536	115.458	21.7015		19.7063	20.7548	28.4733	28.3817	22.6614	ETV5	-0.717938	1.51028	-0.334482	0.473538	-0.931398		-1.02555	-0.774843	1.07064	1.04873	-0.318985
IRF1	interferon regulatory factor 1 [Source:NCBI gene;Acc:396384]	7	8	-1	1	3.13926	3.48789	3.913	7.36288	2.59145		13.3934	13.9515	12.9949	20.9533	14.0134	IRF1	-0.508343	-0.323665	-0.0984713	1.72901	-0.798532		-0.502321	-0.334253	-0.622356	1.77454	-0.315615
NR6A1	nuclear receptor subfamily 6 group A member 1 [Source:NCBI gene;Acc:772325]	7	8	-1	1	5.92314	13.3015	7.79086	11.4713	6.48049		6.24568	6.75243	6.5808	6.36664	6.59084	NR6A1	-0.948799	1.33128	-0.371627	0.765706	-0.776564		-1.30514	1.22308	0.366815	-0.701662	0.416908
TGIF2	TGFB induced factor homeobox 2 [Source:NCBI gene;Acc:428131]	7	8	-1	1	44.7957	114.422	77.6183	74.3314	18.7591		20.4688	21.906	16.5207	25.9406	19.6884	TGIF2	-0.585983	1.33948	0.321706	0.230808	-1.30601		-0.126886	0.291281	-1.27559	1.46514	-0.353953
ZNF692	zinc finger protein 692 [Source:NCBI gene;Acc:427095]	7	8	-1	1	16.8973	19.0739	28.4839	36.7936	10.7486		13.3132	12.6025	8.77796	19.486	9.97298	ZNF692	-0.536133	-0.324043	0.592874	1.40257	-1.13527		0.116065	-0.0548382	-0.974547	1.60049	-0.687172
BAZ2B	bromodomain adjacent to zinc finger domain 2B [Source:NCBI gene;Acc:395400]	8	9	-1	1	45.9058	57.2769	69.5845	67.2134	55.2523		25.6811	26.4269	30.3068	28.17	31.3234	BAZ2B	-1.37011	-0.184517	1.09872	0.851506	-0.395605		-1.1137	-0.806145	0.793936	-0.0872836	1.2132
EOMES	eomesodermin [Source:NCBI gene;Acc:428443]	8	9	-1	1	0.170833	4.91283	0	0.16022	0		0.0541606	0.023027	0.0969481	0.402647	0.203592	EOMES	-0.406143	1.78754	-0.485172	-0.411053	-0.485172		-0.662564	-0.86497	-0.384394	1.60301	0.308917
ESRRG	estrogen related receptor gamma [Source:NCBI gene;Acc:421357]	8	9	-1	1	17.2497	20.2077	18.807	16.3405	63.311		6.2481	7.64772	6.51772	7.37892	9.37095	ESRRG	-0.490539	-0.344465	-0.413635	-0.535438	1.78408		-0.963489	0.174903	-0.744188	-0.043731	1.57651
HESX1	HESX homeobox 1 [Source:NCBI gene;Acc:395864]	8	9	-1	1	3.11224	3.70678	3.19412	4.80113	3.82823		6.57555	7.25844	8.9824	7.15075	8.93881	HESX1	-0.912031	-0.0321445	-0.790853	1.58743	0.147599		-1.0885	-0.471958	1.08449	-0.569182	1.04514
HMGXB3	HMG-box containing 3 [Source:NCBI gene;Acc:416278]	8	9	-1	1	14.1248	22.7003	17.7158	21.1156	16.2118		16.1211	16.0566	16.5935	16.6776	16.9625	HMGXB3	-1.20906	1.2312	-0.18721	0.78026	-0.615188		-0.938097	-1.10574	0.288866	0.507426	1.24755
SMAD6	SMAD family member 6 [Source:NCBI gene;Acc:374096]	8	9	-1	1	44.3814	19.737	72.1944	55.559	253.23		37.3236	40.0486	36.6944	55.6663	63.2	SMAD6	-0.476121	-0.738979	-0.179466	-0.3569	1.75147		-0.766053	-0.540689	-0.81809	0.750895	1.37394
STAT4	signal transducer and activator of transcription 4 [Source:NCBI gene;Acc:768406]	8	9	-1	1	0.0142711	0	0.0274795	0	0.0783202		0.255451	0.264891	0.453812	2.10889	0.846622	STAT4	-0.300339	-0.740262	0.106823	-0.740262	1.67404		-0.682423	-0.670279	-0.427247	1.70188	0.0780706
TCFL5	transcription factor like 5 [Source:NCBI gene;Acc:771446]	8	9	-1	1	1.49301	1.84403	1.19093	7.35033	1.9194		2.38191	1.61171	3.3033	3.41948	4.13527	TCFL5	-0.490366	-0.354461	-0.607322	1.77743	-0.325279		-0.598859	-1.38273	0.338873	0.457114	1.1856
TFAP2B	transcription factor AP-2 beta [Source:NCBI gene;Acc:395713]	8	9	-1	1	8.82523	245.974	1.62845	129.243	22.562		14.7674	12.3897	17.6749	19.4766	19.0106	TFAP2B	-0.690679	1.55857	-0.758937	0.451435	-0.560391		-0.629474	-1.4187	0.335595	0.933638	0.77894
TP73	tumor protein p73 [Source:NCBI gene;Acc:419382]	8	9	-1	1	3.20369	83.5145	2.54999	85.3807	15.8491		11.8236	12.7183	17.312	21.1632	16.396	TP73	-0.818276	1.06494	-0.833605	1.1087	-0.521753		-1.07829	-0.840624	0.37973	1.4028	0.136389
ZNF335	zinc finger protein 335 [Source:NCBI gene;Acc:396131]	8	9	-1	1	52.4414	57.3343	56.154	69.807	58.7647		42.3102	45.602	41.8531	47.7744	48.3289	ZNF335	-0.988751	-0.239729	-0.420417	1.66965	-0.0207499		-0.95282	0.142508	-1.1049	0.86535	1.04986
ATMIN	ATM interactor [Source:NCBI gene;Acc:426138]	9	10	-1	1	12.3999	21.0576	14.388	22.3096	22.0014		15.8761	16.2094	15.9564	17.7216	20.0583	ATMIN	-1.29023	0.561809	-0.864935	0.829651	0.763705		-0.722528	-0.535589	-0.677496	0.312521	1.62309
DLX2	distal-less homeobox 2 [Source:NCBI gene;Acc:107053847]	9	10	-1	1	1.83779	1.38099	0.686845	6.5243	3.7885		0.0666893	0.0769195	0.161912	1.8628	1.58772	DLX2	-0.426568	-0.620282	-0.914644	1.56083	0.400666		-0.764612	-0.753185	-0.658247	1.24166	0.934385
DLX3	distal-less homeobox 3 [Source:NCBI gene;Acc:395590]	9	10	-1	1	1.04849	50.4541	3.73689	166.384	812.858		38.4419	49.2104	55.9145	78.8793	101.444	DLX3	-0.596127	-0.453051	-0.588342	-0.117321	1.75484		-1.04149	-0.615635	-0.350514	0.557654	1.44998
DLX5	distal-less homeobox 5 [Source:NCBI gene;Acc:373969]	9	10	-1	1	24.4993	37.8125	25.8559	129.613	298.044		13.8211	15.6032	14.7982	42.4235	53.3225	DLX5	-0.670173	-0.556754	-0.658616	0.225317	1.66023		-0.763505	-0.667498	-0.710866	0.77736	1.36451
EHF	ETS homologous factor [Source:NCBI gene;Acc:425791]	9	10	-1	1	0	2.76656	0.0600732	11.3637	91.5733		2.65201	4.4892	12.882	21.7516	27.0791	EHF	-0.533623	-0.46383	-0.532107	-0.24695	1.77651		-1.0467	-0.873747	-0.0836704	0.751296	1.25282
ELF5	E74 like ETS transcription factor 5 [Source:NCBI gene;Acc:428859]	9	10	-1	1	0.466628	23.1288	0.13601	25.6587	16.9972		1.91264	3.36053	2.8903	4.19126	3.99997	ELF5	-1.04513	0.803688	-1.07211	1.01009	0.303463		-1.47843	0.0975082	-0.414302	1.00172	0.793509
ESRRB	estrogen related receptor beta [Source:NCBI gene;Acc:771938]	9	10	-1	1	0.196042	0.708533	0.17813	2.69857	12.877		0.301796	0.373707	0.213294	1.04833	1.87181	ESRRB	-0.576893	-0.482605	-0.580189	-0.116474	1.75616		-0.65425	-0.55197	-0.780127	0.407554	1.57879
FOXN1	forkhead box N1 [Source:NCBI gene;Acc:417570]	9	10	-1	1	0.428278	9.32591	0.0835486	4.33093	91.3363		3.78998	3.75949	4.78736	9.98088	12.8155	FOXN1	-0.524159	-0.298559	-0.5329	-0.425207	1.78082		-0.782689	-0.790062	-0.541504	0.714393	1.39986
GRHL1	#N/A	9	10	-1	1	2.84057	103.595	2.18493	146.584	621.944		43.5155	57.0969	80.1241	167.958	202.174	GRHL1	-0.670321	-0.279	-0.672868	-0.112033	1.73422		-0.943479	-0.751249	-0.425322	0.817879	1.30217
HEYL	hes related family bHLH transcription factor with YRPW motif-like [Source:NCBI gene;Acc:771101]	9	10	-1	1	41.9767	69.5856	76.7281	44.6535	68.3965		12.0503	15.4761	14.5378	32.4595	33.386	HEYL	-1.15557	0.588641	1.03988	-0.986465	0.513519		-0.913584	-0.585229	-0.675162	1.04258	1.13139
ID2	inhibitor of DNA binding 2, HLH protein [Source:NCBI gene;Acc:395852]	9	10	-1	1	402.763	132.152	366.043	359.575	539.813		120.394	128.239	120.825	192.003	182.529	ID2	0.290978	-1.55336	0.0407157	-0.00336805	1.22504		-0.802073	-0.580542	-0.789904	1.22002	0.952495
KLF3	Kruppel-like factor 3 (basic) [Source:NCBI gene;Acc:429811]	9	10	-1	1	19.6316	34.42	16.7219	46.3861	91.1838		29.8441	31.1084	34.1782	36.0845	36.8239	KLF3	-0.731073	-0.240473	-0.827601	0.156499	1.64265		-1.23393	-0.819415	0.187001	0.811965	1.05438
LMX1B	LIM homeobox transcription factor 1 beta [Source:NCBI gene;Acc:396312]	9	10	-1	1	5.59754	280.484	4.18155	227.6	158.499		11.3879	14.9616	25.4647	43.0696	52.6646	LMX1B	-1.02397	1.14665	-1.03515	0.729057	0.183407		-1.01445	-0.814399	-0.226439	0.75908	1.29621
MSX1	msh homeobox 1 [Source:NCBI gene;Acc:396484]	9	10	-1	1	2.35866	29.9679	1.18915	36.5374	23.9099		3.97403	4.26289	3.46058	11.8934	9.90969	MSX1	-1.01631	0.691101	-1.08863	1.09738	0.316462		-0.697293	-0.623405	-0.828626	1.32836	0.82096
TFAP2C	transcription factor AP-2 gamma [Source:NCBI gene;Acc:419327]	9	10	-1	1	5.25262	138.182	84.1062	250.402	183.832		31.7043	36.117	48.5012	96.5731	98.9248	TFAP2C	-1.35681	0.0622031	-0.515053	1.26014	0.549514		-0.93208	-0.797929	-0.421442	1.03998	1.11147
THAP4	THAP domain containing 4 [Source:NCBI gene;Acc:429271]	9	10	-1	1	33.2003	39.574	41.7382	43.6417	87.2852		40.3789	42.7521	41.4963	45.0202	47.1621	THAP4	-0.731743	-0.438186	-0.338506	-0.250837	1.75927		-1.0903	-0.2229	-0.681869	0.606093	1.38898
ZBTB24	zinc finger and BTB domain containing 24 [Source:NCBI gene;Acc:421763]	9	10	-1	1	11.9739	19.1767	11.0229	19.8053	16.3977		9.84336	12.3968	11.8916	13.3408	13.9884	ZBTB24	-0.916918	0.867366	-1.15249	1.02308	0.17896		-1.53767	0.0656591	-0.251526	0.658428	1.06511
ZNF143	zinc finger protein 143 [Source:NCBI gene;Acc:428845]	9	10	-1	1	10.1569	12.071	10.8539	12.5465	11.9322		10.0128	10.4587	10.3533	9.98993	10.7223	ZNF143	-1.38521	0.571318	-0.672772	1.05726	0.429403		-0.950046	0.487955	0.148071	-1.02369	1.33771
ZNF750	zinc finger protein 750 [Source:NCBI gene;Acc:101750712]	9	10	-1	1	1.63072	77.7073	0.536822	143.291	541.721		60.3494	56.1837	62.6558	79.406	95.2348	ZNF750	-0.671782	-0.334101	-0.676637	-0.0429945	1.72551		-0.639794	-0.895655	-0.498133	0.530684	1.5029
CSRNP1	cysteine and serine rich nuclear protein 1 [Source:NCBI gene;Acc:420425]	4	3	1	1	83.6967	12.5259	123.232	43.7774	69.5008		53.7629	56.8973	48.3818	39.1804	47.3802	CSRNP1	0.41136	-1.29572	1.35963	-0.546133	0.0708612		0.683713	1.14535	-0.108798	-1.46396	-0.256311
DMBX1	diencephalon/mesencephalon homeobox 1 [Source:NCBI gene;Acc:395271]	4	3	1	1	2.26924	0	4.43632	0.0615977	0.279244		1.01125	0.612846	0.663132	0.29648	0.319465	DMBX1	0.444349	-0.728191	1.56411	-0.696363	-0.583902		1.47218	0.110126	0.282046	-0.971469	-0.892886
ETV6	ETS variant 6 [Source:NCBI gene;Acc:395750]	4	3	1	1	21.9726	12.1464	33.3007	16.4319	16.1616		31.228	31.1917	27.7429	29.2676	25.1328	ETV6	0.239797	-0.956331	1.61876	-0.434666	-0.46756		0.902347	0.88822	-0.455862	0.138347	-1.47305
FOXO6	forkhead box O6 [Source:NCBI gene;Acc:100857767]	4	3	1	1	31.9108	5.70355	74.1724	7.57516	19.2339		59.3943	55.7796	43.4164	29.192	31.143	FOXO6	0.149657	-0.78603	1.65853	-0.719207	-0.30295		1.13209	0.869928	-0.0267389	-1.05839	-0.916891
GLIS2	#N/A	4	3	1	1	50.5428	27.9305	72.2289	31.5571	28.3776		93.211	91.5636	66.8202	53.3072	56.0916	GLIS2	0.437606	-0.738244	1.5653	-0.549662	-0.714995		1.09917	1.01299	-0.281355	-0.988227	-0.842574
IRF5	interferon regulatory factor 5 [Source:NCBI gene;Acc:430409]	4	3	1	1	2.83736	0.603686	2.19946	1.78833	1.02967		5.02704	5.04886	4.19254	3.93964	2.59662	IRF5	1.28053	-1.2161	0.56754	0.108003	-0.739973		0.86227	0.883996	0.0314646	-0.220326	-1.5574
IRF8	interferon regulatory factor 8 [Source:NCBI gene;Acc:396385]	4	3	1	1	27.2115	17.8572	25.297	25.7958	10.1485		61.5138	57.8475	49.2861	52.6583	44.2402	IRF8	0.826369	-0.472918	0.56045	0.62973	-1.54363		1.23064	0.693798	-0.559789	-0.0660249	-1.29863
JAZF1	JAZF zinc finger 1 [Source:NCBI gene;Acc:420633]	4	3	1	1	19.3299	4.48959	41.3733	5.82331	5.7698		28.373	25.457	27.7519	20.1118	18.4095	JAZF1	0.252075	-0.689558	1.65075	-0.604933	-0.608328		0.963081	0.317843	0.825646	-0.86495	-1.24162
MEOX1	mesenchyme homeobox 1 [Source:NCBI gene;Acc:395533]	4	3	1	1	1.84719	1.26235	4.23648	0.792601	0.409969		0.890055	0.821018	0.476914	0.703685	0.438196	MEOX1	0.0909743	-0.296049	1.6721	-0.60691	-0.86012		1.10903	0.767351	-0.935698	0.186641	-1.12732
MEOX2	mesenchyme homeobox 2 [Source:NCBI gene;Acc:374137]	4	3	1	1	13.3063	0.0604863	42.6575	0.0357366	9.23635		100.718	101.356	90.4071	66.7241	55.3926	MEOX2	0.0140899	-0.741484	1.68836	-0.742896	-0.218069		0.855139	0.885806	0.35975	-0.778131	-1.32256
NFIA	nuclear factor I A [Source:NCBI gene;Acc:396210]	4	3	1	1	480.506	217.44	720.007	191.998	87.3708		65.2726	59.4497	63.8043	47.0446	46.0877	NFIA	0.548078	-0.474179	1.47876	-0.573043	-0.979618		0.97452	0.339841	0.814484	-1.01227	-1.11657
NFIC	nuclear factor I C [Source:NCBI gene;Acc:396208]	4	3	1	1	102.949	7.80307	247.156	5.52208	47.6432		92.6931	88.9547	84.6707	86.5734	72.328	NFIC	0.206701	-0.741806	1.64429	-0.764545	-0.344642		0.991687	0.507017	-0.0483952	0.198278	-1.64859
NFIX	nuclear factor I X [Source:NCBI gene;Acc:396207]	4	3	1	1	162.921	22.1241	349.592	78.6642	76.7054		331.692	309.228	253.071	220.286	195.875	NFIX	0.193854	-0.901439	1.64602	-0.461599	-0.476837		1.209	0.819136	-0.155493	-0.724485	-1.14816
NPAS3	neuronal PAS domain protein 3 [Source:NCBI gene;Acc:423315]	4	3	1	1	33.0294	1.91965	57.3408	10.56	2.97522		5.48228	4.6916	4.57915	3.79614	3.52185	NPAS3	0.49879	-0.809092	1.52086	-0.445844	-0.764715		1.37225	0.356395	0.211921	-0.794086	-1.14648
NR1H3	nuclear receptor subfamily 1 group H member 3 [Source:NCBI gene;Acc:395221]	4	3	1	1	59.6916	44.9423	56.4558	46.5036	57.6604		116.946	118.856	107.643	100.877	94.7004	NR1H3	0.975028	-1.1905	0.499942	-0.961269	0.676798		0.886438	1.07159	-0.0156912	-0.671704	-1.27063
OSR1	odd-skipped related transciption factor 1 [Source:NCBI gene;Acc:100316920]	4	3	1	1	385.901	0.643025	654.097	0.88672	62.3956		126.629	106.895	89.5142	59.3546	53.019	OSR1	0.568921	-0.758515	1.49301	-0.757675	-0.545742		1.26787	0.63522	0.077966	-0.888966	-1.09209
PAX1	paired box 1 [Source:NCBI gene;Acc:100859138]	4	3	1	1	1.92874	0	3.05226	0.183739	0.277003		8.66655	6.22698	4.8129	1.9818	1.65722	PAX1	0.625334	-0.809841	1.46135	-0.673121	-0.603722		1.35682	0.528782	0.0488101	-0.912122	-1.02229
POU6F1	POU class 6 homeobox 1 [Source:HGNC Symbol;Acc:HGNC:9224]	4	3	1	1	4.16252	2.34969	10.2604	2.21563	1.05595		4.04238	3.41718	3.58816	3.59788	2.88095	POU6F1	0.0419094	-0.452428	1.70472	-0.488986	-0.805216		1.2825	-0.210454	0.197834	0.221053	-1.49094
PRRX1	paired related homeobox 1 [Source:NCBI gene;Acc:373941]	4	3	1	1	532.635	1.18364	1012.32	0.366007	67.0273		228.967	243.818	194.015	164.78	142.572	PRRX1	0.471691	-0.722436	1.54951	-0.724273	-0.574491		0.804617	1.15467	-0.0192169	-0.708305	-1.23177
RBPJ	recombination signal binding protein for immunoglobulin kappa J region [Source:NCBI gene;Acc:422802]	4	3	1	1	31.7487	19.4565	37.8033	26.0273	24.5945		51.4512	44.5469	47.5656	43.2249	37.1867	RBPJ	0.542489	-1.20196	1.40173	-0.269458	-0.472802		1.25569	-0.0468235	0.522662	-0.296204	-1.43532
TEAD4	TEA domain transcription factor 4 [Source:NCBI gene;Acc:395542]	4	3	1	1	34.4719	25.1835	44.2904	23.0623	17.6549		27.4384	26.3487	25.0765	24.7812	22.0206	TEAD4	0.526809	-0.35655	1.46058	-0.558291	-1.07255		1.13142	0.596592	-0.0277748	-0.172691	-1.52754
TSHZ1	teashirt zinc finger homeobox 1 [Source:NCBI gene;Acc:428513]	4	3	1	1	12.8663	10.3373	18.1397	7.94315	3.71126		7.14556	6.60329	6.87	5.4771	4.45475	TSHZ1	0.419903	-0.0485826	1.39677	-0.492079	-1.27601		0.923	0.439606	0.677358	-0.564309	-1.47566
ZEB2	zinc finger E-box binding homeobox 2 [Source:NCBI gene;Acc:424306]	4	3	1	1	232.409	20.7357	888.717	11.1943	59.2003		197.742	187.527	188.706	157.158	137.03	ZEB2	-0.0269851	-0.595771	1.73658	-0.62141	-0.492413		0.943354	0.543668	0.589775	-0.644615	-1.43218
ZMIZ1	zinc finger MIZ-type containing 1 [Source:NCBI gene;Acc:423724]	4	3	1	1	82.2026	61.3728	90.4782	60.9211	36.1532		37.0192	34.0836	35.7115	31.2747	28.9675	ZMIZ1	0.753271	-0.228795	1.14344	-0.250089	-1.41783		1.09948	0.204883	0.700958	-0.65112	-1.3542
ZNF536	zinc finger protein 536 [Source:NCBI gene;Acc:415761]	4	3	1	1	33.431	0.438189	75.6775	0.219446	5.11245		6.91051	5.52683	6.01306	4.10517	4.16873	ZNF536	0.321449	-0.692916	1.62031	-0.699641	-0.549205		1.29452	0.150457	0.552491	-1.02502	-0.972456
ZNF639	zinc finger protein 639 [Source:NCBI gene;Acc:425280]	4	3	1	1	50.332	38.0764	47.4426	31.963	16.7135		36.4111	34.8583	35.062	32.6811	30.2343	ZNF639	0.997419	0.0869825	0.782778	-0.367166	-1.50001		1.05724	0.416408	0.500454	-0.482138	-1.49196
ZXDC	#N/A	4	3	1	1	29.7547	27.0665	31.6892	24.6469	17.4325		28.5875	28.4901	26.4113	26.3984	25.1295	ZXDC	0.656446	0.171222	1.00564	-0.26553	-1.56778		1.05916	0.994073	-0.395842	-0.404521	-1.25287
ARNT2	aryl hydrocarbon receptor nuclear translocator 2 [Source:NCBI gene;Acc:415481]	5	4	1	1	24.7464	24.8431	26.4099	26.1955	5.89681		8.15292	7.88552	8.81788	7.9662	6.57422	ARNT2	0.354606	0.365571	0.54318	0.518872	-1.78223		0.335064	0.00756497	1.14947	0.106367	-1.59846
EBF1	early B-cell factor 1 [Source:NCBI gene;Acc:395512]	5	4	1	1	14.1865	0.507999	214.145	0.483048	20.8838		18.0266	22.2731	16.9223	17.2998	13.5699	EBF1	-0.389041	-0.537459	1.7806	-0.537729	-0.316372		0.131066	1.49437	-0.223458	-0.102261	-1.29972
EBF2	early B-cell factor 2 [Source:NCBI gene;Acc:395176]	5	4	1	1	4.45086	0.148454	17.4029	0.904278	1.627		15.6844	16.5624	14.0354	8.706	7.52508	EBF2	-0.0635546	-0.6634	1.74224	-0.558022	-0.45726		0.770868	0.98358	0.371347	-0.919842	-1.20595
ETS2	ETS proto-oncogene 2, transcription factor [Source:NCBI gene;Acc:396250]	5	4	1	1	152.934	8.73669	106.689	14.4706	145.892		105.14	108.343	106.033	90.0902	91.0182	ETS2	0.960318	-1.10065	0.299358	-1.01869	0.859662		0.568598	0.93171	0.669733	-1.13763	-1.03241
HSF2	heat shock transcription factor 2 [Source:NCBI gene;Acc:421724]	5	4	1	1	72.3675	71.1831	117.751	79.5857	38.3292		62.5025	59.2967	59.9039	51.9488	56.9773	HSF2	-0.122672	-0.164474	1.47904	0.132078	-1.32397		1.10139	0.294652	0.447461	-1.55447	-0.289034
KLF6	Kruppel like factor 6 [Source:NCBI gene;Acc:420463]	5	4	1	1	72.312	24.0204	53.6966	31.8461	75.6688		98.781	83.2776	99.1444	68.1682	69.0295	KLF6	0.894503	-1.18195	0.0940723	-0.845462	1.03884		0.994315	-0.0265073	1.01825	-1.02138	-0.96467
L3MBTL1	#N/A	5	4	1	1	5.96547	5.75495	9.88339	6.77298	2.97848		6.93387	7.09444	6.73504	5.56325	5.63627	L3MBTL1	-0.123472	-0.208532	1.45955	0.202803	-1.33035		0.736153	0.954535	0.465742	-1.12787	-1.02856
MEIS2	Meis homeobox 2 [Source:NCBI gene;Acc:395588]	5	4	1	1	123.42	121.137	161.157	101.574	30.266		53.6005	50.3491	56.5085	48.1753	45.1151	MEIS2	0.329608	0.282304	1.11146	-0.122994	-1.60037		0.63814	-0.0896735	1.2891	-0.576272	-1.26129
MLXIP	MLX interacting protein [Source:NCBI gene;Acc:416857]	5	4	1	1	53.5743	58.2878	62.2081	41.0349	23.5379		38.0691	39.1852	41.7938	36.7947	33.0062	MLXIP	0.372457	0.672781	0.92256	-0.426488	-1.54131		0.0924362	0.437181	1.2429	-0.301179	-1.47134
MYBL1	MYB proto-oncogene like 1 [Source:NCBI gene;Acc:396158]	5	4	1	1	6.67901	4.42397	3.74211	10.827	1.44982		11.1071	11.0418	12.1328	10.0179	9.79906	MYBL1	0.353488	-0.281859	-0.473971	1.52216	-1.11982		0.305474	0.236015	1.39561	-0.85224	-1.08486
PRDM4	PR/SET domain 4 [Source:NCBI gene;Acc:418065]	5	4	1	1	31.3101	34.0971	31.3638	26.4813	12.3825		20.3927	22.2951	18.8328	18.2129	16.9555	PRDM4	0.481543	0.802376	0.487729	-0.074325	-1.69732		0.510888	1.43222	-0.24455	-0.544807	-1.15375
PRDM5	PR/SET domain 5 [Source:NCBI gene;Acc:422673]	5	4	1	1	9.70932	8.06659	19.2158	6.61402	3.955		11.2684	10.734	13.4395	9.58009	8.00152	PRDM5	0.0338703	-0.248303	1.6668	-0.497811	-0.954553		0.328576	0.064009	1.40345	-0.507259	-1.28878
PROX1	prospero homeobox 1 [Source:NCBI gene;Acc:395802]	5	4	1	1	6.47473	6.41555	7.85691	5.33314	1.03697		2.78632	2.14741	2.83628	1.48206	1.85944	PROX1	0.402695	0.380027	0.932149	-0.0345985	-1.68027		0.960141	-0.12749	1.04518	-1.26012	-0.61771
RFXANK	regulatory factor X associated ankyrin containing protein [Source:NCBI gene;Acc:426623]	5	4	1	1	29.0851	30.9227	28.3442	29.2116	25.4893		31.6823	31.6486	28.7498	30.4203	29.1265	RFXANK	0.239163	1.16537	-0.134251	0.302908	-1.57319		0.9895	0.964911	-1.14913	0.0691114	-0.874396
SMARCA1	SWI/SNF related, matrix associated, actin dependent regulator of chromatin, subfamily a, member 1 [Source:NCBI gene;Acc:422358]	5	4	1	1	62.7264	46.2143	95.1737	48.2935	20.5265		46.2904	47.1182	44.5622	47.9928	38.0421	SMARCA1	0.298039	-0.306574	1.48615	-0.230442	-1.24717		0.373725	0.581477	-0.0599581	0.800955	-1.6962
ZNF319	zinc finger protein 319 [Source:NCBI gene;Acc:427526]	5	4	1	1	20.0573	21.1564	22.9259	18.4158	14.3284		13.4341	14.305	13.4787	12.6449	12.0291	ZNF319	0.208448	0.545094	1.08708	-0.294327	-1.5463		0.293804	1.2944	0.345113	-0.612919	-1.3204
ZNF362	zinc finger protein 362 [Source:NCBI gene;Acc:100859829]	5	4	1	1	101.622	89.84	153.444	103.71	28.8169		52.161	49.42	54.4936	46.8426	42.3115	ZNF362	0.137694	-0.12673	1.30076	0.184574	-1.4963		0.657761	0.07901	1.15025	-0.465168	-1.42185
ZNF395	zinc finger protein 395 [Source:NCBI gene;Acc:422017]	5	4	1	1	31.5022	25.1714	39.9026	41.892	15.0539		14.6528	15.4303	14.0919	15.1484	12.4804	ZNF395	0.072382	-0.501986	0.834514	1.015	-1.41991		0.250005	0.915665	-0.230155	0.674277	-1.60979
ZNF512B	zinc finger protein 512B [Source:NCBI gene;Acc:771616]	5	4	1	1	57.3052	44.859	106.446	47.5758	38.4623		57.5146	58.611	57.1753	56.9022	52.1311	ZNF512B	-0.0592534	-0.513254	1.73325	-0.414153	-0.746586		0.417559	0.854509	0.282326	0.173508	-1.7279
ZNF592	zinc finger protein 592 [Source:NCBI gene;Acc:415335]	5	4	1	1	30.6353	32.9028	39.7244	31.3038	13.8461		25.1107	25.081	25.3618	21.5158	22.3965	ZNF592	0.0996741	0.336871	1.05046	0.169596	-1.65661		0.67689	0.66038	0.816454	-1.32167	-0.832056
CREBZF	#N/A	6	5	1	1	8.54974	10.4841	7.68287	10.0025	6.60701		13.5109	11.6736	13.6844	12.7698	11.0307	CREBZF	-0.0719434	1.13287	-0.611859	0.832877	-1.28194		0.846106	-0.745002	0.996343	0.204331	-1.30178
DEAF1	DEAF1, transcription factor [Source:NCBI gene;Acc:423017]	6	5	1	1	8.21737	7.01445	12.1143	11.7517	5.72527		6.1784	6.76468	6.25772	6.52128	5.86927	DEAF1	-0.261979	-0.683709	1.10425	0.977118	-1.13568		-0.410086	1.30884	-0.177514	0.595198	-1.31644
HOXA3	homeobox A3 [Source:NCBI gene;Acc:395231]	6	5	1	1	67.3551	127.024	136.476	82.3387	26.8923		32.2001	29.8432	31.7308	31.1291	30.3175	HOXA3	-0.460147	0.868684	1.07918	-0.12646	-1.36126		1.18831	-1.23456	0.705838	0.0873575	-0.746949
HOXA6	homeobox A6 [Source:NCBI gene;Acc:420630]	6	5	1	1	49.3412	83.1081	63.9737	52.5387	9.08177		11.8108	12.9891	12.0417	10.4837	12.0847	HOXA6	-0.0833595	1.15801	0.454573	0.034189	-1.56341		-0.0789867	1.22775	0.177083	-1.55065	0.224805
MYSM1	Myb like, SWIRM and MPN domains 1 [Source:NCBI gene;Acc:424671]	6	5	1	1	19.4707	17.719	27.3332	23.0209	15.6191		26.3036	25.1793	26.1239	23.4617	25.0699	MYSM1	-0.251201	-0.629911	1.44867	0.516355	-1.08391		0.95222	-0.0427922	0.793178	-1.56295	-0.139657
NCOA3	nuclear receptor coactivator 3 [Source:NCBI gene;Acc:419208]	6	5	1	1	45.8324	48.7565	40.4082	23.4271	19.1029		22.9716	21.4381	24.8802	21.0928	21.1624	NCOA3	0.769084	0.986854	0.365127	-0.899517	-1.22155		0.40699	-0.534941	1.57928	-0.747043	-0.704282
NFYB	Nuclear transcription factor Y subunit beta [Source:UniProtKB/Swiss-Prot;Acc:P25207]	6	5	1	1	57.3673	77.693	87.938	85.8237	31.4174		63.158	56.8809	63.821	50.1667	58.7497	NFYB	-0.449285	0.405731	0.836692	0.747752	-1.54089		0.833006	-0.303028	0.952995	-1.51817	0.035195
NFYC	nuclear transcription factor Y subunit gamma [Source:NCBI gene;Acc:419642]	6	5	1	1	94.7951	127.666	98.4036	95.7676	71.6809		84.3983	97.6854	82.7756	85.7085	82.451	NFYC	-0.143929	1.506	0.0371973	-0.0951187	-1.30415		-0.348308	1.75015	-0.604587	-0.141395	-0.655857
PBX1	PBX homeobox 1 [Source:NCBI gene;Acc:395505]	6	5	1	1	110.918	137.737	175.902	105.774	65.1152		68.5236	65.9477	72.0914	66.1676	61.3889	PBX1	-0.199165	0.454527	1.38478	-0.324549	-1.31559		0.433938	-0.223673	1.34478	-0.167535	-1.38751
POU2F1	POU class 2 homeobox 1 [Source:NCBI gene;Acc:396463]	6	5	1	1	18.6402	30.3036	28.5182	36.4872	9.42217		5.68998	4.82171	6.17758	4.93533	4.79875	POU2F1	-0.565735	0.527787	0.360391	1.10754	-1.42998		0.654479	-0.747574	1.44184	-0.564098	-0.78465
TCF3	transcription factor 3 [Source:NCBI gene;Acc:395146]	6	5	1	1	202.307	270.441	239.507	150.288	68.9187		59.7805	67.3973	64.2957	61.6925	57.2099	TCF3	0.201591	1.05929	0.669884	-0.45323	-1.47753		-0.581276	1.34815	0.562468	-0.0969262	-1.23242
USF3	upstream transcription factor family member 3 [Source:NCBI gene;Acc:418320]	6	5	1	1	17.054	22.4542	22.9149	22.8214	10.1496		9.75907	9.21906	10.4811	7.98144	8.9888	USF3	-0.363743	0.606368	0.689126	0.672332	-1.60408		0.50973	-0.0719993	1.28757	-1.40525	-0.320056
ZBTB34	zinc finger and BTB domain containing 34 [Source:NCBI gene;Acc:417090]	6	5	1	1	22.6252	27.2582	25.3789	29.9453	18.8445		15.5779	14.3005	16.258	12.9309	14.5728	ZBTB34	-0.511353	0.572796	0.133022	1.20158	-1.39604		0.666727	-0.335428	1.20026	-1.40979	-0.121772
FOXN3	forkhead box N3 [Source:NCBI gene;Acc:423402]	7	6	1	1	42.3983	71.2566	44.0502	54.174	43.1806		25.946	28.2962	28.7248	26.2249	25.911	FOXN3	-0.701061	1.64771	-0.566618	0.257363	-0.637395		-0.782142	0.928448	1.24042	-0.579158	-0.807569
HOXA4	homeobox A4 [Source:NCBI gene;Acc:395307]	7	6	1	1	26.3092	122.309	43.5181	65.9462	17.8178		27.3123	27.2032	28.2729	28.8551	25.1468	HOXA4	-0.690755	1.6061	-0.279021	0.257585	-0.893915		-0.0323476	-0.109559	0.647147	1.05897	-1.56421
NOTO	notochord homeobox [Source:NCBI gene;Acc:396302]	7	6	1	1	0.227672	7.97099	0	1.07414	0.019289		0.0178759	0.049544	0.0199549	0.0313216	0.0190869	NOTO	-0.473356	1.77429	-0.539442	-0.227653	-0.533843		-0.721134	1.63786	-0.566262	0.280457	-0.630923
NPAS2	neuronal PAS domain protein 2 [Source:NCBI gene;Acc:395433]	7	6	1	1	0.62166	0.0590911	1.75562	0.743026	2.01343		17.3073	28.5154	19.1539	23.8715	16.5119	NPAS2	-0.508852	-1.19549	0.875201	-0.360719	1.18986		-0.745928	1.47482	-0.380047	0.554691	-0.903536
PPARD	peroxisome proliferator activated receptor delta [Source:NCBI gene;Acc:395479]	8	7	1	1	28.1747	53.4097	32.6943	58.8935	44.0729		42.1866	48.5146	47.6897	43.566	43.3711	PPARD	-1.16541	0.759989	-0.820575	1.1784	0.0476031		-1.01486	1.21579	0.925023	-0.528624	-0.597327
TSC22D2	TSC22 domain family member 2 [Source:NCBI gene;Acc:100859827]	8	7	1	1	45.9577	44.3289	46.7024	45.6453	49.9029		28.8392	31.6156	27.6548	29.4084	31.4543	TSC22D2	-0.263879	-1.04578	0.0935838	-0.413859	1.62993		-0.558272	1.06431	-1.25047	-0.225615	0.970048
BARX2	BARX homeobox 2 [Source:NCBI gene;Acc:395714]	10	9	1	1	3.37331	206.251	3.6707	146.175	225.033		170.105	188.249	247.191	202.514	239.56	BARX2	-1.05587	0.831008	-1.0531	0.272271	1.00569		-1.19168	-0.643183	1.13876	-0.211923	0.908032
BAZ2A	#N/A	10	9	1	1	22.3159	46.1023	31.479	55.8192	62.0374		23.1757	25.4776	23.5583	27.0165	28.628	BAZ2A	-1.28318	0.154181	-0.729473	0.741359	1.11711		-1.03975	-0.0406381	-0.873721	0.627332	1.32678
GATAD2A	GATA zinc finger domain containing 2A [Source:NCBI gene;Acc:420109]	10	9	1	1	61.0466	91.8027	73.6841	104.498	107.163		45.257	45.8831	43.0813	54.0414	53.4388	GATAD2A	-1.33604	0.209205	-0.701112	0.847025	0.980925		-0.611494	-0.487321	-1.04298	1.13065	1.01115
ZBTB17	zinc finger and BTB domain containing 17 [Source:NCBI gene;Acc:396541]	10	9	1	1	19.4932	31.225	21.7368	27.5735	40.8582		20.0892	21.0773	19.4527	22.4045	22.1573	ZBTB17	-1.02459	0.359577	-0.759887	-0.0712411	1.49614		-0.74088	0.0321383	-1.23886	1.07053	0.877072
ZNF302	zinc finger protein 302 [Source:NCBI gene;Acc:417303]	10	9	1	1	9.59874	13.4647	11.7217	15.0822	17.1633		9.85796	10.2524	10.1099	9.9573	10.2664	ZNF302	-1.30092	0.0200031	-0.575525	0.572684	1.28375		-1.28374	0.909734	0.117457	-0.731287	0.987836
ARNTL2	aryl hydrocarbon receptor nuclear translocator-like 2 [Source:NCBI gene;Acc:373925]	11	10	1	1	36.8744	32.2183	21.5609	40.7178	52.3865		38.4893	40.4239	49.3405	56.1127	65.584	ARNTL2	0.0108607	-0.400885	-1.34333	0.350737	1.38262		-1.0237	-0.851499	-0.057818	0.544982	1.38803
CSRNP3	cysteine and serine rich nuclear protein 3 [Source:NCBI gene;Acc:772101]	11	10	1	1	1.76629	0.372549	1.48195	5.80385	5.85927		0.559863	0.488406	0.472388	0.771858	1.40784	CSRNP3	-0.499017	-1.03796	-0.60897	1.06226	1.08369		-0.459813	-0.642141	-0.683014	0.0811082	1.70386
GRHL3	grainyhead like transcription factor 3 [Source:NCBI gene;Acc:419695]	11	10	1	1	9.26109	74.6517	10.7713	153.844	165.728		15.8552	15.7659	23.0604	52.5942	65.4904	GRHL3	-0.979314	-0.109118	-0.959217	0.944746	1.1029		-0.812717	-0.816599	-0.49954	0.78416	1.3447
HOXD3	homeobox D3 [Source:NCBI gene;Acc:431212]	11	10	1	1	8.82557	100.815	10.9915	57.823	84.1763		13.0254	12.5165	13.8945	21.6368	25.2584	HOXD3	-1.04491	1.15462	-0.99312	0.126644	0.756767		-0.730295	-0.817933	-0.580641	0.752608	1.37626
HOXD4	homeobox D4 [Source:NCBI gene;Acc:424139]	11	10	1	1	4.75671	68.5282	4.23432	27.6173	40.374		3.38526	2.98373	4.53905	6.95566	7.24303	HOXD4	-0.90498	1.46557	-0.924398	-0.0551948	0.419005		-0.824805	-1.02723	-0.243141	0.975151	1.12003
ZBED4	zinc finger BED-type containing 4 [Source:NCBI gene;Acc:417734]	11	10	1	1	49.7521	53.1254	37.7376	48.0909	56.632		25.0425	28.051	30.3678	32.4459	38.274	ZBED4	0.0959769	0.568932	-1.58856	-0.136937	1.06059		-1.16192	-0.558571	-0.0939379	0.322813	1.49161
HOXB9	homeobox B9 [Source:NCBI gene;Acc:771865]	2	2	0	0	87.9805	8.35717	59.0658	7.554	5.0258		15.259	12.1887	12.7729	11.5554	9.57983	HOXB9	1.43591	-0.666403	0.672466	-0.687609	-0.754362		1.45183	-0.0400726	0.243798	-0.347817	-1.30774
PLEK	pleckstrin [Source:NCBI gene;Acc:395669]	2	2	0	0	7.16866	2.43328	5.76956	2.0787	1.9063		22.2645	15.4116	17.2849	15.0753	12.4311	PLEK	1.35697	-0.59179	0.781196	-0.737712	-0.808663		1.5763	-0.295503	0.216165	-0.387367	-1.10959
AHRR	aryl-hydrocarbon receptor repressor [Source:NCBI gene;Acc:420989]	3	3	0	0	41.8064	0.309951	43.6423	0.385668	12.985		9.5963	8.92901	8.66218	6.0031	5.69204	AHRR	1.02043	-0.906014	1.10566	-0.902499	-0.317582		1.01277	0.641402	0.4929	-0.986978	-1.1601
ATOH8	atonal bHLH transcription factor 8 [Source:NCBI gene;Acc:771738]	3	3	0	0	108.886	1.61487	129.642	3.91492	22.295		31.6549	30.0994	29.4781	23.4099	20.9609	ATOH8	0.908516	-0.84383	1.24758	-0.806258	-0.506007		0.973912	0.639807	0.506366	-0.797029	-1.32306
CENPS	centromere protein S [Source:NCBI gene;Acc:771417]	3	3	0	0	105.653	75.0748	55.1699	73.4038	20.0239		44.2923	37.9077	41.7052	35.2938	32.2803	CENPS	1.26766	0.29343	-0.340754	0.240191	-1.46053		1.24407	-0.0805284	0.707323	-0.622828	-1.24803
EBF3	early B cell factor 3 [Source:NCBI gene;Acc:395175]	3	3	0	0	17.8145	0.0573331	25.9745	0.140995	4.28891		22.5784	22.6592	20.9219	16.1974	14.3185	EBF3	0.699441	-0.822765	1.39894	-0.815593	-0.460021		0.843787	0.86481	0.412831	-0.816303	-1.30512
EMX2	empty spiracles homeobox 2 [Source:NCBI gene;Acc:423923]	3	3	0	0	128.804	33.6121	127.374	30.3712	37.5153		91.058	82.1726	69.8729	55.55	49.8673	EMX2	1.10792	-0.733658	1.08025	-0.796355	-0.658147		1.23014	0.718275	0.0097218	-0.815387	-1.14275
FOXP2	forkhead box P2 [Source:NCBI gene;Acc:769935]	3	3	0	0	61.867	32.738	52.4109	20.2028	2.13679		6.17288	6.09057	6.10256	4.85445	3.56756	FOXP2	1.1618	-0.0470227	0.76938	-0.567219	-1.31694		0.714064	0.641972	0.652472	-0.440688	-1.56782
HOXC10	homeobox C10 [Source:NCBI gene;Acc:770471]	3	3	0	0	266.238	1.3111	385.089	0.644442	20.3922		62.2594	60.5267	61.468	57.5893	52.1127	HOXC10	0.73276	-0.743465	1.39503	-0.74718	-0.637141		0.839605	0.420137	0.648008	-0.290972	-1.61678
IRX1	iroquois homeobox 1 [Source:NCBI gene;Acc:374185]	3	3	0	0	370.489	163.265	347.265	106.827	23.372		52.7275	53.0156	43.1141	36.3246	32.2568	IRX1	1.10964	-0.257079	0.956468	-0.629306	-1.17972		0.982543	1.01318	-0.039728	-0.761719	-1.19427
IRX3	iroquois homeobox 3 [Source:HGNC Symbol;Acc:HGNC:14360]	3	3	0	0	180.333	120.213	80.3907	82.4498	21.9171		39.7876	36.4492	30.864	27.5959	25.2809	IRX3	1.42767	0.396943	-0.285801	-0.250499	-1.28832		1.28854	0.73649	-0.18711	-0.727554	-1.11036
KLF7	Kruppel like factor 7 [Source:NCBI gene;Acc:429011]	3	3	0	0	30.0961	10.1947	30.205	15.1341	11.9044		9.16431	7.16422	8.38661	6.74276	5.68274	KLF7	1.07211	-0.942816	1.08314	-0.442722	-0.769719		1.26634	-0.19249	0.699101	-0.499897	-1.27306
PRRX2	paired related homeobox 2 [Source:NCBI gene;Acc:396314]	3	3	0	0	175.815	0.429307	269.977	0.263038	32.0241		105.512	100.077	72.9261	67.3866	62.9552	PRRX2	0.659476	-0.78426	1.43459	-0.785629	-0.524179		1.21076	0.933564	-0.451105	-0.73361	-0.959606
SIX2	SIX homeobox 2 [Source:NCBI gene;Acc:724086]	3	3	0	0	17.6226	0.796391	18.8235	0.699029	1.26364		2.08746	2.06831	1.42502	1.37565	0.823711	SIX2	1.0308	-0.742373	1.15735	-0.752634	-0.693134		0.99949	0.963459	-0.246392	-0.339253	-1.3773
SPI1	Spi-1 proto-oncogene [Source:NCBI gene;Acc:395879]	3	3	0	0	7.28636	0.0679337	7.09623	0.16224	1.83188		33.9681	34.5789	28.7916	27.9498	20.0969	SPI1	1.10079	-0.886979	1.04843	-0.861009	-0.401233		0.838229	0.942904	-0.0489194	-0.193193	-1.53902
STAT3	signal transducer and activator of transcription 3 [Source:NCBI gene;Acc:420027]	3	3	0	0	80.757	47.5434	80.3614	46.2052	58.1073		140.258	150.391	123.315	112.414	99.3259	STAT3	1.06614	-0.883541	1.04292	-0.962094	-0.263425		0.733758	1.22561	-0.088635	-0.617726	-1.25301
TAL1	TAL bHLH transcription factor 1, erythroid differentiation factor [Source:NCBI gene;Acc:396298]	3	3	0	0	7.9907	0	7.04033	0.052116	2.5875		14.0024	14.2096	9.5893	9.42247	8.41411	TAL1	1.17375	-0.9308	0.923443	-0.917074	-0.249317		1.0428	1.11798	-0.557991	-0.618507	-0.984275
TSHZ3	teashirt zinc finger homeobox 3 [Source:NCBI gene;Acc:415762]	3	3	0	0	19.3172	10.2644	20.6954	7.06698	6.32262		10.0414	8.34448	9.86579	7.89521	7.23385	TSHZ3	0.965398	-0.362014	1.16748	-0.83086	-0.940005		1.10743	-0.26903	0.96499	-0.633463	-1.16993
VSX1	visual system homeobox 1 [Source:NCBI gene;Acc:395537]	3	3	0	0	4.34633	0.122142	5.09875	0	0.374477		4.08953	4.3331	3.19186	2.69567	2.12806	VSX1	0.93804	-0.742399	1.23737	-0.790989	-0.642017		0.864664	1.1273	-0.103278	-0.63832	-1.25037
ZBTB46	zinc finger and BTB domain containing 46 [Source:NCBI gene;Acc:419259]	3	3	0	0	28.0728	17.0896	25.2296	10.1	5.58094		23.3159	23.4857	19.9994	19.7697	16.8737	ZBTB46	1.13187	-0.0130293	0.835489	-0.741632	-1.2127		0.949816	1.01121	-0.249296	-0.332349	-1.37938
ZFP64	ZFP64 zinc finger protein [Source:NCBI gene;Acc:419342]	3	3	0	0	51.6121	34.8981	51.9264	38.43	34.1467		60.306	55.5517	57.1148	50.8059	50.1603	ZFP64	1.05936	-0.822378	1.09474	-0.424746	-0.906971		1.28542	0.177953	0.542058	-0.927518	-1.07792
ZNF277	zinc finger protein 277 [Source:NCBI gene;Acc:427859]	3	3	0	0	37.8482	31.065	24.8884	31.6393	19.71		31.8991	32.6405	30.3058	26.8976	27.4961	ZNF277	1.27037	0.29315	-0.59669	0.37589	-1.34272		0.797688	1.08601	0.178084	-1.14726	-0.914522
ZNF423	zinc finger protein 423 [Source:NCBI gene;Acc:415738]	3	3	0	0	90.8059	26.6468	125.658	15.7432	13.9607		49.1551	44.9029	44.9498	38.51	32.7878	ZNF423	0.714123	-0.550055	1.40085	-0.764897	-0.800018		1.10336	0.442002	0.449292	-0.552328	-1.44233
ZNF827	zinc finger protein 827 [Source:NCBI gene;Acc:422465]	3	3	0	0	32.0606	10.2449	28.6714	8.51948	6.06429		11.6056	10.6056	10.6746	9.30945	8.38945	ZNF827	1.22041	-0.560652	0.943717	-0.701516	-0.901961		1.17668	0.386236	0.440835	-0.638275	-1.36547
ARNT	aryl hydrocarbon receptor nuclear translocator [Source:NCBI gene;Acc:374026]	4	4	0	0	152.848	87.6659	259.87	90.9767	68.7426		83.4124	85.4987	82.225	79.5357	72.057	ARNT	0.266473	-0.567493	1.63576	-0.525133	-0.809607		0.55003	0.950343	0.322213	-0.193803	-1.62878
EPAS1	endothelial PAS domain protein 1 [Source:NCBI gene;Acc:395596]	4	4	0	0	87.6496	42.7519	142.274	21.0525	85.3896		184.788	190.576	184.944	184.083	159.566	EPAS1	0.252989	-0.707481	1.42153	-1.17168	0.204642		0.329007	0.805469	0.341812	0.270921	-1.74721
HOXB7	homeobox B7 [Source:NCBI gene;Acc:425962]	4	4	0	0	12.7445	2.97115	22.9234	5.80919	5.30612		17.8847	17.4376	18.5436	15.7168	13.8095	HOXB7	0.344172	-0.859902	1.59822	-0.510255	-0.572234		0.629963	0.396473	0.974071	-0.502195	-1.49831
HOXD9	homeobox D9 [Source:NCBI gene;Acc:771214]	4	4	0	0	19.7726	4.58183	31.505	6.41049	6.44546		9.97748	11.2558	11.2693	9.47218	7.96719	HOXD9	0.517605	-0.786445	1.52477	-0.629464	-0.626462		-0.00791579	0.919571	0.929309	-0.374526	-1.46644
IRF9	interferon regulatory factor 9 [Source:NCBI gene;Acc:395243]	4	4	0	0	1.51679	1.07954	1.32666	0.389225	0.552375		5.95203	7.05572	4.63995	4.63941	5.08909	IRF9	1.11609	0.218805	0.72591	-1.19781	-0.863004		0.461436	1.52957	-0.808385	-0.808911	-0.373713
KLF12	Kruppel-like factor 12 [Source:NCBI gene;Acc:418817]	4	4	0	0	29.4224	6.73782	85.6515	7.49763	5.04476		12.2271	12.8202	12.5273	10.3752	9.71551	KLF12	0.0742906	-0.586174	1.7114	-0.564053	-0.635468		0.497937	0.923454	0.713312	-0.830707	-1.304
LCORL	ligand dependent nuclear receptor corepressor like [Source:NCBI gene;Acc:422820]	4	4	0	0	17.9962	14.0806	17.8358	19.7013	4.24353		12.963	12.112	13.1532	10.8706	10.2288	LCORL	0.517355	-0.110843	0.491623	0.790901	-1.68904		0.854911	0.191993	1.00306	-0.77501	-1.27495
MECOM	MDS1 and EVI1 complex locus [Source:NCBI gene;Acc:424997]	4	4	0	0	8.99157	2.01704	14.654	3.29643	3.43473		9.27985	10.7475	8.73772	8.79142	7.75683	MECOM	0.473931	-0.841501	1.54189	-0.6002	-0.574117		0.19888	1.54283	-0.297554	-0.248384	-1.19577
MEF2A	myocyte enhancer factor 2A [Source:NCBI gene;Acc:395670]	4	4	0	0	58.6764	30.4199	69.594	49.5597	35.1289		58.4677	60.1698	57.8186	55.658	48.2695	MEF2A	0.615743	-1.12402	1.28794	0.0544213	-0.834085		0.513762	0.87951	0.374292	-0.0899711	-1.67759
MEIS1	Meis homeobox 1 [Source:NCBI gene;Acc:395589]	4	4	0	0	348.196	246.409	459.141	197.334	48.0814		36.8518	39.3211	38.9615	33.0833	31.2749	MEIS1	0.569034	-0.0864444	1.28348	-0.402468	-1.3636		0.266171	0.955622	0.855237	-0.786043	-1.29099
MYBL2	MYB proto-oncogene like 2 [Source:NCBI gene;Acc:396258]	4	4	0	0	101.905	77.4044	102.863	97.7197	27.6846		47.4955	44.4163	45.5193	46.8956	41.662	MYBL2	0.640895	-0.129221	0.671005	0.509329	-1.69201		0.993921	-0.338042	0.139094	0.734439	-1.52941
SMAD1	SMAD family member 1 [Source:NCBI gene;Acc:395680]	4	4	0	0	145.882	149.818	114.045	129.793	78.2745		67.6652	55.4351	68.2084	59.9713	56.5945	SMAD1	0.769184	0.904842	-0.328006	0.214725	-1.56074		1.0075	-1.01568	1.09735	-0.265277	-0.823892
TBX2	T-box 2 [Source:NCBI gene;Acc:373990]	4	4	0	0	10.8106	4.92799	11.8871	8.17859	4.04824		6.57143	7.04039	6.10044	5.40746	4.74464	TBX2	0.819092	-0.877474	1.12957	0.0600149	-1.1312		0.654801	1.16782	0.139554	-0.618538	-1.34364
ZBTB8A	zinc finger and BTB domain-containing protein 8A-like [Source:NCBI gene;Acc:112530206]	4	4	0	0	18.3091	13.3507	21.3818	10.0805	7.24391		13.897	16.2983	12.9377	12.1613	11.4639	ZBTB8A	0.730589	-0.12461	1.26057	-0.688654	-1.17789		0.290151	1.56767	-0.220209	-0.63329	-1.00432
ZFP36L1	ZFP36 ring finger protein like 1 [Source:NCBI gene;Acc:101751828]	4	4	0	0	242.157	137.067	288.607	186.856	122.706		345.025	384.072	362.299	270.724	287.798	ZFP36L1	0.666258	-0.833731	1.32926	-0.123077	-1.03871		0.308845	1.1106	0.663546	-1.21679	-0.866207
ZNF521	zinc finger protein 521 [Source:NCBI gene;Acc:421083]	4	4	0	0	47.6662	16.501	93.6983	10.3992	15.5781		31.9973	33.2249	33.455	25.031	21.1999	ZNF521	0.310888	-0.578195	1.6241	-0.752267	-0.604522		0.54322	0.764363	0.80581	-0.711645	-1.40175
ZNF710	zinc finger protein 710 [Source:NCBI gene;Acc:100858113]	4	4	0	0	17.6349	12.4524	19.762	14.9194	13.8351		17.2735	18.6797	16.7081	17.0268	15.668	ZNF710	0.648265	-1.10687	1.36862	-0.271406	-0.638605		0.185973	1.47904	-0.333866	-0.0409008	-1.29024
FOXO3	#N/A	5	5	0	0	66.3041	19.3361	46.844	25.3586	61.6241		20.7135	18.1103	22.9283	20.8143	16.8501	FOXO3	1.06479	-1.16678	0.140191	-0.880633	0.84243		0.344934	-0.736637	1.26514	0.386804	-1.26024
ID4	inhibitor of DNA binding 4, HLH protein [Source:NCBI gene;Acc:374150]	5	5	0	0	81.0856	21.9672	157.906	28.6533	97.3609		139.023	142.317	110.699	133.175	134.185	ID4	0.0664463	-0.997829	1.44941	-0.877464	0.35944		0.575815	0.84137	-1.70737	0.104362	0.185823
MIER1	MIER1 transcriptional regulator [Source:NCBI gene;Acc:424702]	5	5	0	0	48.265	40.9485	55.3128	48.6442	29.9977		36.1261	33.8718	35.9181	35.9332	33.4014	MIER1	0.377008	-0.382595	1.10871	0.416377	-1.5195		0.825405	-0.903889	0.6658	0.677406	-1.26472
NR3C1	nuclear receptor subfamily 3 group C member 1 [Source:NCBI gene;Acc:416343]	5	5	0	0	114.741	86.52	139.262	112.004	107.021		20.7942	21.3752	21.975	21.1174	18.7244	NR3C1	0.150032	-1.34531	1.44931	0.00497964	-0.259013		-0.00245144	0.467226	0.952161	0.258803	-1.67574
PLAG1	PLAG1 zinc finger [Source:NCBI gene;Acc:429484]	5	5	0	0	32.4212	29.7469	60.49	24.388	18.6734		8.40361	7.69909	9.41937	7.44384	7.55546	PLAG1	-0.0446918	-0.210075	1.69112	-0.541476	-0.894874		0.362957	-0.491298	1.5946	-0.800806	-0.665458
SMARCC2	#N/A	5	5	0	0	87.4846	92.173	124.645	91.737	71.1928		33.6725	32.4245	31.0365	34.6061	28.721	SMARCC2	-0.306985	-0.0655784	1.60646	-0.0880264	-1.14587		0.683153	0.143673	-0.456321	1.08671	-1.45722
TCF7L2	transcription factor 7-like 2 (T-cell specific, HMG-box) [Source:NCBI gene;Acc:395508]	5	5	0	0	44.3019	61.0783	302.284	72.4831	33.2902		15.3346	16.1852	15.6063	17.7849	12.0611	TCF7L2	-0.518562	-0.36956	1.77275	-0.268266	-0.616364		-0.0285952	0.378087	0.101298	1.14288	-1.59367
ZBTB38	zinc finger and BTB domain containing 38 [Source:NCBI gene;Acc:424783]	5	5	0	0	20.9739	14.2338	29.3654	22.3197	18.9549		30.1229	30.8391	34.6935	29.9698	27.1582	ZBTB38	-0.0354931	-1.25823	1.48683	0.208654	-0.401762		-0.160348	0.1044	1.52912	-0.216935	-1.25623
ZNF292	zinc finger protein 292 [Source:NCBI gene;Acc:421828]	5	5	0	0	34.7055	37.9944	46.0712	36.0939	9.61793		14.3363	13.5232	15.5458	12.7603	13.0663	ZNF292	0.131672	0.371066	0.95898	0.232733	-1.69445		0.437298	-0.288493	1.5169	-0.969393	-0.696308
ZNF618	zinc finger protein 618 [Source:NCBI gene;Acc:770984]	5	5	0	0	28.7827	21.4219	43.3003	30.811	8.19812		19.2235	22.3068	20.2	17.6551	17.9261	ZNF618	0.176583	-0.393526	1.30101	0.333679	-1.41774		-0.126223	1.50344	0.38994	-0.95519	-0.811968
GMEB1	glucocorticoid modulatory element binding protein 1 [Source:NCBI gene;Acc:769918]	6	6	0	0	24.702	25.9927	35.7549	29.3168	21.7415		16.732	18.5322	17.2493	18.0067	16.1384	GMEB1	-0.522794	-0.281775	1.54123	0.338978	-1.07564		-0.624606	1.25037	-0.0858721	0.70302	-1.24291
NR2C2	nuclear receptor subfamily 2 group C member 2 [Source:NCBI gene;Acc:395253]	6	6	0	0	20.4169	28.8786	25.8223	20.5963	11.4875		15.2883	10.4495	28.896	10.7363	11.0671	NR2C2	-0.154577	1.12345	0.661838	-0.127479	-1.50323		0.000110229	-0.615507	1.73135	-0.579025	-0.536932
TBX3	T-box 3 [Source:NCBI gene;Acc:374202]	6	6	0	0	3.01668	0.651805	6.33388	0.967063	7.02404		13.7944	16.4767	17.6621	15.2938	14.0402	TBX3	-0.1963	-0.993924	0.92252	-0.887594	1.1553		-1.01434	0.625631	1.35039	-0.0976079	-0.864068
ZBTB37	zinc finger and BTB domain containing 37 [Source:NCBI gene;Acc:429073]	6	6	0	0	43.2829	37.6313	50.7002	39.7693	48.5693		16.6998	9.13761	25.0723	6.21754	16.9478	ZBTB37	-0.126724	-1.13876	1.20148	-0.755901	0.8199		0.254455	-0.766478	1.38478	-1.1607	0.28794
ZBTB39	zinc finger and BTB domain containing 39 [Source:NCBI gene;Acc:100858734]	6	6	0	0	20.4901	28.7417	18.7611	26.9807	12.8957		10.8333	9.77329	11.6433	10.0775	10.8847	ZBTB39	-0.168744	1.116	-0.437935	0.841824	-1.35115		0.259051	-1.1796	1.35848	-0.766724	0.328789
NFAT5	nuclear factor of activated T-cells 5 [Source:NCBI gene;Acc:415866]	7	7	0	0	58.3876	138.037	90.1316	107.238	49.151		38.2872	36.0054	35.5614	34.0133	39.526	NFAT5	-0.83263	1.36323	0.0425266	0.514148	-1.08728		0.728518	-0.304925	-0.50599	-1.20717	1.28957
PIAS4	protein inhibitor of activated STAT 4 [Source:NCBI gene;Acc:420095]	7	7	0	0	23.0801	27.83	18.9852	27.5785	19.9924		12.0087	15.3353	12.1573	13.5397	13.1996	PIAS4	-0.100018	1.04993	-1.09139	0.989031	-0.84755		-0.925771	1.55897	-0.814752	0.217776	-0.0362233
FOSL2	FOS like 2, AP-1 transcription factor subunit [Source:NCBI gene;Acc:421416]	8	8	0	0	6.39321	2.17627	49.4008	33.2689	618.297		53.795	62.8087	63.4202	55.9285	62.2188	FOSL2	-0.507508	-0.5233	-0.346442	-0.406857	1.78411		-1.3146	0.714669	0.852334	-0.834281	0.581877
OTX5	orthodenticle-related homeobox 5 [Source:NCBI gene;Acc:103875463]	8	8	0	0	0.953654	1.39797	1.59587	3.60159	1.16202		0.917074	1.01307	1.78604	1.01261	1.39235	OTX5	-0.738912	-0.322573	-0.137136	1.74229	-0.543669		-0.845724	-0.581421	1.54691	-0.582661	0.462894
ZBTB45	zinc finger and BTB domain containing 45 [Source:NCBI gene;Acc:776930]	8	8	0	0	8.57459	8.02449	9.54188	8.72901	11.0325		7.53059	7.01969	7.08379	6.73184	7.58268	ZBTB45	-0.518231	-0.988739	0.309095	-0.386161	1.58404		0.945056	-0.47139	-0.293689	-1.26944	1.08946
ZFAT	zinc finger and AT-hook domain containing [Source:NCBI gene;Acc:420319]	8	8	0	0	8.83141	11.0211	10.706	12.2495	9.90254		6.84015	6.64277	7.80631	7.12697	7.86472	ZFAT	-1.34126	0.375553	0.128503	1.33866	-0.501462		-0.747523	-1.10216	0.988445	-0.23216	1.0934
GMEB2	glucocorticoid modulatory element binding protein 2 [Source:NCBI gene;Acc:419264]	9	9	0	0	11.6201	14.7908	18.1744	16.9497	21.5329		17.4671	18.5146	17.3761	18.5576	18.2576	GMEB2	-1.34657	-0.491539	0.420907	0.0906362	1.32656		-0.991944	0.838981	-1.15091	0.914168	0.389703
ID3	inhibitor of DNA binding 3, HLH protein [Source:NCBI gene;Acc:395281]	9	9	0	0	222.334	143.149	348.952	502.611	758.688		130.737	146.108	128.426	230.298	270.001	ID3	-0.706668	-1.03047	-0.188898	0.439443	1.48659		-0.775968	-0.539202	-0.811565	0.757596	1.36914
MITF	melanogenesis associated transcription factor [Source:NCBI gene;Acc:395886]	9	9	0	0	9.05424	53.6003	13.6145	62.791	52.0973		23.854	23.2949	32.8773	33.9347	36.2369	MITF	-1.16968	0.616116	-0.986864	0.984563	0.555865		-1.02601	-1.11875	0.4707	0.646093	1.02796
MYCL	v-myc avian myelocytomatosis viral oncogene lung carcinoma derived homolog [Source:NCBI gene;Acc:428231]	9	9	0	0	23.1567	138.484	19.7597	103.984	72.0907		39.8623	42.5514	38.4949	43.6215	51.0237	MYCL	-0.940938	1.30398	-1.00706	0.632427	0.0115959		-0.666402	-0.114745	-0.946924	0.104773	1.6233
TCF25	transcription factor 25 [Source:NCBI gene;Acc:425450]	9	9	0	0	66.5796	84.4181	63.6707	73.6896	128.414		52.8631	54.9009	51.6075	57.3236	58.7	TCF25	-0.634735	0.0402452	-0.744805	-0.365702	1.705		-0.747585	-0.0601118	-1.17119	0.75726	1.22163
ZBTB48	zinc finger and BTB domain containing 48 [Source:NCBI gene;Acc:419370]	9	9	0	0	13.5202	18.3741	15.0555	19.0417	18.5208		16.3563	17.4923	16.5012	17.64	17.5959	ZBTB48	-1.37474	0.598161	-0.750707	0.869507	0.657783		-1.20243	0.592872	-0.97336	0.826292	0.756624
ZNF142	zinc finger protein 142 [Source:NCBI gene;Acc:424213]	9	9	0	0	10.7844	16.2463	12.2914	14.6528	13.7961		6.99275	7.17958	6.77753	7.74216	8.07819	ZNF142	-1.31379	1.27692	-0.598952	0.52109	0.114727		-0.668498	-0.322805	-1.06672	0.718125	1.3399
ZNF687	zinc finger protein 687 [Source:NCBI gene;Acc:429831]	9	9	0	0	16.4125	30.9735	24.0882	34.8098	29.8404		10.0468	10.967	10.0818	12.5622	11.3317	ZNF687	-1.50971	0.523415	-0.437973	1.05907	0.365202		-0.916987	-0.0297919	-0.883211	1.50819	0.321803
DACH1	dachshund family transcription factor 1 [Source:NCBI gene;Acc:373935]	10	10	0	0	5.05083	14.0493	9.32833	41.3973	58.7167		2.24758	2.80957	3.44663	3.8563	3.80426	DACH1	-0.887596	-0.50096	-0.703804	0.6741	1.41826		-1.42555	-0.612442	0.309277	0.902003	0.826713
FOXI3	#N/A	10	10	0	0	0.10723	7.75115	0.414403	45.1831	83.5164		0.956089	3.77497	9.81661	42.015	47.4207	FOXI3	-0.747912	-0.538401	-0.739493	0.487567	1.53824		-0.89562	-0.768373	-0.495649	0.957814	1.20183
GATA3	GATA binding protein 3 [Source:NCBI gene;Acc:419106]	10	10	0	0	2.00931	138.848	6.85053	817.773	668.891		57.5851	63.5359	77.9252	107.908	112.788	GATA3	-0.837917	-0.484971	-0.82543	1.26616	0.882154		-1.04338	-0.807861	-0.238381	0.948236	1.14138
IRF6	interferon regulatory factor 6 [Source:NCBI gene;Acc:419863]	10	10	0	0	2.8259	139.605	1.27248	209.913	216.942		121.124	119.458	134.966	180.082	196.538	IRF6	-1.04321	0.238976	-1.05777	0.898061	0.963949		-0.823875	-0.870705	-0.434781	0.8334	1.29596
KLF11	Kruppel like factor 11 [Source:NCBI gene;Acc:421934]	10	10	0	0	17.2738	15.9716	23.7186	40.402	34.6948		22.1778	23.3624	23.8491	27.6347	29.1899	KLF11	-0.848394	-0.969293	-0.250064	1.2988	0.768951		-1.01921	-0.625297	-0.463435	0.795397	1.31255
MKX	mohawk homeobox [Source:NCBI gene;Acc:771284]	10	10	0	0	0.125159	0.0217332	0.134868	0.978584	1.63087		3.17678	3.43753	4.87785	5.09135	4.96055	MKX	-0.644008	-0.791015	-0.630206	0.569038	1.49619		-1.22758	-0.944822	0.617067	0.848587	0.706747
MLX	MLX, MAX dimerization protein [Source:NCBI gene;Acc:420026]	10	10	0	0	82.147	82.8413	80.4382	92.3567	90.8072		101.365	102.301	102.9	104.741	108.982	MLX	-0.65506	-0.527699	-0.96852	1.21776	0.933518		-0.892703	-0.582462	-0.383845	0.226468	1.63254
MYC	v-myc avian myelocytomatosis viral oncogene homolog [Source:NCBI gene;Acc:420332]	10	10	0	0	14.5464	34.5743	43.6299	124.126	98.4005		42.75	46.8547	48.042	54.2084	62.9673	MYC	-1.05104	-0.617097	-0.42089	1.32321	0.76582		-1.0443	-0.522474	-0.371523	0.412393	1.5259
NCOA1	nuclear receptor coactivator 1 [Source:NCBI gene;Acc:422016]	10	10	0	0	45.1658	77.2033	144.66	155.506	157.241		35.2412	35.648	36.6356	41.4756	42.6641	NCOA1	-1.37477	-0.752584	0.557456	0.768098	0.801802		-0.889876	-0.772775	-0.488522	0.904542	1.24663
RFX5	regulatory factor X5 [Source:HGNC Symbol;Acc:HGNC:9986]	10	10	0	0	12.9586	24.8011	24.8348	21.1232	24.3172		15.6382	17.4323	17.952	21.5328	20.7919	RFX5	-1.70434	0.629461	0.636114	-0.0953355	0.534103		-1.23912	-0.505714	-0.293281	1.17049	0.867631
SOX21	SRY-box 21 [Source:NCBI gene;Acc:107051027]	10	10	0	0	6.33969	176.408	4.4697	275.836	276.022		37.9604	56.9638	100.666	210.182	242.728	SOX21	-1.03869	0.209923	-1.05242	0.939914	0.941282		-0.997962	-0.791239	-0.315836	0.8755	1.22954
SREBF2	sterol regulatory element binding transcription factor 2 [Source:NCBI gene;Acc:395304]	10	10	0	0	67.3787	95.8572	51.1507	102.662	158.267		84.5915	94.0362	120.982	127.16	129.007	SREBF2	-0.674038	0.0193325	-1.06914	0.18502	1.53883		-1.30002	-0.837803	0.480912	0.783258	0.873652
TFAP2E	transcription factor AP-2 epsilon [Source:NCBI gene;Acc:419631]	10	10	0	0	1.60436	104.823	0.945377	54.4684	244.874		8.49269	9.56978	12.118	26.0147	34.7323	TFAP2E	-0.789164	0.232379	-0.795686	-0.265974	1.61844		-0.834156	-0.741463	-0.52216	0.673773	1.42401
ZNF518A	zinc finger protein 518A [Source:NCBI gene;Acc:428964]	10	10	0	0	16.8228	19.4847	13.4708	20.5553	28.0182		12.1969	12.2823	13.6761	14.9793	17.242	ZNF518A	-0.526414	-0.0343278	-1.14606	0.163597	1.54321		-0.891754	-0.85123	-0.189529	0.429154	1.50336

## Sheet: unique_DEGs_TO-GCN
gene_name	gene_id	up.reg.in.juvenile	IsTO.GCN	abs.diff.	Embryonic_TO.GCN_level	Posthatch_TO.GCN_level
BNC1	ENSGALG00000006041	TRUE	yes	9	1	10
TSHZ2	ENSGALG00000007809	TRUE	yes	8	2	10
ATF3	ENSGALG00000049422	FALSE	yes	7	10	3
NR4A1	ENSGALG00000043727	FALSE	yes	6	9	3
ALX4	ENSGALG00000032584	TRUE	yes	5	5	10
BHLHE41	ENSGALG00000048539	TRUE	yes	5	5	10
CPEB1	ENSGALG00000002150	TRUE	yes	5	5	10
HES5	ENSGALG00000001141	TRUE	yes	5	5	10
KLF15	ENSGALG00000036133	FALSE	yes	5	8	3
NR4A2	ENSGALG00000012538	FALSE	yes	5	8	3
GLI1	ENSGALG00000042422	TRUE	yes	4	6	10
IRF4	ENSGALG00000012830	TRUE	yes	4	5	9
IRX4	ENSGALG00000022896	FALSE	yes	4	7	3
NR1D2	ENSGALG00000011291	FALSE	yes	4	9	5
NR4A3	ENSGALG00000013568	FALSE	yes	4	8	4
RUNX2	ENSGALG00000040276	TRUE	yes	4	6	10
RUNX3	ENSGALG00000043372	TRUE	yes	4	6	10
TBX4	ENSGALG00000005285	TRUE	yes	4	5	9
LEF1	ENSGALG00000031960	TRUE	yes	3	7	10
LMX1A	ENSGALG00000003424	FALSE	yes	3	7	4
SIX1	ENSGALG00000029401	TRUE	yes	3	7	10
SOX14	ENSGALG00000037352	TRUE	yes	3	7	10
TRPS1	ENSGALG00000031700	TRUE	yes	3	7	10
BHLHE40	ENSGALG00000008308	TRUE	yes	2	8	10
CBFB	ENSGALG00000003169	TRUE	yes	2	8	10
CREB5	ENSGALG00000038265	FALSE	yes	2	7	5
HES4	ENSGALG00000002055	TRUE	yes	2	8	10
LBX2	ENSGALG00000031211	TRUE	yes	2	8	10
MAF	ENSGALG00000026258	TRUE	yes	2	8	10
MSX2	ENSGALG00000038848	TRUE	yes	2	8	10
OSR2	ENSGALG00000037695	FALSE	yes	2	5	3
OTX1	ENSGALG00000028817	TRUE	yes	2	8	10
PAX3	ENSGALG00000030944	TRUE	yes	2	6	8
RFX2	ENSGALG00000001773	FALSE	yes	2	6	4
RUNX1	ENSGALG00000016022	TRUE	yes	2	8	10
SATB1	ENSGALG00000011254	TRUE	yes	2	8	10
SCX	ENSGALG00000043433	TRUE	yes	2	5	7
SOX8	ENSGALG00000005263	FALSE	yes	2	5	3
TCF7	ENSGALG00000006480	TRUE	yes	2	8	10
TFCP2L1	ENSGALG00000011635	TRUE	yes	2	8	10
DLX2	ENSGALG00000039436	TRUE	yes	1	9	10
DLX3	ENSGALG00000040529	TRUE	yes	1	9	10
DLX5	ENSGALG00000009129	TRUE	yes	1	9	10
EHF	ENSGALG00000007817	TRUE	yes	1	9	10
ESRRB	ENSGALG00000041775	TRUE	yes	1	9	10
FOXN1	ENSGALG00000043868	TRUE	yes	1	9	10
FOXO6	ENSGALG00000026153	FALSE	yes	1	4	3
GRHL3	ENSGALG00000004249	TRUE	yes	1	11	10
HEYL	ENSGALG00000034986	TRUE	yes	1	9	10
HOXD3	ENSGALG00000023420	TRUE	yes	1	11	10
HOXD4	ENSGALG00000023419	TRUE	yes	1	11	10
LMX1B	ENSGALG00000040582	TRUE	yes	1	9	10
MSX1	ENSGALG00000015013	TRUE	yes	1	9	10
OSR1	ENSGALG00000016473	FALSE	yes	1	4	3
PAX1	ENSGALG00000039040	FALSE	yes	1	4	3
PITX2	ENSGALG00000042492	FALSE	yes	1	2	3
STAT4	ENSGALG00000033087	TRUE	yes	1	8	9
TFAP2C	ENSGALG00000007690	TRUE	yes	1	9	10
GATA3	ENSGALG00000029270	TRUE	yes	0	10	10
ID3	ENSGALG00000035317	TRUE	yes	0	9	9
SOX21	ENSGALG00000035157	TRUE	yes	0	10	10
TFAP2E	ENSGALG00000039497	TRUE	yes	0	10	10

## Sheet: DEGs_D3vsD7_q005_FC1_gene_name_
gene_name	gene_id	baseMean	log2FoldChange	lfcSE	stat	pvalue	padj	D3_11M	D3_12M	D3_13M	D7_11M	D7_8M	D7_9M	IsTO.GCN	abs.diff.	Embryonic_TO.GCN_level	Posthatch_TO.GCN_level
HES5	ENSGALG00000001141	8.50531	-6.50282	1.7139	-3.64071	0.000271892	0.00406406	0	0	0	18.8728	22.7316	9.42745	yes	5	5	10
TCF7	ENSGALG00000006480	2069.53	-4.95744	0.209651	-22.3915	4.76e-111	6.44e-108	149.374	142.071	95.717	3773.56	4883.35	3373.14	yes	2	8	10
DLX2	ENSGALG00000039436	20.1571	-4.23039	0.947204	-4.18849	2.81e-05	0.00053065	2.98749	3.13391	0	40.7254	32.6149	41.4808	yes	1	9	10
LEF1	ENSGALG00000031960	1912.01	-3.50693	0.10866	-29.8535	7.9e-196	4.63e-192	313.686	317.57	296.315	3457.69	3662.76	3424.05	yes	3	7	10
EHF	ENSGALG00000007817	545.394	-3.37561	0.265466	-11.7249	9.5e-32	1.47e-29	78.6704	87.7495	121.174	863.18	1296.69	824.902	yes	1	9	10
SOX14	ENSGALG00000037352	24.8969	-3.25888	1.01429	-2.95363	0.00314062	0.0329474	10.9541	3.13391	0	29.7991	59.2999	46.1945	yes	3	7	10
RUNX3	ENSGALG00000043372	2355.28	-3.2377	0.166219	-17.896	1.27e-71	6.76e-69	497.914	493.069	363.521	4439.07	4669.87	3668.22	yes	4	6	10
MSX2	ENSGALG00000038848	4449.26	-3.10081	0.139674	-20.3171	9.09e-92	8.41e-89	904.212	922.414	960.225	8349.71	8991.84	6567.16	yes	2	8	10
RUNX2	ENSGALG00000040276	259.42	-3.0437	0.323675	-8.5909	8.63e-18	6.54e-16	78.6704	34.473	54.9864	534.397	446.726	407.266	yes	4	6	10
ESRRB	ENSGALG00000041775	46.1968	-2.88589	0.924907	-2.8358	0.0045711	0.0452048	0	19.8481	13.2375	92.3772	100.81	50.9082	yes	1	9	10
SOX21	ENSGALG00000035157	4348.14	-2.67048	0.154244	-15.608	6.42e-55	2.26e-52	959.979	1273.41	1308.47	8346.73	7555.8	6644.46	yes	0	10	10
LMX1B	ENSGALG00000040582	1650.91	-2.2823	0.138815	-14.5465	6.15e-48	2e-45	579.572	587.086	522.371	2561.73	3130.05	2524.67	yes	1	9	10
LBX2	ENSGALG00000031211	262.971	-2.28111	0.458884	-4.39779	1.09e-05	0.00022661	47.7998	58.4997	162.923	513.538	477.364	317.705	yes	2	8	10
GRHL3	ENSGALG00000004249	3229.78	-2.13995	0.111854	-16.7801	3.41e-63	1.54e-60	1215.91	1179.4	1188.32	4780.77	5830.17	5184.15	yes	1	11	10
DLX5	ENSGALG00000009129	1340.7	-2.02345	0.171435	-10.2687	9.75e-25	1.14e-22	531.772	576.64	479.603	2462.4	2255.37	1738.42	yes	1	9	10
TFAP2E	ENSGALG00000039497	899.406	-2.01896	0.245218	-7.16068	8.03e-13	3.93e-11	297.753	381.292	388.978	1386.65	1909.46	1032.31	yes	0	10	10
FOXN1	ENSGALG00000043868	509.468	-1.93679	0.232559	-7.19711	6.15e-13	3.07e-11	203.149	253.847	176.16	741.004	998.215	684.433	yes	1	9	10
RUNX1	ENSGALG00000016022	539.756	-1.89405	0.232106	-7.027	2.11e-12	9.85e-11	283.811	173.41	229.11	976.417	847.989	727.799	yes	2	8	10
ALX4	ENSGALG00000032584	150.1	-1.78482	0.357369	-4.25831	2.06e-05	0.00040086	61.7414	97.1512	43.7855	215.547	258.943	223.431	yes	5	5	10
TFCP2L1	ENSGALG00000011635	3832.19	-1.76419	0.169326	-8.86551	7.62e-19	6.26e-17	1934.89	1912.73	1381.79	6852.8	5674.01	5236.95	yes	2	8	10
BNC1	ENSGALG00000006041	1642.29	-1.6321	0.208993	-6.55074	5.73e-11	2.29e-09	582.56	994.494	826.832	2114.74	2700.12	2634.97	yes	9	1	10
TFAP2C	ENSGALG00000007690	2707.59	-1.63173	0.115973	-11.8019	3.82e-32	6.05e-30	1208.94	1338.18	1416.41	4108.3	4397.09	3776.64	yes	1	9	10
HEYL	ENSGALG00000034986	1874.19	-1.55046	0.133111	-9.67179	3.97e-22	4.02e-20	1031.68	981.959	848.216	2926.27	2952.15	2504.87	yes	1	9	10
DLX3	ENSGALG00000040529	4022.89	-1.5476	0.121001	-10.6161	2.51e-26	3.11e-24	2089.25	2098.68	1964.24	6202.18	6594.15	5188.87	yes	1	9	10
MSX1	ENSGALG00000015013	279.151	-1.40166	0.316048	-3.6027	0.000314934	0.00462362	144.395	152.517	162.923	591.015	326.149	297.907	yes	1	9	10
CPEB1	ENSGALG00000002150	382.395	-1.29815	0.219653	-4.7125	2.45e-06	5.59e-05	210.12	200.57	252.53	481.752	658.229	491.17	yes	5	5	10
GLI1	ENSGALG00000042422	1632.81	-1.29436	0.152698	-6.754	1.44e-11	6.16e-10	822.554	1048.82	966.335	2049.18	2619.08	2290.87	yes	4	6	10
TRPS1	ENSGALG00000031700	2835.2	-1.27194	0.128697	-7.83937	4.53e-15	2.75e-13	1475.82	1732.01	1773.82	4450.99	3900.95	3677.65	yes	3	7	10
HOXD4	ENSGALG00000023419	224.598	-1.18792	0.266593	-3.46929	0.000521839	0.00712789	145.391	111.776	153.758	356.596	333.068	246.999	yes	1	11	10
TSHZ2	ENSGALG00000007809	1038.42	-1.17888	0.15144	-6.04761	1.47e-09	5.04e-08	734.921	546.345	627.252	1483.99	1458.78	1379.24	yes	8	2	10
ID3	ENSGALG00000035317	5941.89	-1.13889	0.129527	-6.76192	1.36e-11	5.89e-10	3586.97	3719.95	3826.64	9526.77	7898.75	7092.27	yes	0	9	9
OTX1	ENSGALG00000028817	150.703	-1.12752	0.298046	-2.90053	0.00372536	0.0379943	108.545	86.7049	88.5892	256.272	168.016	196.091	yes	2	8	10
SATB1	ENSGALG00000011254	1232.9	-1.12688	0.232778	-3.71104	0.000206405	0.00317976	556.668	894.209	872.654	1548.56	2114.04	1411.29	yes	2	8	10
MAF	ENSGALG00000026258	1784.79	-1.12563	0.13345	-6.46385	1.02e-10	3.98e-09	993.837	1262.97	1108.89	2636.23	2343.33	2363.46	yes	2	8	10
CBFB	ENSGALG00000003169	5585.02	-1.10813	0.159674	-5.29263	1.21e-07	3.36e-06	3395.77	4185.86	3037.49	8683.46	7693.17	6514.37	yes	2	8	10
HOXD3	ENSGALG00000023420	700.614	-1.10331	0.193442	-4.3438	1.4e-05	0.000284491	479.989	431.435	423.599	849.274	1186	833.386	yes	1	11	10
GATA3	ENSGALG00000029270	4368.36	-1.09109	0.152949	-5.4139	6.17e-08	1.79e-06	3071.13	2271.04	3030.36	6335.29	6293.7	5208.66	yes	0	10	10
HES4	ENSGALG00000002055	2308.22	-1.04917	0.131624	-5.97263	2.33e-09	7.84e-08	1456.9	1344.45	1710.69	2908.39	3338.58	3090.32	yes	2	8	10
BHLHE40	ENSGALG00000008308	4129.2	-1.04321	0.103537	-7.53527	4.87e-14	2.7e-12	2732.55	2554.14	2807.36	5474.09	6043.65	5163.41	yes	2	8	10
BHLHE41	ENSGALG00000048539	621.402	-1.0233	0.223319	-3.40437	0.000663158	0.00865499	516.835	389.65	322.79	966.484	791.654	740.997	yes	5	5	10
PITX2	ENSGALG00000042492	715.088	1.04649	0.277706	2.82116	0.00478499	0.0469439	811.6	974.646	1104.82	282.098	556.431	560.933	yes	1	2	3
SOX8	ENSGALG00000005263	366.491	1.13064	0.286436	3.02896	0.00245395	0.0266167	444.139	412.632	652.709	294.018	172.958	222.488	yes	2	5	3
OSR1	ENSGALG00000016473	4122.08	1.1697	0.0951757	9.52623	1.63e-21	1.59e-19	5570.66	5773.71	5777.64	2556.76	2342.35	2711.33	yes	1	4	3
KLF15	ENSGALG00000036133	2704.58	1.24648	0.236675	4.15525	3.25e-05	0.000602999	4828.77	2695.16	3891.81	2045.21	1319.42	1447.11	yes	5	8	3
IRX4	ENSGALG00000022896	3094.05	1.33945	0.146567	7.34422	2.07e-13	1.1e-11	4132.69	4814.73	4359.2	1592.26	1574.41	2091.01	yes	4	7	3
OSR2	ENSGALG00000037695	1520.93	1.35983	0.141077	7.77444	7.58e-15	4.49e-13	2192.81	2243.88	2130.21	973.437	725.435	859.783	yes	2	5	3
PAX1	ENSGALG00000039040	170.205	2.28089	0.322583	6.25533	3.97e-10	1.45e-08	361.486	272.65	212.818	65.558	47.4399	61.2784	yes	1	4	3
NA	LOC_107055130	1603.11	-14.0616	1.54398	-8.93705	4e-19	3.36e-17	0	0	0	3313.66	5292.52	1012.51	NA	NA	NA	NA
	ENSGALG00000053010	2971.77	-13.9902	1.19955	-11.4436	2.53e-30	3.78e-28	0	1.04464	0	4171.87	7565.68	6092.02	NA	NA	NA	NA
	ENSGALG00000029958	1311.87	-13.7724	1.20845	-11.179	5.17e-29	7.21e-27	0	0	0	1963.76	3725.02	2182.45	NA	NA	NA	NA
	ENSGALG00000052035	1259.99	-13.7142	1.20182	-11.1923	4.45e-29	6.31e-27	0	0	0	1891.25	3309.92	2358.75	NA	NA	NA	NA
	ENSGALG00000040425	849.114	-13.1447	1.20382	-10.7007	1.01e-26	1.29e-24	0	0	0	1642.92	2195.08	1256.68	NA	NA	NA	NA
	ENSGALG00000054001	663.965	-12.7899	1.3843	-9.04928	1.44e-19	1.24e-17	0	0	0	2148.51	1180.07	655.208	NA	NA	NA	NA
	ENSGALG00000048160	613.816	-12.6765	1.22723	-10.1151	4.74e-24	5.27e-22	0	0	0	1531.67	1489.42	661.807	NA	NA	NA	NA
	ENSGALG00000047672	17053.3	-12.6744	2.26814	-5.47204	4.45e-08	1.31e-06	0	15.6696	0	21574.5	76037.3	4692.04	NA	NA	NA	NA
	ENSGALG00000050510	2094.72	-12.5891	1.03997	-11.8523	2.09e-32	3.38e-30	0	2.08927	0	4713.22	4740.04	3112.94	NA	NA	NA	NA
NA	LOC_107055103	1784.14	-12.3627	1.16974	-10.3439	4.46e-25	5.3e-23	1.99166	0	0	3505.37	5203.57	1993.91	NA	NA	NA	NA
NA	LOC_107055106	1742.48	-12.3286	1.1683	-10.3274	5.3e-25	6.25e-23	1.99166	0	0	3263.99	5180.83	2008.05	NA	NA	NA	NA
	ENSGALG00000051956	902.592	-12.2708	1.57177	-7.63967	2.18e-14	1.24e-12	0	1.04464	0	1211.83	3656.83	545.849	NA	NA	NA	NA
	ENSGALG00000050877	2501.74	-12.2535	1.02818	-11.6618	2e-31	3.05e-29	0	3.13391	0	6383.96	5866.74	2756.59	NA	NA	NA	NA
	ENSGALG00000052795	416.045	-12.1155	1.48474	-7.98288	1.43e-15	9.18e-14	0	0	0	1083.69	1131.64	280.938	NA	NA	NA	NA
	ENSGALG00000052180	6726.15	-12.1014	0.638644	-18.5368	1.04e-76	6.33e-74	3.98331	5.22318	0	9478.1	17605.2	13264.4	NA	NA	NA	NA
	ENSGALG00000049685	1460.24	-12.0599	1.32511	-8.90255	5.46e-19	4.53e-17	0	2.08927	0	2819.99	4805.27	1134.12	NA	NA	NA	NA
	ENSGALG00000054020	9388.06	-12.0199	2.21306	-5.3125	1.08e-07	3.05e-06	0	13.5803	0	11153.8	42281.8	2879.14	NA	NA	NA	NA
	ENSGALG00000051914	40553.2	-12.0088	1.55543	-7.55147	4.3e-14	2.4e-12	9.95828	49.0979	0	91085.9	113602	38572.4	NA	NA	NA	NA
	ENSGALG00000054492	8370	-11.9708	1.90394	-6.14924	7.79e-10	2.73e-08	0	12.5356	0	17306.3	25002.8	7898.32	NA	NA	NA	NA
	ENSGALG00000052149	730.695	-11.9661	1.20666	-9.69868	3.05e-22	3.11e-20	0	1.04464	0	1102.57	1324.36	1956.2	NA	NA	NA	NA
EDMTFH	ENSGALG00000030242	8216.9	-11.9439	1.98967	-5.87076	4.34e-09	1.41e-07	0	12.5356	0	17509.9	26875.7	4903.22	NA	NA	NA	NA
CLIC6	ENSGALG00000016020	368.714	-11.9413	1.20791	-9.66816	4.12e-22	4.14e-20	0	0	0	619.821	943.857	648.608	NA	NA	NA	NA
	ENSGALG00000026964	3317.69	-11.9073	1.43719	-8.10212	5.4e-16	3.61e-14	0	5.22318	0	5763.14	10288.5	3849.23	NA	NA	NA	NA
TYRP1	ENSGALG00000015205	349.676	-11.8648	1.71779	-6.75392	1.44e-11	6.16e-10	0	0	0	1439.3	199.643	459.117	NA	NA	NA	NA
NA	LOC_101751554	12967.2	-11.8246	0.652039	-17.7314	2.4e-70	1.24e-67	8.96246	11.491	1.01827	20295.2	35168.8	22317.6	NA	NA	NA	NA
NA	GGA6_Chr27_FK82	2635.51	-11.5885	1.08022	-10.4844	1.02e-25	1.24e-23	0.995828	4.17855	0	5678.71	8182.4	1946.77	NA	NA	NA	NA
	ENSGALG00000049213	16664.1	-11.4476	0.894596	-12.5024	7.24e-36	1.33e-33	14.9374	19.8481	1.01827	23067.5	43706	33175.2	NA	NA	NA	NA
ANKK1	ENSGALG00000007815	253.721	-11.4019	1.22273	-9.10987	8.25e-20	7.18e-18	0	0	0	512.544	656.252	353.529	NA	NA	NA	NA
NA	NM_001277801	23631.1	-11.398	1.42795	-7.79785	6.3e-15	3.78e-13	14.9374	37.6069	0	54802.5	62889.5	24041.9	NA	NA	NA	NA
	ENSGALG00000054186	15041.6	-11.3754	1.24918	-8.89574	5.8e-19	4.79e-17	9.95828	24.0266	0	21680.8	34467.1	34068	NA	NA	NA	NA
	ENSGALG00000028843	27484.3	-11.375	1.53386	-7.24445	4.34e-13	2.21e-11	11.9499	50.1426	0	57362.3	79079.4	28402.1	NA	NA	NA	NA
NA	LOC_429492	25513.4	-11.3658	1.57129	-7.06603	1.59e-12	7.57e-11	9.95828	48.0533	0	51388.5	79720.8	21913.2	NA	NA	NA	NA
	ENSGALG00000027640	1319.74	-11.3149	1.79217	-6.16672	6.97e-10	2.47e-08	0	3.13391	0	1605.18	5933.94	376.155	NA	NA	NA	NA
	ENSGALG00000047324	2113.31	-11.2777	0.890921	-12.3633	4.13e-35	7.34e-33	1.99166	3.13391	0	6420.71	4043.26	2210.74	NA	NA	NA	NA
	ENSGALG00000006133	1683.85	-11.2515	1.54153	-7.12827	1.02e-12	4.94e-11	0	4.17855	0	4634.75	4619.46	844.699	NA	NA	NA	NA
	ENSGALG00000039987	32155	-11.223	1.5968	-6.86373	6.71e-12	2.98e-10	15.9333	64.7675	0	69880.9	93317.3	29651.2	NA	NA	NA	NA
	ENSGALG00000053981	789.157	-11.1728	1.28535	-8.48783	2.11e-17	1.58e-15	0	2.08927	0	1521.74	2537.05	674.062	NA	NA	NA	NA
F-KER	ENSGALG00000028706	26423.4	-11.1614	1.54863	-7.03746	1.96e-12	9.16e-11	15.9333	53.2765	0	53617.5	80832.7	24021.1	NA	NA	NA	NA
NA	LOC_101409259	3176.06	-11.1593	1.83161	-5.94902	2.7e-09	8.97e-08	0	8.3571	0	11112.1	6047.6	1888.32	NA	NA	NA	NA
	ENSGALG00000041483	36960	-11.1304	1.10816	-9.80667	1.05e-22	1.13e-20	26.8874	69.9907	2.03653	52817.9	96889.1	71954	NA	NA	NA	NA
	ENSGALG00000054192	1143.24	-11.1296	0.910772	-11.9312	8.14e-33	1.36e-30	0.995828	2.08927	0	2860.71	2969.94	1025.71	NA	NA	NA	NA
	ENSGALG00000054373	1141.92	-11.1271	0.907836	-11.967	5.29e-33	9.04e-31	0	2.08927	1.01827	3344.45	2406.59	1097.35	NA	NA	NA	NA
	ENSGALG00000048678	3041.28	-11.0972	1.75203	-6.18377	6.26e-10	2.23e-08	0	8.3571	0	7194.49	8781.33	2263.53	NA	NA	NA	NA
NA	GGA6_Chr27_FK8	742.541	-11.0857	1.25921	-8.59477	8.34e-18	6.35e-16	0	2.08927	0	2245.86	1560.58	646.723	NA	NA	NA	NA
	ENSGALG00000047404	2256.04	-11.0835	1.67545	-6.45828	1.06e-10	4.11e-09	0	6.26782	0	7372.3	4775.62	1382.06	NA	NA	NA	NA
	ENSGALG00000047812	396.193	-11.0825	1.24316	-8.70316	3.23e-18	2.55e-16	0	1.04464	0	1166.14	806.479	403.495	NA	NA	NA	NA
	ENSGALG00000034308	15864.2	-11.0771	0.964859	-11.2079	3.73e-29	5.38e-27	16.9291	26.1159	1.01827	22687	39961.2	32492.6	NA	NA	NA	NA
	ENSGALG00000050228	1086.85	-11.0557	0.908013	-11.886	1.4e-32	2.28e-30	0	2.08927	1.01827	3156.72	2317.64	1043.62	NA	NA	NA	NA
NA	LOC_107049026	3215.73	-11.0391	0.83655	-12.8816	5.72e-38	1.12e-35	4.97914	4.17855	0	3236.18	7577.54	8471.5	NA	NA	NA	NA
	ENSGALG00000050271	8634.03	-10.9766	1.14246	-9.3776	6.75e-21	6.35e-19	7.96663	17.7588	0	12888.1	21527.8	17362.5	NA	NA	NA	NA
	ENSGALG00000051189	4803.13	-10.972	0.8208	-13.047	6.61e-39	1.32e-36	4.97914	9.40173	0	10230	12394.7	6179.69	NA	NA	NA	NA
	ENSGALG00000048841	16637.6	-10.9705	1.60912	-6.65422	2.85e-11	1.17e-09	7.96663	41.7855	0	29771.3	59065.7	10938.7	NA	NA	NA	NA
	ENSGALG00000054421	2376.42	-10.9356	1.6138	-6.61328	3.76e-11	1.54e-09	0	7.31246	0	5641.96	6358.93	2250.33	NA	NA	NA	NA
	ENSGALG00000047246	3659.68	-10.9112	1.30432	-8.16381	3.25e-16	2.23e-14	0.995828	10.4464	0	8929.79	10207.5	2809.38	NA	NA	NA	NA
	ENSGALG00000047419	3307.72	-10.8948	1.85898	-5.71916	1.07e-08	3.36e-07	0	10.4464	0	7935.5	9444.5	2455.85	NA	NA	NA	NA
NA	LOC_107057530	2952.9	-10.8934	1.30086	-8.17174	3.04e-16	2.1e-14	0.995828	8.3571	0	9882.37	5844.99	1980.71	NA	NA	NA	NA
	ENSGALG00000049037	4432.82	-10.8694	0.926626	-11.4462	2.46e-30	3.69e-28	8.96246	5.22318	0	5306.23	9006.67	12269.8	NA	NA	NA	NA
NA	LOC_107057561	2567.28	-10.863	1.28441	-8.25278	1.55e-16	1.1e-14	0.995828	7.31246	0	8811.59	5019.74	1564.01	NA	NA	NA	NA
	ENSGALG00000054161	3534.64	-10.861	1.30607	-8.11439	4.88e-16	3.28e-14	0.995828	10.4464	0	8585.12	9936.69	2674.57	NA	NA	NA	NA
	ENSGALG00000049449	6663.65	-10.8585	1.04216	-10.1668	2.79e-24	3.17e-22	7.96663	13.5803	0	9234.74	16690.9	14034.6	NA	NA	NA	NA
	ENSGALG00000051623	34171.7	-10.8324	1.58221	-6.68015	2.39e-11	9.95e-10	29.8749	82.5263	0	99571.7	55966.3	49380	NA	NA	NA	NA
	ENSGALG00000051680	2197.85	-10.8231	1.57852	-6.68983	2.23e-11	9.36e-10	0	7.31246	0	5402.58	5427.92	2349.32	NA	NA	NA	NA
	ENSGALG00000053001	1205.75	-10.787	0.97183	-10.829	2.51e-27	3.34e-25	0.995828	3.13391	0	3068.31	3042.08	1119.98	NA	NA	NA	NA
	ENSGALG00000047022	16199.1	-10.7522	0.805585	-13.0206	9.34e-39	1.85e-36	20.9124	32.3837	3.0548	22830.1	41983.3	32324.8	NA	NA	NA	NA
	ENSGALG00000053983	578.875	-10.7337	1.0719	-9.76832	1.54e-22	1.64e-20	0.995828	1.04464	0	828.415	1743.42	899.378	NA	NA	NA	NA
	ENSGALG00000047809	2035.27	-10.7234	1.18031	-8.8624	7.83e-19	6.41e-17	0.995828	6.26782	0	5098.62	5463.5	1642.26	NA	NA	NA	NA
	ENSGALG00000047127	2936.74	-10.7231	1.85487	-5.63923	1.71e-08	5.26e-07	0	10.4464	0	9049.98	6251.2	2308.78	NA	NA	NA	NA
	ENSGALG00000051252	307.326	-10.7158	1.24389	-8.40331	4.34e-17	3.17e-15	0	1.04464	0	934.698	559.396	348.816	NA	NA	NA	NA
	ENSGALG00000052025	572.005	-10.7143	1.08252	-9.65454	4.7e-22	4.7e-20	0	2.08927	0	1273.41	1563.54	592.986	NA	NA	NA	NA
	ENSGALG00000053966	3704.34	-10.7036	0.862227	-12.1088	9.48e-34	1.64e-31	3.98331	8.3571	1.01827	8885.1	10403.2	2924.39	NA	NA	NA	NA
	ENSGALG00000053111	8138.61	-10.6736	1.37239	-7.5857	3.31e-14	1.86e-12	7.96663	21.9374	0	14772.4	27449.9	6579.42	NA	NA	NA	NA
	ENSGALG00000054666	1109.28	-10.6668	0.962598	-10.808	3.15e-27	4.17e-25	0.995828	3.13391	0	2897.47	2700.12	1053.99	NA	NA	NA	NA
NA	LOC_107055229	828.705	-10.6506	1.33295	-7.79289	6.55e-15	3.91e-13	0	3.13391	0	2076	2346.3	546.792	NA	NA	NA	NA
	ENSGALG00000052418	2509.76	-10.6493	1.74903	-5.93832	2.88e-09	9.52e-08	0	9.40173	0	6217.08	6406.37	2425.68	NA	NA	NA	NA
	ENSGALG00000046792	3178.82	-10.6058	0.455303	-22.7163	3.09e-114	4.94e-111	5.97497	6.26782	0	4984.39	6748.33	7327.95	NA	NA	NA	NA
	ENSGALG00000053096	6066.62	-10.5894	1.10599	-9.33679	9.93e-21	9.19e-19	7.96663	15.6696	0	8290.11	15364.6	12721.4	NA	NA	NA	NA
NA	LOC_107055231	789.928	-10.5822	1.29764	-7.95224	1.83e-15	1.16e-13	0	3.13391	0	1925.02	2251.42	559.99	NA	NA	NA	NA
	ENSGALG00000040622	28826.6	-10.5805	1.1008	-9.37266	7.07e-21	6.62e-19	39.8331	71.0353	2.03653	40816.8	72436.8	59592.8	NA	NA	NA	NA
FK21	ENSGALG00000052044	1039.54	-10.5685	1.28902	-7.99482	1.3e-15	8.42e-14	0.995828	3.13391	0	2015.41	3757.64	460.059	NA	NA	NA	NA
FK21	ENSGALG00000048558	515.306	-10.5541	1.43029	-7.19505	6.24e-13	3.09e-11	0	2.08927	0	1701.53	1094.08	294.136	NA	NA	NA	NA
	ENSGALG00000049659	139.864	-10.5427	1.30827	-7.85741	3.92e-15	2.4e-13	0	0	0	276.138	454.633	108.416	NA	NA	NA	NA
	ENSGALG00000051898	2799.38	-10.5159	1.89166	-5.42004	5.96e-08	1.73e-06	0	11.491	0	7887.82	6710.77	2186.23	NA	NA	NA	NA
	ENSGALG00000026987	3528.78	-10.5118	1.40848	-7.27644	3.43e-13	1.78e-11	1.99166	12.5356	0	6288.6	12582.5	2287.1	NA	NA	NA	NA
	ENSGALG00000047783	1229.73	-10.4986	0.742212	-13.7906	2.9e-43	7.51e-41	1.99166	2.08927	1.01827	3593.77	2657.62	1121.87	NA	NA	NA	NA
FK27	ENSGALG00000048375	988.028	-10.4831	1.45857	-7.00691	2.44e-12	1.13e-10	0	4.17855	0	2355.12	2996.62	572.246	NA	NA	NA	NA
	ENSGALG00000033213	15541	-10.472	0.950265	-10.7433	6.37e-27	8.3e-25	23.8999	39.6962	2.03653	22249	38634.9	32296.5	NA	NA	NA	NA
	ENSGALG00000051293	259.048	-10.4691	1.23718	-8.24944	1.59e-16	1.13e-14	0	1.04464	0	723.125	521.839	308.278	NA	NA	NA	NA
	ENSGALG00000049044	11060.1	-10.4554	0.756239	-13.4777	2.12e-41	4.78e-39	13.9416	30.2945	3.0548	15091.3	28942.3	22279.9	NA	NA	NA	NA
	ENSGALG00000050187	25895.2	-10.385	0.564583	-17.9282	7.11e-72	3.91e-69	25.8915	68.946	21.3836	51457.1	57679	46119.1	NA	NA	NA	NA
	ENSGALG00000047420	1341.4	-10.3669	1.14397	-8.83224	1.03e-18	8.24e-17	3.98331	2.08927	0	2501.14	4756.84	784.364	NA	NA	NA	NA
	ENSGALG00000048358	238.346	-10.3489	1.24199	-8.12067	4.64e-16	3.13e-14	0	1.04464	0	674.453	478.353	276.224	NA	NA	NA	NA
	ENSGALG00000046692	237.721	-10.3451	1.21381	-8.30607	9.89e-17	7.07e-15	0	1.04464	0	520.491	546.547	358.243	NA	NA	NA	NA
NA	LOC_107055232	441.01	-10.3305	1.37776	-7.30715	2.73e-13	1.42e-11	0	2.08927	0	1340.96	1024.9	278.11	NA	NA	NA	NA
NA	LOC_101409260	644.452	-10.3009	0.920616	-10.9034	1.11e-27	1.51e-25	0	2.08927	1.01827	1623.06	1668.3	572.246	NA	NA	NA	NA
NA	NM_001277773	643.172	-10.298	0.920954	-10.8963	1.2e-27	1.62e-25	0	2.08927	1.01827	1639.94	1646.56	569.418	NA	NA	NA	NA
NA	LOC_430657	2127.07	-10.2918	0.766134	-13.09	3.75e-39	7.59e-37	5.97497	4.17855	0	3441.8	6252.19	3058.26	NA	NA	NA	NA
FK21	ENSGALG00000050142	1698.2	-10.2666	1.26068	-7.93503	2.1e-15	1.32e-13	0.995828	7.31246	0	5293.31	3871.3	1016.28	NA	NA	NA	NA
	ENSGALG00000028374	7329.47	-10.2374	0.712404	-14.0009	1.54e-44	4.36e-42	22.9041	7.31246	6.1096	7627.57	17807.8	18505.1	NA	NA	NA	NA
NA	LOC_107055225	1027.25	-10.2127	1.63719	-6.07731	1.22e-09	4.22e-08	0	5.22318	0	3682.17	1889.69	586.387	NA	NA	NA	NA
	ENSGALG00000027475	2055.1	-10.2082	1.75125	-5.6789	1.36e-08	4.21e-07	0	10.4464	0	2994.81	5675.99	3649.36	NA	NA	NA	NA
MLANA	ENSGALG00000019756	110.321	-10.2004	1.40942	-7.05068	1.78e-12	8.35e-11	0	0	0	470.826	55.3466	135.755	NA	NA	NA	NA
FK27	ENSGALG00000054921	738.398	-10.0754	1.02421	-9.58039	9.67e-22	9.5e-20	0	3.13391	1.01827	1843.57	1972.71	609.956	NA	NA	NA	NA
CYP2AB1	ENSGALG00000008283	100.491	-10.0659	1.24628	-7.86571	3.67e-15	2.25e-13	0	0	0	248.326	146.273	208.347	NA	NA	NA	NA
	ENSGALG00000052287	536.944	-10.0369	0.901215	-10.8452	2.1e-27	2.82e-25	0	3.13391	0	1630.01	756.074	832.444	NA	NA	NA	NA
FK21	ENSGALG00000051333	896.419	-10.0173	1.5248	-6.39707	1.58e-10	5.98e-09	0	5.22318	0	2169.37	2585.48	618.441	NA	NA	NA	NA
	ENSGALG00000052680	352.597	-10.0143	1.12812	-8.64385	5.43e-18	4.21e-16	0	2.08927	0	1241.63	323.184	548.677	NA	NA	NA	NA
FK21	ENSGALG00000052078	706.412	-9.99779	1.51795	-6.41307	1.43e-10	5.42e-09	0	4.17855	0	2228.97	1616.91	388.411	NA	NA	NA	NA
	ENSGALG00000054408	509.117	-9.96375	0.908029	-10.6833	1.22e-26	1.54e-24	1.99166	1.04464	0	1316.13	1204.78	530.765	NA	NA	NA	NA
	ENSGALG00000054968	91.8786	-9.93639	1.35053	-7.16266	7.91e-13	3.9e-11	0	0	0	171.841	316.266	63.1639	NA	NA	NA	NA
NA	LOC_107057550	1338.06	-9.9211	1.40104	-6.89352	5.44e-12	2.44e-10	0.995828	7.31246	0	4883.08	2462.92	674.062	NA	NA	NA	NA
NA	GGA6_Chr27_FK41	1987.72	-9.89547	1.91912	-5.0192	5.19e-07	1.33e-05	0	12.5356	0	5674.74	4576.96	1662.06	NA	NA	NA	NA
	ENSGALG00000047111	807.749	-9.89239	0.716657	-13.4365	3.69e-41	8.03e-39	2.98749	2.08927	0	1345.93	2386.82	1108.67	NA	NA	NA	NA
	ENSGALG00000048696	760.834	-9.80494	0.701742	-13.5975	4.15e-42	9.99e-40	0	1.04464	4.07307	1000.26	1794.81	1764.82	NA	NA	NA	NA
	ENSGALG00000047429	905.892	-9.7676	1.5223	-6.24357	4.28e-10	1.55e-08	0	6.26782	0	2218.05	2372	839.043	NA	NA	NA	NA
PAH	ENSGALG00000012754	713.662	-9.71442	0.675342	-13.995	1.67e-44	4.67e-42	4.97914	0	0	1528.69	1557.61	1190.69	NA	NA	NA	NA
	ENSGALG00000047476	1427.46	-9.70768	0.998375	-9.46002	3.08e-21	2.96e-19	3.98331	6.26782	0	4975.46	2072.53	1506.51	NA	NA	NA	NA
	ENSGALG00000047286	994.814	-9.70706	0.597666	-15.8015	3.04e-56	1.11e-53	3.98331	3.13391	0	1569.42	2638.85	1753.51	NA	NA	NA	NA
	ENSGALG00000040050	4038.49	-9.67741	0.312095	-30.1651	6.79e-200	5.98e-196	12.9458	12.5356	4.07307	8154.03	9257.7	6789.65	NA	NA	NA	NA
NA	GGA6_Chr27_FK14	829.355	-9.65835	1.25922	-7.46123	8.57e-14	4.67e-12	1.99166	4.17855	0	1460.16	3146.85	362.957	NA	NA	NA	NA
	ENSGALG00000027167	26136.5	-9.65564	0.733999	-12.7965	1.72e-37	3.28e-35	48.7956	114.91	30.548	49380.1	82777.7	24467.1	NA	NA	NA	NA
TNFRSF13B	ENSGALG00000024122	68.9877	-9.52289	1.3195	-7.0177	2.26e-12	1.05e-10	0	0	0	196.674	152.203	65.0494	NA	NA	NA	NA
	ENSGALG00000051095	67.9224	-9.50048	1.35727	-6.80592	1e-11	4.37e-10	0	0	0	147.009	211.503	49.0227	NA	NA	NA	NA
	ENSGALG00000054042	225.394	-9.37136	1.10755	-8.22387	1.97e-16	1.38e-14	0.995828	1.04464	0	577.109	555.442	217.774	NA	NA	NA	NA
	ENSGALG00000048554	56.8678	-9.24427	1.34541	-6.67545	2.46e-11	1.03e-09	0	0	0	82.4442	193.713	65.0494	NA	NA	NA	NA
NA	GGA6_Chr27_FK49	55.7863	-9.21647	1.43185	-6.25303	4.03e-10	1.47e-08	0	0	0	189.721	118.6	26.3969	NA	NA	NA	NA
FK21	ENSGALG00000050610	702.057	-9.18365	1.15608	-7.71625	1.2e-14	6.96e-13	0	6.26782	1.01827	1091.64	2401.65	711.772	NA	NA	NA	NA
	ENSGALG00000013668	667.647	-9.15598	1.4883	-5.97525	2.3e-09	7.73e-08	6.9708	0	0	857.221	1747.37	1394.32	NA	NA	NA	NA
CA12	ENSGALG00000003456	48.9328	-9.02762	1.28018	-6.84635	7.58e-12	3.33e-10	0	0	0	115.223	85.9849	92.389	NA	NA	NA	NA
	ENSGALG00000050377	800.717	-9.02657	1.04792	-8.36282	6.12e-17	4.45e-15	3.98331	5.22318	0	1822.71	2430.31	542.078	NA	NA	NA	NA
NA	LOC_107055127	4207.45	-8.9818	0.682202	-12.7803	2.11e-37	3.99e-35	25.8915	19.8481	4.07307	10325.4	9454.38	5415.13	NA	NA	NA	NA
	ENSGALG00000021274	42.8779	-8.83675	1.35003	-6.35078	2.14e-10	8.02e-09	0	0	0	93.3705	119.588	44.309	NA	NA	NA	NA
	ENSGALG00000046479	41.6454	-8.79521	1.31171	-6.50461	7.79e-11	3.07e-09	0	0	0	58.6049	99.8215	91.4462	NA	NA	NA	NA
	ENSGALG00000054471	1545.38	-8.73708	1.07437	-7.88748	3.08e-15	1.9e-13	0.995828	14.6249	6.1096	4155.98	4270.58	823.959	NA	NA	NA	NA
	ENSGALG00000053813	360.035	-8.72711	0.754329	-11.2207	3.23e-29	4.69e-27	3.98331	1.04464	0	649.62	1083.21	422.35	NA	NA	NA	NA
	ENSGALG00000050202	38.16	-8.66928	1.31243	-6.4051	1.5e-10	5.69e-09	0	0	0	63.5714	70.1715	95.2172	NA	NA	NA	NA
	ENSGALG00000049189	1194.25	-8.59482	1.04623	-7.96363	1.67e-15	1.06e-13	0.995828	8.3571	9.1644	3519.27	3086.56	541.135	NA	NA	NA	NA
	ENSGALG00000043660	2034.13	-8.58117	0.669122	-12.4314	1.76e-35	3.2e-33	4.97914	15.6696	11.2009	6172.39	4149.02	1851.55	NA	NA	NA	NA
OPN4	ENSGALG00000001934	34.4889	-8.52293	1.35792	-6.08276	1.18e-09	4.1e-08	0	0	0	46.6852	101.798	58.4502	NA	NA	NA	NA
EDBETA	ENSGALG00000031901	3721.26	-8.50291	0.313449	-26.2878	2.65e-152	1.16e-148	13.9416	33.4284	14.2557	5529.72	9843.78	6892.41	NA	NA	NA	NA
	ENSGALG00000034126	13046.2	-8.39767	0.665523	-12.2229	2.35e-34	4.13e-32	89.6246	90.8834	50.9133	31234.4	38507.4	8303.7	NA	NA	NA	NA
	ENSGALG00000038424	21520.9	-8.39681	0.459134	-17.7155	3.18e-70	1.6e-67	150.37	96.1066	135.429	44857.6	63724.7	20161.5	NA	NA	NA	NA
	ENSGALG00000035131	1940.97	-8.35612	1.32008	-6.13074	8.75e-10	3.06e-08	9.95828	0	25.4567	4957.58	4658.01	1994.85	NA	NA	NA	NA
EDYM1	ENSGALG00000030596	28.7203	-8.25871	1.41378	-5.65555	1.55e-08	4.8e-07	0	0	0	94.3638	34.5916	43.3663	NA	NA	NA	NA
IL17C	ENSGALG00000028465	26.1927	-8.12592	1.35423	-5.80615	6.39e-09	2.06e-07	0	0	0	53.6384	57.3232	46.1945	NA	NA	NA	NA
	ENSGALG00000008834	18941.8	-7.99195	0.458173	-16.869	7.61e-64	3.52e-61	142.403	198.481	103.863	50419.1	44361.3	18425.9	NA	NA	NA	NA
NA	LOC_107057553	788.695	-7.98675	1.25579	-6.15048	7.72e-10	2.72e-08	0	11.491	7.12786	2439.55	1800.74	473.258	NA	NA	NA	NA
	ENSGALG00000032638	22.8377	-7.92852	1.38663	-5.52815	3.24e-08	9.57e-07	0	0	0	35.7589	49.4166	51.851	NA	NA	NA	NA
NA	GGA6_Chr27_FK39	526.213	-7.89263	1.05232	-7.25028	4.16e-13	2.13e-11	2.98749	2.08927	8.14613	1378.7	1585.28	180.064	NA	NA	NA	NA
	ENSGALG00000050055	554.989	-7.8565	1.07468	-7.06581	1.6e-12	7.57e-11	1.99166	4.17855	8.14613	1717.42	1436.05	162.152	NA	NA	NA	NA
	ENSGALG00000047717	155.433	-7.8315	0.779569	-9.70853	2.77e-22	2.85e-20	0	0	4.07307	295.011	306.383	327.132	NA	NA	NA	NA
VRTN	ENSGALG00000010232	20.2773	-7.75638	1.48962	-5.03039	4.89e-07	1.26e-05	0	0	0	31.7857	68.1949	21.6831	NA	NA	NA	NA
NA	GGA6_Chr27_FK7	20.0136	-7.73739	1.53696	-4.86308	1.16e-06	2.84e-05	0	0	0	37.7455	68.1949	14.1412	NA	NA	NA	NA
SCN11A	ENSGALG00000027702	181.359	-7.72804	0.707481	-10.5515	5e-26	6.11e-24	0	5.22318	0	385.402	365.683	331.846	NA	NA	NA	NA
SLC24A5	ENSGALG00000004885	19.7904	-7.72127	1.77641	-4.19849	2.69e-05	0.000509947	0	0	0	101.317	9.88332	7.54196	NA	NA	NA	NA
	ENSGALG00000046999	847.103	-7.68593	0.916789	-8.09663	5.65e-16	3.75e-14	3.98331	9.40173	11.2009	1207.86	3392.94	457.231	NA	NA	NA	NA
	ENSGALG00000031807	19.2912	-7.68494	1.50745	-4.92347	8.5e-07	2.12e-05	0	0	0	55.625	15.8133	44.309	NA	NA	NA	NA
	ENSGALG00000048867	18.3803	-7.61555	1.46223	-5.02829	4.95e-07	1.27e-05	0	0	0	23.8393	34.5916	51.851	NA	NA	NA	NA
	ENSGALG00000048324	17.3617	-7.5323	1.51272	-4.80544	1.54e-06	3.7e-05	0	0	0	54.6317	31.6266	17.9121	NA	NA	NA	NA
	ENSGALG00000053129	366.231	-7.46283	1.16101	-6.20133	5.6e-10	2e-08	0	8.3571	4.07307	855.234	1093.09	236.629	NA	NA	NA	NA
	ENSGALG00000051679	14.6776	-7.29019	1.49284	-4.70725	2.51e-06	5.73e-05	0	0	0	32.779	33.6033	21.6831	NA	NA	NA	NA
TRIM67	ENSGALG00000030960	13.4637	-7.16606	1.52413	-4.52916	5.92e-06	0.000129098	0	0	0	32.779	18.7783	29.2251	NA	NA	NA	NA
	ENSGALG00000049086	46.611	-7.0895	1.31608	-5.18696	2.14e-07	5.7e-06	0	0	2.03653	66.5513	181.853	29.2251	NA	NA	NA	NA
BPIFB3	ENSGALG00000006662	12.7443	-7.08643	1.67262	-4.07947	4.51e-05	0.00080623	0	0	0	11.9196	50.4049	14.1412	NA	NA	NA	NA
PADI1	ENSGALG00000039572	938.266	-7.06492	0.41588	-16.3554	3.98e-60	1.56e-57	17.9249	13.5803	10.1827	2653.11	2024.1	910.691	NA	NA	NA	NA
	ENSGALG00000046771	12.4204	-7.04917	1.5741	-4.31112	1.62e-05	0.000323999	0	0	0	36.7522	21.7433	16.0267	NA	NA	NA	NA
	ENSGALG00000047835	11.9576	-6.99426	1.61035	-4.17999	2.92e-05	0.000548533	0	0	0	28.8058	31.6266	11.3129	NA	NA	NA	NA
ANKRD34B	ENSGALG00000044727	23.3423	-6.98693	1.40312	-4.7921	1.65e-06	3.91e-05	0	1.04464	0	70.5245	33.6033	34.8816	NA	NA	NA	NA
	ENSGALG00000054855	11.7877	-6.97364	1.60291	-4.18652	2.83e-05	0.000534713	0	0	0	31.7857	26.685	12.2557	NA	NA	NA	NA
TYR	ENSGALG00000017237	85.9881	-6.97295	1.85581	-3.61562	0.00029963	0.00442602	0	0	4.07307	417.187	49.4166	45.2517	NA	NA	NA	NA
	ENSGALG00000051492	11.2496	-6.9065	1.60482	-4.1397	3.48e-05	0.000640657	0	0	0	33.7723	15.8133	17.9121	NA	NA	NA	NA
PMEL	ENSGALG00000035350	790.674	-6.89454	1.04388	-6.35272	2.12e-10	7.94e-09	17.9249	8.3571	13.2375	3764.62	367.659	572.246	NA	NA	NA	NA
	ENSGALG00000049632	11.0766	-6.88418	1.57219	-4.2114	2.54e-05	0.000484263	0	0	0	23.8393	24.7083	17.9121	NA	NA	NA	NA
	ENSGALG00000053362	11.0515	-6.88109	1.63583	-4.04567	5.22e-05	0.000916043	0	0	0	11.9196	34.5916	19.7976	NA	NA	NA	NA
	ENSGALG00000049493	10.9712	-6.87017	1.72456	-3.83121	0.000127515	0.00206953	0	0	0	12.9129	43.4866	9.42745	NA	NA	NA	NA
	ENSGALG00000051722	10.9178	-6.86332	1.58289	-4.16976	3.05e-05	0.000570082	0	0	0	21.8527	26.685	16.9694	NA	NA	NA	NA
	ENSGALG00000050975	10.5301	-6.81159	1.60949	-4.06871	4.73e-05	0.000836701	0	0	0	24.8326	13.8366	24.5114	NA	NA	NA	NA
CHRM2	ENSGALG00000012894	10.1326	-6.75647	1.71839	-3.7788	0.000157587	0.00250671	0	0	0	6.95312	22.7316	31.1106	NA	NA	NA	NA
	ENSGALG00000054058	10.0211	-6.74088	1.85868	-3.48519	0.00049178	0.00678579	0	0	0	9.93303	4.94166	45.2517	NA	NA	NA	NA
	ENSGALG00000001244	9.99692	-6.73585	1.67872	-3.8558	0.00011535	0.00188252	0	0	0	29.7991	20.755	9.42745	NA	NA	NA	NA
MARCHF4	ENSGALG00000029675	9.8679	-6.718	1.62799	-3.965	7.34e-05	0.00125611	0	0	0	20.8594	13.8366	24.5114	NA	NA	NA	NA
RFX4	ENSGALG00000012647	9.80871	-6.70857	1.65767	-3.8883	0.000100949	0.00167231	0	0	0	19.8661	27.6733	11.3129	NA	NA	NA	NA
MLPH	ENSGALG00000003904	309.455	-6.69627	1.99309	-3.22776	0.00124763	0.0149622	0	17.7588	0	681.406	712.587	444.976	NA	NA	NA	NA
	ENSGALG00000013546	9.65759	-6.68717	1.73137	-3.71043	0.000206904	0.00318466	0	0	0	20.8594	6.91832	30.1678	NA	NA	NA	NA
THEMIS	ENSGALG00000014821	9.50621	-6.66323	1.69779	-3.76972	0.00016343	0.00258563	0	0	0	24.8326	23.72	8.4847	NA	NA	NA	NA
NKX1-2	ENSGALG00000050402	9.37042	-6.64347	1.64453	-3.87979	0.000104548	0.00172706	0	0	0	16.8862	14.825	24.5114	NA	NA	NA	NA
NA	LOC_101751222	231.029	-6.57956	0.630425	-10.0195	1.25e-23	1.38e-21	3.98331	10.4464	0	524.464	607.824	239.457	NA	NA	NA	NA
ATP7B	ENSGALG00000017021	130.179	-6.56149	0.685519	-9.18786	4.01e-20	3.56e-18	0	4.17855	4.07307	380.435	168.016	224.373	NA	NA	NA	NA
GUCA1B	ENSGALG00000001418	8.8161	-6.55471	1.67872	-3.74791	0.000178313	0.00279346	0	0	0	23.8393	16.8016	12.2557	NA	NA	NA	NA
	ENSGALG00000037692	8.80353	-6.55275	1.66704	-3.77299	0.000161305	0.00255662	0	0	0	17.8795	21.7433	13.1984	NA	NA	NA	NA
	ENSGALG00000054768	8.62955	-6.52405	1.67244	-3.74364	0.00018137	0.00283631	0	0	0	15.8928	21.7433	14.1412	NA	NA	NA	NA
	ENSGALG00000031075	8.6203	-6.52259	1.67836	-3.72957	0.000191807	0.00298097	0	0	0	13.9062	22.7316	15.0839	NA	NA	NA	NA
	ENSGALG00000047173	8.53058	-6.50696	1.76066	-3.54637	0.000390583	0.00554156	0	0	0	21.8527	22.7316	6.59921	NA	NA	NA	NA
KPNA7	ENSGALG00000004665	110.714	-6.49694	1.55528	-4.00823	6.12e-05	0.00106037	0	7.31246	0	234.42	290.57	131.984	NA	NA	NA	NA
GBX2	ENSGALG00000013342	8.45723	-6.49504	1.67316	-3.72469	0.000195556	0.0030312	0	0	0	15.8928	19.7666	15.0839	NA	NA	NA	NA
	ENSGALG00000055116	8.16564	-6.44413	1.72922	-3.57451	0.00035089	0.00505587	0	0	0	24.8326	12.8483	11.3129	NA	NA	NA	NA
NA	GGA6_Chr27_FK18	29.9186	-6.44396	1.42707	-4.33121	1.48e-05	0.000298503	0	0	2.03653	42.712	121.565	13.1984	NA	NA	NA	NA
	ENSGALG00000047752	8.02702	-6.41927	1.79233	-3.43476	0.000593069	0.0079199	0	0	0	28.8058	10.8716	8.4847	NA	NA	NA	NA
NA	XM_004948233	4590.95	-6.4076	1.11506	-5.51054	3.58e-08	1.06e-06	30.8707	269.516	20.3653	8276.2	11580.3	7368.49	NA	NA	NA	NA
	ENSGALG00000043016	7.70532	-6.36019	1.78857	-3.40896	0.000652107	0.0085361	0	0	0	19.8661	19.7666	6.59921	NA	NA	NA	NA
	ENSGALG00000047870	7.52112	-6.32543	1.77778	-3.41009	0.00064941	0.00851346	0	0	0	23.8393	11.86	9.42745	NA	NA	NA	NA
	ENSGALG00000002692	7.43782	-6.31014	1.81477	-3.33216	0.000861758	0.0108915	0	0	0	5.95982	20.755	17.9121	NA	NA	NA	NA
	ENSGALG00000035914	7.21461	-6.26526	1.83945	-3.26306	0.00110218	0.013447	0	0	0	14.8995	22.7316	5.65647	NA	NA	NA	NA
TRIM39.1	ENSGALG00000038209	157.928	-6.2511	0.663192	-9.02915	1.73e-19	1.48e-17	3.98331	8.3571	0	268.192	481.318	185.721	NA	NA	NA	NA
	ENSGALG00000048804	7.12675	-6.24839	1.80696	-3.31239	0.00092502	0.0115664	0	0	0	18.8728	6.91832	16.9694	NA	NA	NA	NA
	ENSGALG00000047467	6.91921	-6.20614	1.89687	-3.13311	0.00172963	0.0198755	0	0	0	3.97321	16.8016	20.7404	NA	NA	NA	NA
CRB1	ENSGALG00000002287	50.6999	-6.20199	1.03935	-5.71413	1.1e-08	3.45e-07	0	0	4.07307	138.069	120.576	41.4808	NA	NA	NA	NA
	ENSGALG00000024138	6479.49	-6.20179	1.09514	-5.42283	5.87e-08	1.71e-06	41.8248	432.48	46.8403	11607.7	16524.9	10223.1	NA	NA	NA	NA
	ENSGALG00000051112	6.68245	-6.15506	1.78571	-3.29954	0.000968439	0.0120069	0	0	0	14.8995	14.825	10.3702	NA	NA	NA	NA
TUBB3	ENSGALG00000000059	2369.78	-6.11309	0.260993	-22.4145	2.84e-111	4.16e-108	79.6663	60.5889	62.1142	4507.61	6340.15	3168.57	NA	NA	NA	NA
	ENSGALG00000047452	6.47477	-6.11004	1.81132	-3.22804	0.00124641	0.0149578	0	0	0	8.93973	14.825	15.0839	NA	NA	NA	NA
RIBC2	ENSGALG00000014232	6.41993	-6.09833	1.87484	-3.11243	0.00185556	0.0211021	0	0	0	6.95312	9.88332	21.6831	NA	NA	NA	NA
	ENSGALG00000026754	26802.9	-6.09759	0.421569	-13.8401	1.46e-43	3.89e-41	771.767	854.513	688.348	54063.5	78359.9	26079.1	NA	NA	NA	NA
	ENSGALG00000054721	3155.25	-6.07855	0.470162	-12.3692	3.84e-35	6.89e-33	73.6913	68.946	133.393	7170.66	8182.4	3302.43	NA	NA	NA	NA
	ENSGALG00000054394	79.0871	-6.03409	0.984627	-5.86116	4.6e-09	1.49e-07	0	0	7.12786	280.111	115.635	71.6486	NA	NA	NA	NA
NA	LOC_429206	124.328	-6.02533	0.796897	-7.23091	4.8e-13	2.43e-11	0	5.22318	6.1096	385.402	274.756	74.4768	NA	NA	NA	NA
FIBCD1	ENSGALG00000003866	66.9903	-6.01672	0.814579	-7.06339	1.62e-12	7.68e-11	0	0	6.1096	120.19	130.46	145.183	NA	NA	NA	NA
	ENSGALG00000037457	886.122	-6.01394	0.346353	-16.6042	6.5e-62	2.72e-59	15.9333	48.0533	17.3105	1974.69	1875.85	1384.89	NA	NA	NA	NA
CASR	ENSGALG00000038405	6.04056	-6.00928	1.90443	-3.0173	0.00255033	0.0274926	0	0	0	7.94642	20.755	7.54196	NA	NA	NA	NA
	ENSGALG00000035908	5.84116	-5.96129	1.84605	-3.08672	0.00202376	0.0227067	0	0	0	11.9196	10.8716	12.2557	NA	NA	NA	NA
	ENSGALG00000053059	5.83439	-5.9597	1.85678	-3.06804	0.00215465	0.0238707	0	0	0	12.9129	8.89499	13.1984	NA	NA	NA	NA
	ENSGALG00000051924	5.74302	-5.93607	1.94996	-2.9093	0.00362235	0.0371592	0	0	0	18.8728	10.8716	4.71372	NA	NA	NA	NA
	ENSGALG00000052398	5.69426	-5.92435	1.93231	-2.92982	0.00339156	0.0352437	0	0	0	5.95982	18.7783	9.42745	NA	NA	NA	NA
	ENSGALG00000036958	5.69343	-5.92415	1.95817	-2.89102	0.00383993	0.0388699	0	0	0	4.96652	19.7666	9.42745	NA	NA	NA	NA
MIOX	ENSGALG00000041965	5.5725	-5.89265	1.95272	-2.88296	0.00393955	0.0396501	0	0	0	11.9196	16.8016	4.71372	NA	NA	NA	NA
	ENSGALG00000052929	5.4881	-5.87172	1.91269	-2.93235	0.00336406	0.0350109	0	0	0	10.9263	6.91832	15.0839	NA	NA	NA	NA
	ENSGALG00000027183	5.44513	-5.86087	1.98998	-2.81301	0.00490794	0.0479697	0	0	0	4.96652	7.90665	19.7976	NA	NA	NA	NA
TRPM5	ENSGALG00000006521	68.6045	-5.84181	0.935659	-5.9624	2.49e-09	8.3e-08	6.9708	0	0	148.995	187.783	67.8776	NA	NA	NA	NA
CSDC2	ENSGALG00000030101	5.23629	-5.80295	1.94982	-2.84125	0.00449375	0.0446911	0	0	0	12.9129	12.8483	5.65647	NA	NA	NA	NA
GPA33	ENSGALG00000044138	5.20755	-5.79541	1.94222	-2.84847	0.00439296	0.043763	0	0	0	14.8995	6.91832	9.42745	NA	NA	NA	NA
	ENSGALG00000044875	25865.6	-5.78962	0.222646	-24.8223	5.15e-136	1.29e-132	837.492	1257.74	660.855	52418.6	58661.4	41357.3	NA	NA	NA	NA
	ENSGALG00000052831	5.15617	-5.78185	1.94714	-2.83433	0.00459225	0.045363	0	0	0	7.94642	7.90665	15.0839	NA	NA	NA	NA
	ENSGALG00000050609	5.04546	-5.74978	1.93906	-2.82959	0.00466073	0.0459362	0	0	0	8.93973	12.8483	8.4847	NA	NA	NA	NA
TSPAN1	ENSGALG00000010343	472.656	-5.72715	1.34417	-4.06505	4.8e-05	0.000848248	18.9207	0	33.6028	1147.27	1012.05	624.097	NA	NA	NA	NA
ATP13A4	ENSGALG00000020827	473.505	-5.62719	0.389645	-13.7668	4.04e-43	1.03e-40	11.9499	31.3391	13.2375	627.768	1220.59	936.146	NA	NA	NA	NA
WNT8A	ENSGALG00000037494	55.9692	-5.54149	0.895154	-5.8967	3.71e-09	1.22e-07	6.9708	0	0	94.3638	137.378	97.1027	NA	NA	NA	NA
	ENSGALG00000029799	5910.42	-5.52038	0.521834	-10.0747	7.15e-24	7.91e-22	191.199	400.096	164.959	13787	14219.1	6700.09	NA	NA	NA	NA
	ENSGALG00000035925	3383.33	-5.49903	0.223298	-23.4484	1.37e-121	2.68e-118	115.516	161.919	161.904	7754.72	7442.14	4663.76	NA	NA	NA	NA
VWC2L	ENSGALG00000003472	31.2556	-5.4921	1.01297	-5.16211	2.44e-07	6.48e-06	0	0	4.07307	59.5982	69.1832	54.6792	NA	NA	NA	NA
EDMPN2	ENSGALG00000038478	1928.05	-5.45663	0.603516	-8.60557	7.59e-18	5.81e-16	118.504	60.5889	78.4065	4231.47	5605.82	1473.51	NA	NA	NA	NA
	ENSGALG00000052341	432.51	-5.44529	1.62776	-3.18368	0.00145417	0.0170782	0	7.31246	50.9133	1255.54	922.113	359.186	NA	NA	NA	NA
CTXN2	ENSGALG00000038266	123.561	-5.36976	0.640062	-7.97848	1.48e-15	9.44e-14	0	13.5803	4.07307	246.339	232.258	245.114	NA	NA	NA	NA
	ENSGALG00000054069	424.978	-5.36793	1.73345	-2.94494	0.00323022	0.0338269	0	8.3571	51.9316	1120.45	1211.69	157.438	NA	NA	NA	NA
EDCH3	ENSGALG00000033392	2177.63	-5.35196	0.228858	-22.2362	1.54e-109	1.93e-106	117.508	84.6156	109.973	2989.84	4820.09	4943.75	NA	NA	NA	NA
CDH22	ENSGALG00000007211	27.2926	-5.30404	1.047	-4.8147	1.47e-06	3.55e-05	3.98331	0	0	47.6785	59.2999	52.7937	NA	NA	NA	NA
KCNIP2	ENSGALG00000007666	184.619	-5.28278	0.533172	-9.41488	4.74e-21	4.48e-19	3.98331	19.8481	4.07307	393.348	268.826	417.636	NA	NA	NA	NA
HEPHL1	ENSGALG00000043027	1487.93	-5.27171	0.198202	-25.2706	6.73e-141	1.97e-137	74.6871	76.2585	74.3334	2354.13	3488.81	2859.34	NA	NA	NA	NA
	ENSGALG00000051240	25.7592	-5.20626	1.11269	-4.44258	8.89e-06	0.000187959	0	0	4.07307	38.7388	72.1482	39.5953	NA	NA	NA	NA
SHH	ENSGALG00000006379	1585.67	-5.15443	0.142208	-34.3961	2.88e-259	5.07e-255	84.6454	79.3924	95.717	3096.13	3150.8	3007.36	NA	NA	NA	NA
AMZ1	ENSGALG00000004358	176.154	-5.13248	1.20923	-4.02691	5.65e-05	0.00098442	20.9124	8.3571	0	406.261	370.624	250.77	NA	NA	NA	NA
	ENSGALG00000004804	2827.95	-5.08373	0.243994	-19.7574	6.92e-87	5.54e-84	130.454	220.418	135.429	4242.4	7016.17	5222.81	NA	NA	NA	NA
TGM6	ENSGALG00000021232	664.013	-5.0772	0.739014	-6.51431	7.3e-11	2.89e-09	14.9374	80.437	19.3471	1374.73	1453.84	1040.79	NA	NA	NA	NA
KRTAP10-4	ENSGALG00000000341	4559.25	-5.02196	0.57745	-8.24127	1.7e-16	1.2e-14	271.861	289.364	255.585	9538.69	13805	3194.96	NA	NA	NA	NA
CHIA	ENSGALG00000023760	126.325	-4.97257	1.52906	-3.08003	0.0020698	0.023076	12.9458	10.4464	0	386.395	26.685	321.476	NA	NA	NA	NA
	ENSGALG00000030863	21.7706	-4.97044	1.11124	-4.23618	2.27e-05	0.000437624	3.98331	0	0	41.7187	42.4983	42.4235	NA	NA	NA	NA
EDCH2	ENSGALG00000041382	1106.27	-4.90774	0.345459	-13.445	3.29e-41	7.24e-39	62.7372	109.687	41.7489	1346.92	2571.64	2504.87	NA	NA	NA	NA
	ENSGALG00000020108	20.5737	-4.88757	1.16021	-3.98593	6.72e-05	0.00115593	3.98331	0	0	43.7053	27.6733	48.08	NA	NA	NA	NA
CALB2	ENSGALG00000026903	309	-4.86941	0.333204	-13.8245	1.81e-43	4.76e-41	10.9541	25.0713	25.4567	488.705	694.797	609.013	NA	NA	NA	NA
MASP2	ENSGALG00000003016	80.8223	-4.8353	0.709588	-6.44355	1.17e-10	4.49e-09	0	7.31246	9.1644	154.955	215.456	98.0455	NA	NA	NA	NA
	ENSGALG00000053245	39.2292	-4.8235	1.1391	-4.00356	6.24e-05	0.00107791	7.96663	0	0	103.304	94.8798	29.2251	NA	NA	NA	NA
	ENSGALG00000002395	33.4385	-4.78169	1.06284	-4.25149	2.12e-05	0.00041189	6.9708	0	0	86.4174	56.3349	50.9082	NA	NA	NA	NA
INSM2	ENSGALG00000053937	9.65433	-4.76215	1.50604	-2.98739	0.00281375	0.0298927	0	2.08927	0	18.8728	24.7083	12.2557	NA	NA	NA	NA
FER1L6	ENSGALG00000033783	37.828	-4.74724	1.36951	-3.27432	0.00105917	0.0130325	0	0	8.14613	88.404	6.91832	123.5	NA	NA	NA	NA
LEFTY1	ENSGALG00000009256	46.72	-4.73588	0.925396	-4.83343	1.34e-06	3.26e-05	6.9708	3.13391	0	167.868	52.3816	49.9655	NA	NA	NA	NA
TM4SF1	ENSGALG00000054252	959.241	-4.72724	0.324563	-13.7545	4.79e-43	1.2e-40	61.7414	83.571	64.1508	2256.78	2308.74	980.455	NA	NA	NA	NA
APOD	ENSGALG00000006995	2103.49	-4.71998	0.268059	-16.6267	4.46e-62	1.95e-59	131.449	165.053	164.959	4526.48	5223.33	2409.66	NA	NA	NA	NA
	ENSGALG00000033381	43776.5	-4.69459	0.501185	-8.84215	9.39e-19	7.59e-17	2113.15	5440.47	2212.69	81270.1	98630.6	72992	NA	NA	NA	NA
	ENSGALG00000051882	788.1	-4.67833	0.312763	-14.1171	2.98e-45	8.74e-43	50.7872	71.0353	56.0046	1828.67	1848.18	873.924	NA	NA	NA	NA
TEKT5	ENSGALG00000007257	1176.04	-4.67833	0.220463	-20.0274	3.18e-89	2.8e-86	87.6329	100.285	77.3882	2894.49	1902.54	1993.91	NA	NA	NA	NA
RBM46	ENSGALG00000009278	17.2043	-4.62123	1.21688	-3.58145	0.00034169	0.0049517	3.98331	0	0	23.8393	40.5216	34.8816	NA	NA	NA	NA
CRH	ENSGALG00000037148	111.36	-4.59359	0.538132	-8.04739	8.46e-16	5.57e-14	2.98749	8.3571	15.274	249.319	246.095	146.125	NA	NA	NA	NA
	ENSGALG00000043689	42.5003	-4.55874	1.13128	-3.79721	0.000146331	0.0023529	0	10.4464	0	102.31	99.8215	42.4235	NA	NA	NA	NA
GPC3	ENSGALG00000006087	497.621	-4.55404	0.340256	-12.6111	1.83e-36	3.43e-34	60.7455	37.6069	23.4201	942.645	1205.76	715.543	NA	NA	NA	NA
	ENSGALG00000043931	16.6602	-4.53252	1.4302	-2.98523	0.00283367	0.0300317	0	4.17855	0	46.6852	42.4983	6.59921	NA	NA	NA	NA
OvoDA1-2	ENSGALG00000041248	77.4418	-4.52729	0.559624	-7.61986	2.54e-14	1.44e-12	6.9708	3.13391	9.1644	128.136	112.67	204.576	NA	NA	NA	NA
SNPH	ENSGALG00000037274	32.3859	-4.52098	0.81315	-5.23636	1.64e-07	4.49e-06	3.98331	0	4.07307	53.6384	75.1132	57.5074	NA	NA	NA	NA
NA	GGA6_Chr10_FK7	19.8447	-4.4615	1.24149	-3.38178	0.000720177	0.00926852	0	5.22318	0	27.8125	25.6966	60.3357	NA	NA	NA	NA
	ENSGALG00000047306	19.0991	-4.4447	1.19371	-3.5031	0.000459881	0.00639074	4.97914	0	0	39.7321	43.4866	26.3969	NA	NA	NA	NA
	ENSGALG00000049060	3085.21	-4.44016	0.262908	-15.8882	7.65e-57	2.93e-54	293.769	240.266	281.042	6533.95	7728.75	3433.48	NA	NA	NA	NA
NA	LOC_107054169	293.172	-4.38902	0.50702	-8.1377	4.03e-16	2.74e-14	8.96246	41.7855	29.5297	332.757	485.271	860.726	NA	NA	NA	NA
C1QL2	ENSGALG00000040992	386.087	-4.35437	0.366309	-11.1691	5.78e-29	8e-27	39.8331	35.5177	32.5845	939.665	878.627	390.296	NA	NA	NA	NA
SLC7A11	ENSGALG00000009758	230.395	-4.34033	0.386207	-10.5573	4.7e-26	5.78e-24	28.879	15.6696	20.3653	571.149	462.539	283.766	NA	NA	NA	NA
	ENSGALG00000054405	34.7631	-4.31063	1.34503	-3.0093	0.00261849	0.0280725	9.95828	0	0	93.3705	94.8798	10.3702	NA	NA	NA	NA
CYP2AB2	ENSGALG00000008178	20.8127	-4.30079	1.16824	-3.45628	0.000547685	0.00740617	5.97497	0	0	38.7388	41.5099	38.6525	NA	NA	NA	NA
	ENSGALG00000047015	13.864	-4.27878	1.30958	-3.06645	0.00216619	0.0239383	0	0	4.07307	20.8594	36.5683	21.6831	NA	NA	NA	NA
	ENSGALG00000047614	24.019	-4.26392	1.16525	-3.43348	0.000595877	0.00793586	0	0	7.12786	36.7522	47.4399	52.7937	NA	NA	NA	NA
	ENSGALG00000048373	1024.44	-4.24746	0.280753	-14.1919	1.03e-45	3.07e-43	100.579	130.58	76.37	2495.18	2043.87	1300.04	NA	NA	NA	NA
DEGS2	ENSGALG00000011213	179.671	-4.14027	0.439507	-8.82178	1.13e-18	9.01e-17	31.8665	16.7142	9.1644	293.024	437.831	289.423	NA	NA	NA	NA
	ENSGALG00000022827	887.069	-4.09689	0.288444	-13.2915	2.59e-40	5.5e-38	101.574	68.946	123.21	1714.44	2177.29	1136.95	NA	NA	NA	NA
MAT1A	ENSGALG00000002479	1975.67	-4.08086	0.193952	-19.6844	2.94e-86	2.07e-83	231.032	226.686	203.653	4034.8	4385.23	2772.61	NA	NA	NA	NA
SLC45A2	ENSGALG00000003310	130.001	-4.06758	0.412045	-9.23333	2.62e-20	2.35e-18	7.96663	13.5803	22.4019	249.319	271.791	214.946	NA	NA	NA	NA
	ENSGALG00000029764	62.7283	-4.03776	0.774334	-4.8748	1.09e-06	2.68e-05	0	11.491	10.1827	76.4843	145.285	132.927	NA	NA	NA	NA
	ENSGALG00000036511	15.0108	-4.03583	1.29511	-2.91312	0.00357841	0.0367513	0	5.22318	0	35.7589	21.7433	27.3396	NA	NA	NA	NA
SLC6A15	ENSGALG00000010992	2902.18	-3.95376	0.144293	-25.578	2.68e-144	9.43e-141	328.623	415.765	311.589	5377.74	5929.99	5049.34	NA	NA	NA	NA
OvoDA3	ENSGALG00000032852	55.7044	-3.95178	0.584155	-6.31466	2.71e-10	1.01e-08	9.95828	3.13391	7.12786	88.404	87.9615	137.641	NA	NA	NA	NA
	ENSGALG00000044339	315.042	-3.9356	0.401659	-9.14351	6.05e-20	5.35e-18	49.7914	36.5623	29.5297	786.696	687.879	299.793	NA	NA	NA	NA
CORIN	ENSGALG00000014144	946.796	-3.92637	0.185701	-19.7271	1.26e-86	9.26e-84	132.445	129.535	88.5892	1927.01	1694	1709.2	NA	NA	NA	NA
TBR1	ENSGALG00000036378	43.5741	-3.92195	0.8511	-4.29905	1.72e-05	0.000339606	11.9499	4.17855	0	105.29	72.1482	67.8776	NA	NA	NA	NA
BAMBI	ENSGALG00000040993	5478.41	-3.9191	0.188527	-19.3928	8.88e-84	6.01e-81	613.43	652.898	771.846	11068.4	12206.9	7557.04	NA	NA	NA	NA
	ENSGALG00000031266	26.92	-3.90879	0.966734	-3.77121	0.000162455	0.00257252	6.9708	0	3.0548	64.5647	24.7083	62.2212	NA	NA	NA	NA
	ENSGALG00000050039	42.9027	-3.90817	1.14592	-3.18098	0.00146779	0.0172267	11.9499	0	4.07307	139.062	92.9032	9.42745	NA	NA	NA	NA
	ENSGALG00000023936	1567.96	-3.89594	0.171673	-21.1617	2.15e-99	2.37e-96	179.249	232.954	180.233	2805.09	3397.88	2612.35	NA	NA	NA	NA
	ENSGALG00000050452	251.349	-3.87841	0.310737	-11.6349	2.74e-31	4.16e-29	20.9124	35.5177	39.7124	386.395	487.248	538.307	NA	NA	NA	NA
CRISP3	ENSGALG00000034474	1199.52	-3.87706	0.809846	-4.4626	8.1e-06	0.000172837	45.8081	301.9	110.991	2866.67	2757.45	1114.32	NA	NA	NA	NA
	ENSGALG00000053427	18.9844	-3.87648	1.26972	-2.84587	0.00442908	0.0440978	0	7.31246	0	46.6852	31.6266	28.2823	NA	NA	NA	NA
	ENSGALG00000005655	622.976	-3.87548	0.268323	-13.463	2.58e-41	5.75e-39	90.6204	85.6602	62.1142	1169.12	1489.42	840.928	NA	NA	NA	NA
	ENSGALG00000051361	20.8623	-3.86895	1.24389	-2.89891	0.00374466	0.0381219	7.96663	0	0	49.6652	33.6033	33.9388	NA	NA	NA	NA
	ENSGALG00000011166	445.11	-3.8417	0.228029	-15.6939	1.66e-55	5.97e-53	66.7205	55.3658	51.9316	848.281	949.787	698.574	NA	NA	NA	NA
DKK1	ENSGALG00000003814	84.7105	-3.83602	0.757866	-4.71453	2.42e-06	5.56e-05	18.9207	0	14.2557	127.143	165.051	182.892	NA	NA	NA	NA
B3GAT2	ENSGALG00000031590	94.6638	-3.81402	0.565772	-6.27636	3.47e-10	1.27e-08	5.97497	6.26782	25.4567	160.915	179.876	189.492	NA	NA	NA	NA
NA	GGA6_Chr10_FK4	202.902	-3.81334	0.374656	-9.47618	2.64e-21	2.55e-19	13.9416	34.473	32.5845	309.911	361.729	464.773	NA	NA	NA	NA
	ENSGALG00000052148	45.6346	-3.79284	0.801997	-4.40127	1.08e-05	0.000223272	6.9708	11.491	0	67.5446	85.9849	101.816	NA	NA	NA	NA
PTCH2	ENSGALG00000010133	4608.55	-3.7928	0.150362	-23.4751	7.33e-122	1.61e-118	612.434	694.684	553.937	7161.72	9603.62	9024.9	NA	NA	NA	NA
STRA6	ENSGALG00000001449	107.629	-3.73847	0.80465	-4.31919	1.57e-05	0.000313433	18.9207	26.1159	0	132.109	247.083	221.545	NA	NA	NA	NA
	ENSGALG00000029144	18940.3	-3.71142	0.191276	-18.0284	1.17e-72	6.62e-70	2558.28	3321.95	2180.11	29005.4	43350.2	33226.1	NA	NA	NA	NA
	ENSGALG00000040585	88.9803	-3.70697	0.803455	-4.28641	1.82e-05	0.000356945	0	13.5803	24.4384	152.969	198.655	144.24	NA	NA	NA	NA
	ENSGALG00000018534	48.1878	-3.69875	0.940696	-3.65231	0.000259893	0.00389796	2.98749	17.7588	0	77.4776	91.9148	98.9882	NA	NA	NA	NA
EDQM3	ENSGALG00000040847	23594	-3.6324	0.20378	-16.5343	2.08e-61	8.5e-59	2849.06	4821	2893.91	42284.9	49292.1	39422.8	NA	NA	NA	NA
TRPC3	ENSGALG00000011875	408.459	-3.617	0.359736	-9.32341	1.13e-20	1.03e-18	78.6704	38.6516	67.2056	832.388	979.437	454.403	NA	NA	NA	NA
MGAT4D	ENSGALG00000009830	127.135	-3.60786	0.593833	-5.6326	1.78e-08	5.44e-07	20.9124	7.31246	29.5297	259.252	344.928	100.874	NA	NA	NA	NA
XCL1	ENSGALG00000015235	30.7662	-3.59084	0.923632	-3.60295	0.000314622	0.00462362	6.9708	0	7.12786	82.4442	28.6616	59.3929	NA	NA	NA	NA
ACOT12	ENSGALG00000015616	48.1268	-3.5901	0.860211	-3.86774	0.00010985	0.00180112	14.9374	0	7.12786	56.6183	98.8332	111.244	NA	NA	NA	NA
	ENSGALG00000001885	100.997	-3.57439	0.478183	-6.92487	4.36e-12	1.98e-10	18.9207	20.8927	7.12786	216.54	210.515	131.984	NA	NA	NA	NA
DRAXIN	ENSGALG00000004631	1339.36	-3.54095	0.164777	-19.893	4.68e-88	3.92e-85	170.287	217.284	248.457	2293.54	2529.14	2577.46	NA	NA	NA	NA
	ENSGALG00000007406	38.874	-3.53586	0.917419	-3.56743	0.000360504	0.00516476	4.97914	13.5803	0	76.4843	93.8915	44.309	NA	NA	NA	NA
PPEF1	ENSGALG00000016522	1149.08	-3.53518	0.336196	-9.73285	2.18e-22	2.27e-20	174.27	268.472	104.881	1915.09	2921.51	1510.28	NA	NA	NA	NA
ALDH1A1	ENSGALG00000015147	30.095	-3.52937	0.893972	-3.65374	0.000258451	0.00387963	0	7.31246	7.12786	78.4709	40.5216	47.1372	NA	NA	NA	NA
CACNG4	ENSGALG00000026091	35.9983	-3.51329	0.870656	-3.73312	0.000189124	0.00294448	6.9708	10.4464	0	83.4375	43.4866	71.6486	NA	NA	NA	NA
	ENSGALG00000050836	232.16	-3.49257	0.381673	-8.46152	2.64e-17	1.96e-15	18.9207	48.0533	46.8403	339.71	398.298	541.135	NA	NA	NA	NA
	ENSGALG00000000295	90.0478	-3.47759	0.892299	-3.60255	0.000315109	0.00462362	14.9374	0	29.5297	83.4375	254.001	158.381	NA	NA	NA	NA
	ENSGALG00000016483	52.8115	-3.47648	0.946321	-3.39572	0.000684474	0.00889362	18.9207	0	7.12786	92.3772	153.191	45.2517	NA	NA	NA	NA
SPINK6	ENSGALG00000032567	173.689	-3.47178	0.41559	-7.72093	1.15e-14	6.75e-13	38.8373	13.5803	33.6028	408.248	248.071	299.793	NA	NA	NA	NA
GPR143	ENSGALG00000016615	278.413	-3.44913	0.284877	-11.1841	4.88e-29	6.87e-27	62.7372	31.3391	45.822	556.25	480.329	493.998	NA	NA	NA	NA
CFAP45	ENSGALG00000043885	31.7193	-3.42757	0.883779	-3.58069	0.000342688	0.00496207	6.9708	0	9.1644	52.6451	80.0549	41.4808	NA	NA	NA	NA
PDE11A	ENSGALG00000042374	33.5761	-3.41183	0.606406	-5.19256	2.07e-07	5.55e-06	5.97497	4.17855	7.12786	59.5982	64.2416	60.3357	NA	NA	NA	NA
NA	GGA6_Chr10_FK3	851.01	-3.39895	0.280152	-11.1936	4.38e-29	6.27e-27	90.6204	179.678	172.087	1232.69	1499.3	1931.68	NA	NA	NA	NA
	ENSGALG00000006302	916.103	-3.39769	0.292025	-10.7342	7.03e-27	9.1e-25	116.512	225.642	134.411	2097.86	1730.57	1191.63	NA	NA	NA	NA
FAM169A	ENSGALG00000014943	350.275	-3.35703	0.495469	-6.24457	4.25e-10	1.54e-08	47.7998	20.8927	118.119	568.169	806.479	540.193	NA	NA	NA	NA
DRD4	ENSGALG00000040761	37.8025	-3.34777	0.904685	-3.40974	0.000650251	0.00851814	12.9458	7.31246	0	59.5982	99.8215	47.1372	NA	NA	NA	NA
SLC12A1	ENSGALG00000004945	18.5361	-3.30336	0.977993	-3.10874	0.00187887	0.0212846	3.98331	6.26782	0	27.8125	32.6149	40.538	NA	NA	NA	NA
CPA1	ENSGALG00000008087	30.6071	-3.26678	0.966632	-3.10744	0.00188717	0.0213649	9.95828	7.31246	0	35.7589	92.9032	37.7098	NA	NA	NA	NA
NOTUM	ENSGALG00000002900	1004.19	-3.20523	0.178922	-16.444	9.26e-61	3.7e-58	206.136	217.284	165.977	1925.02	1981.61	1529.13	NA	NA	NA	NA
CYTL1	ENSGALG00000015015	549.082	-3.19794	0.455317	-6.44585	1.15e-10	4.43e-09	112.529	96.1066	115.064	1884.3	459.574	626.925	NA	NA	NA	NA
AP1S3	ENSGALG00000005171	259.826	-3.18579	0.330557	-8.84192	9.41e-19	7.59e-17	65.7247	35.5177	52.9498	510.558	562.361	331.846	NA	NA	NA	NA
RAD21L1	ENSGALG00000006186	54.6397	-3.18067	0.466122	-6.25937	3.87e-10	1.41e-08	11.9499	8.3571	12.2192	99.3303	99.8215	96.16	NA	NA	NA	NA
	ENSGALG00000032721	3480.26	-3.15984	0.237198	-12.2126	2.66e-34	4.64e-32	699.072	815.861	586.521	4026.85	7015.18	7738.05	NA	NA	NA	NA
COL26A1	ENSGALG00000043223	927.83	-3.12621	0.136813	-20.9276	3e-97	3.1e-94	185.224	202.66	184.306	1756.16	1580.34	1658.29	NA	NA	NA	NA
	ENSGALG00000013762	9799.84	-3.11205	0.165812	-17.1822	3.61e-66	1.76e-63	2107.17	1843.78	2144.47	18917.5	20399.2	13387	NA	NA	NA	NA
NR0B2	ENSGALG00000000887	76.377	-3.10689	0.497922	-5.71144	1.12e-08	3.49e-07	23.8999	10.4464	13.2375	121.183	103.775	185.721	NA	NA	NA	NA
	ENSGALG00000034204	140336	-3.10655	0.210092	-13.5346	9.77e-42	2.26e-39	25239.3	38571.1	23779.6	244571	308524	201331	NA	NA	NA	NA
	ENSGALG00000045023	481.36	-3.09896	0.210315	-13.4842	1.94e-41	4.43e-39	96.5954	104.464	100.808	942.645	949.787	693.86	NA	NA	NA	NA
	ENSGALG00000046392	300.847	-3.09735	0.427984	-6.62248	3.53e-11	1.45e-09	40.829	55.3658	92.6622	727.098	615.731	273.396	NA	NA	NA	NA
MLKL	ENSGALG00000002766	84.5689	-3.09168	0.544226	-5.19755	2.02e-07	5.42e-06	12.9458	27.1606	13.2375	93.3705	237.2	123.5	NA	NA	NA	NA
DMRTA2	ENSGALG00000031423	25.7075	-3.07834	0.687799	-4.09321	4.25e-05	0.000765312	3.98331	5.22318	7.12786	57.6116	44.4749	35.8243	NA	NA	NA	NA
TRPM6	ENSGALG00000015154	300.439	-3.07354	0.289637	-9.70353	2.91e-22	2.98e-20	46.8039	89.8388	54.9864	520.491	485.271	605.242	NA	NA	NA	NA
	ENSGALG00000048635	98.4856	-3.07075	0.498855	-5.62831	1.82e-08	5.55e-07	27.8832	10.4464	24.4384	107.277	192.725	228.144	NA	NA	NA	NA
SRMS	ENSGALG00000005852	642.857	-3.07059	0.235546	-11.9193	9.39e-33	1.56e-30	128.462	154.606	127.283	1098.59	1467.67	880.524	NA	NA	NA	NA
	ENSGALG00000015045	171.003	-3.06978	0.315136	-8.90646	5.27e-19	4.39e-17	25.8915	34.473	48.8768	301.964	330.103	284.709	NA	NA	NA	NA
	ENSGALG00000009479	68.1339	-3.06674	0.75496	-3.71372	0.000204237	0.00315188	25.8915	13.5803	4.07307	60.5915	228.305	76.3623	NA	NA	NA	NA
	ENSGALG00000038984	1043.33	-3.06327	0.193144	-14.4982	1.24e-47	3.91e-45	217.091	229.82	221.982	2190.23	1970.73	1430.14	NA	NA	NA	NA
	ENSGALG00000055004	230.672	-3.04779	0.365312	-7.62296	2.48e-14	1.41e-12	27.8832	55.3658	66.1873	321.83	392.368	520.395	NA	NA	NA	NA
CRB2	ENSGALG00000001169	153.276	-3.02618	0.410439	-6.73216	1.67e-11	7.1e-10	34.854	16.7142	48.8768	295.011	307.371	216.831	NA	NA	NA	NA
GCH1	ENSGALG00000012200	881.152	-3.00092	0.18877	-14.5038	1.15e-47	3.67e-45	183.232	186.99	216.891	1817.74	1269.02	1613.04	NA	NA	NA	NA
GRM7	ENSGALG00000037841	132.262	-2.9897	0.383558	-7.10886	1.17e-12	5.62e-11	28.879	31.3391	28.5115	287.065	268.826	148.954	NA	NA	NA	NA
PCSK4	ENSGALG00000026384	195.947	-2.96066	0.336133	-8.02548	1.01e-15	6.61e-14	42.8206	58.4997	32.5845	322.824	441.784	277.167	NA	NA	NA	NA
	ENSGALG00000027090	25.0219	-2.9427	0.95792	-2.79738	0.00515188	0.0499377	9.95828	7.31246	0	29.7991	47.4399	55.6219	NA	NA	NA	NA
ACAN	ENSGALG00000006725	707.203	-2.90853	0.197996	-13.3613	1.02e-40	2.18e-38	130.454	197.436	171.069	1245.6	1377.73	1120.92	NA	NA	NA	NA
RSAD2	ENSGALG00000016400	128.866	-2.89962	0.673946	-3.91216	9.15e-05	0.00152833	38.8373	21.9374	30.548	154.955	468.469	58.4502	NA	NA	NA	NA
ASTN1	ENSGALG00000004472	49.9755	-2.88556	0.617138	-4.24949	2.14e-05	0.000415143	6.9708	10.4464	18.3288	123.17	91.9148	49.0227	NA	NA	NA	NA
	ENSGALG00000030128	50.4148	-2.8528	0.896906	-2.88744	0.00388392	0.0391799	4.97914	9.40173	22.4019	196.674	45.4633	23.5686	NA	NA	NA	NA
SLC26A4	ENSGALG00000007998	83.5171	-2.84674	0.610354	-4.23312	2.3e-05	0.00044314	28.879	28.2052	4.07307	136.083	169.993	133.87	NA	NA	NA	NA
	ENSGALG00000041442	5823.17	-2.83058	0.204498	-12.5554	3.71e-36	6.88e-34	1330.43	1798.86	1177.12	11642.5	11311.5	7678.66	NA	NA	NA	NA
PRLHR	ENSGALG00000020656	79.3951	-2.79595	0.454661	-5.57101	2.53e-08	7.58e-07	19.9166	10.4464	29.5297	141.049	146.273	129.156	NA	NA	NA	NA
	ENSGALG00000050822	11974.1	-2.79034	0.128035	-19.7392	9.93e-87	7.59e-84	2933.71	3350.15	2790.05	19409.1	23999.7	19362.1	NA	NA	NA	NA
	ENSGALG00000008628	89.9214	-2.78649	0.521735	-4.83666	1.32e-06	3.21e-05	15.9333	16.7142	35.6393	137.076	234.235	99.9309	NA	NA	NA	NA
SNORA50C	ENSGALG00000038542	25.0107	-2.76715	0.752004	-3.32993	0.000868691	0.0109694	11.9499	3.13391	4.07307	49.6652	44.4749	36.767	NA	NA	NA	NA
NRG2	ENSGALG00000033641	95.0687	-2.75181	0.532531	-4.67348	2.96e-06	6.7e-05	42.8206	9.40173	21.3836	152.969	198.655	145.183	NA	NA	NA	NA
OvoDA1	ENSGALG00000032737	18.2157	-2.73752	0.761684	-3.24871	0.00115931	0.0140273	4.97914	4.17855	5.09133	29.7991	24.7083	40.538	NA	NA	NA	NA
	ENSGALG00000025872	4114.43	-2.72976	0.181088	-13.6217	2.98e-42	7.27e-40	1031.68	1334	868.581	6258.8	8303.96	6889.58	NA	NA	NA	NA
CPNE7	ENSGALG00000000507	118.943	-2.72637	0.41041	-6.00212	1.95e-09	6.6e-08	39.8331	35.5177	18.3288	202.634	157.145	260.198	NA	NA	NA	NA
NFKBIZ	ENSGALG00000015346	6788.91	-2.71062	0.171015	-14.3121	1.84e-46	5.58e-44	2111.16	1721.56	1565.08	9851.58	14261.6	11222.4	NA	NA	NA	NA
	ENSGALG00000034054	63402.7	-2.70434	0.120066	-20.3331	6.55e-92	6.41e-89	14802	17968.8	17832.9	108926	121202	99684.9	NA	NA	NA	NA
SLC38A11	ENSGALG00000011052	29.3261	-2.69688	0.793765	-3.06621	0.00216791	0.0239423	4.97914	8.3571	10.1827	95.3571	31.6266	25.4541	NA	NA	NA	NA
	ENSGALG00000050770	27.4444	-2.67253	0.746095	-3.22948	0.00124014	0.0149029	7.96663	3.13391	11.2009	26.8192	52.3816	63.1639	NA	NA	NA	NA
DIO2	ENSGALG00000026005	4326.53	-2.66841	0.171528	-14.0232	1.12e-44	3.24e-42	1114.33	1032.1	1381.79	8725.17	7647.71	6058.08	NA	NA	NA	NA
GJB2	ENSGALG00000022720	526.737	-2.63444	0.334249	-7.09473	1.3e-12	6.2e-11	90.6204	231.909	116.082	1002.24	960.658	758.91	NA	NA	NA	NA
	ENSGALG00000013912	718.201	-2.62202	0.291255	-8.09936	5.52e-16	3.68e-14	269.869	124.312	207.726	1243.62	1498.31	965.371	NA	NA	NA	NA
	ENSGALG00000014754	31.5681	-2.62064	0.574423	-4.10431	4.06e-05	0.000733243	7.96663	7.31246	11.2009	58.6049	54.3582	49.9655	NA	NA	NA	NA
	ENSGALG00000050138	40.012	-2.62033	0.540793	-4.35897	1.31e-05	0.0002667	12.9458	10.4464	10.1827	62.5781	54.3582	89.5607	NA	NA	NA	NA
	ENSGALG00000020458	846.662	-2.61886	0.208745	-11.2857	1.54e-29	2.28e-27	217.091	300.855	193.471	1610.14	1511.16	1247.25	NA	NA	NA	NA
PTHLH	ENSGALG00000017295	740.977	-2.61193	0.210572	-11.1548	6.78e-29	9.32e-27	193.191	252.802	179.215	1041.97	1480.52	1298.16	NA	NA	NA	NA
	ENSGALG00000030676	60.7131	-2.60901	0.564135	-4.15854	3.2e-05	0.00059627	12.9458	30.2945	8.14613	121.183	88.9499	102.759	NA	NA	NA	NA
MMP10	ENSGALG00000019063	136.238	-2.60795	0.617567	-3.79702	0.000146446	0.0023529	68.7122	21.9374	24.4384	218.527	392.368	91.4462	NA	NA	NA	NA
HPGDS	ENSGALG00000010402	587.669	-2.60457	0.467371	-5.01001	5.44e-07	1.39e-05	146.387	168.187	183.288	1785.96	912.23	329.961	NA	NA	NA	NA
EMID1	ENSGALG00000050072	3362.3	-2.5902	0.136579	-17.039	4.22e-65	2e-62	917.158	830.486	1125.18	6033.32	5783.72	5483.95	NA	NA	NA	NA
GJA1	ENSGALG00000014873	87364.9	-2.57862	0.157307	-14.7202	4.78e-49	1.59e-46	21282.8	27656.8	26227.5	158996	169691	120336	NA	NA	NA	NA
EAF2	ENSGALG00000011657	1213.77	-2.5752	0.193513	-11.9484	6.62e-33	1.12e-30	354.515	383.382	308.535	2143.55	2476.76	1615.86	NA	NA	NA	NA
EGR2	ENSGALG00000040971	1130.83	-2.56316	0.120954	-19.0165	1.24e-80	8.11e-78	304.723	330.105	347.229	1911.12	1904.52	1987.31	NA	NA	NA	NA
RASSF10	ENSGALG00000039822	2470.86	-2.52175	0.16454	-13.7274	6.96e-43	1.72e-40	706.042	760.496	732.133	4460.92	4874.45	3291.12	NA	NA	NA	NA
GYG2	ENSGALG00000016655	187.271	-2.51378	0.309385	-7.27489	3.47e-13	1.79e-11	43.8164	58.4997	65.169	268.192	403.239	284.709	NA	NA	NA	NA
	ENSGALG00000054361	66.9841	-2.51125	0.444787	-5.05459	4.31e-07	1.12e-05	22.9041	13.5803	23.4201	110.257	139.355	92.389	NA	NA	NA	NA
IGSF9B	ENSGALG00000001450	1203.93	-2.51038	0.230886	-9.7336	2.17e-22	2.27e-20	421.235	335.328	321.772	2169.37	2541	1434.86	NA	NA	NA	NA
KIAA0319	ENSGALG00000041273	30.7613	-2.50457	0.750795	-2.98555	0.00283068	0.0300182	8.96246	15.6696	3.0548	71.5178	31.6266	53.7364	NA	NA	NA	NA
INHBB	ENSGALG00000028770	913.957	-2.49771	0.234706	-9.52116	1.71e-21	1.66e-19	202.153	355.177	267.804	1652.86	1743.42	1262.34	NA	NA	NA	NA
ASIP	ENSGALG00000039101	596.793	-2.489	0.383525	-5.80397	6.48e-09	2.08e-07	86.6371	231.909	223	1379.7	660.206	999.309	NA	NA	NA	NA
KITLG	ENSGALG00000011206	1980.83	-2.47555	0.153955	-14.3712	7.85e-47	2.42e-44	540.735	597.532	673.074	2885.55	3834.73	3353.34	NA	NA	NA	NA
LMO3	ENSGALG00000036358	87.9962	-2.47234	0.437313	-5.052	4.37e-07	1.13e-05	29.8749	34.473	16.2923	115.223	189.76	142.354	NA	NA	NA	NA
DNASE1L2	ENSGALG00000046313	408.249	-2.4644	0.275812	-7.98141	1.45e-15	9.26e-14	129.458	158.785	87.5709	685.379	830.199	558.105	NA	NA	NA	NA
DNAH10	ENSGALG00000043806	210.724	-2.46264	0.578685	-3.80104	0.00014409	0.00232141	24.8957	135.803	33.6028	246.339	403.239	420.464	NA	NA	NA	NA
GRIA1	ENSGALG00000004083	205.798	-2.46125	0.356208	-6.17116	6.78e-10	2.41e-08	88.6287	47.0087	53.9681	353.616	440.796	250.77	NA	NA	NA	NA
	ENSGALG00000011296	1711.96	-2.4559	0.158113	-13.869	9.76e-44	2.64e-41	463.06	633.05	487.75	3060.37	3010.46	2617.06	NA	NA	NA	NA
MSANTD1	ENSGALG00000015628	256.533	-2.45462	0.314143	-6.97639	3.03e-12	1.39e-10	55.7664	105.508	76.37	506.585	332.079	462.888	NA	NA	NA	NA
	ENSGALG00000007080	895.288	-2.45145	0.161571	-13.5447	8.52e-42	2e-39	247.961	330.105	252.53	1469.1	1586.27	1485.77	NA	NA	NA	NA
AFF3	ENSGALG00000016767	302.652	-2.44114	0.233722	-9.31923	1.17e-20	1.07e-18	96.5954	99.2405	86.5526	606.908	426.959	499.655	NA	NA	NA	NA
	ENSGALG00000054952	452.958	-2.43847	0.241308	-9.01519	1.97e-19	1.67e-17	142.403	154.606	126.265	818.482	912.23	563.761	NA	NA	NA	NA
DNMT3B	ENSGALG00000041461	706.944	-2.42639	0.164554	-13.1468	1.78e-39	3.63e-37	218.086	208.927	238.274	1037.01	1299.66	1239.71	NA	NA	NA	NA
	ENSGALG00000039385	729.025	-2.41417	0.267692	-8.03586	9.29e-16	6.1e-14	226.053	312.346	152.74	1178.06	1452.85	1052.1	NA	NA	NA	NA
MASP1	ENSGALG00000007419	3349.01	-2.41405	0.0981	-21.9268	1.44e-106	1.69e-103	1051.59	1000.76	1122.13	5510.85	5469.43	5939.29	NA	NA	NA	NA
CCL17	ENSGALG00000024466	30.835	-2.3958	0.668508	-3.19033	0.0014211	0.0167722	9.95828	9.40173	10.1827	68.5379	24.7083	62.2212	NA	NA	NA	NA
ELMOD1	ENSGALG00000017169	42.4934	-2.39223	0.54924	-3.87662	0.000105917	0.00174475	15.9333	16.7142	8.14613	91.3839	66.2182	56.5647	NA	NA	NA	NA
U3	ENSGALG00000025958	283.124	-2.38999	0.596936	-3.56313	0.000366465	0.00523314	74.6871	119.089	78.4065	996.283	294.523	135.755	NA	NA	NA	NA
SEPTIN12	ENSGALG00000029027	636.268	-2.38346	0.233475	-9.08204	1.07e-19	9.19e-18	202.153	218.329	193.471	1222.76	1230.47	750.425	NA	NA	NA	NA
WNT2B	ENSGALG00000034196	555.235	-2.3813	0.300164	-7.05701	1.7e-12	8.02e-11	181.241	239.222	116.082	1210.84	761.015	823.016	NA	NA	NA	NA
CD24	ENSGALG00000035599	8500.57	-2.373	0.205809	-10.2521	1.16e-24	1.35e-22	1939.87	2774.56	3538.48	14859.8	15668	12222.7	NA	NA	NA	NA
	ENSGALG00000026817	334.56	-2.34931	0.393671	-5.29954	1.16e-07	3.25e-06	125.474	83.571	120.155	502.611	877.639	297.907	NA	NA	NA	NA
GHRH	ENSGALG00000003842	189.747	-2.3303	0.444011	-4.6559	3.23e-06	7.27e-05	38.8373	99.2405	50.9133	211.574	280.686	457.231	NA	NA	NA	NA
CLCA2	ENSGALG00000050155	186.414	-2.33011	0.507109	-4.0762	4.58e-05	0.000815973	38.8373	85.6602	61.096	554.263	196.678	181.95	NA	NA	NA	NA
	ENSGALG00000043355	4980.13	-2.32035	0.112174	-18.3403	3.94e-75	2.31e-72	1478.81	1744.54	1761.6	8396.39	8757.61	7741.82	NA	NA	NA	NA
SLC26A9	ENSGALG00000000745	121.093	-2.30613	0.569839	-3.58539	0.00033657	0.00490171	74.6871	21.9374	25.4567	308.917	173.946	121.614	NA	NA	NA	NA
	ENSGALG00000052840	296.613	-2.3051	0.242358	-8.42582	3.58e-17	2.64e-15	109.541	100.285	89.6074	485.725	591.022	403.495	NA	NA	NA	NA
MT4	ENSGALG00000028451	12348.5	-2.3039	0.146164	-13.9628	2.63e-44	7.22e-42	4547.95	4369.72	3559.86	19327.7	24036.2	18249.7	NA	NA	NA	NA
	ENSGALG00000016722	278.948	-2.28202	0.394098	-5.12306	3.01e-07	7.89e-06	68.7122	161.919	54.9864	472.812	425.971	489.285	NA	NA	NA	NA
	ENSGALG00000049436	68.9768	-2.27564	0.573703	-3.5081	0.000451313	0.00629155	32.8623	8.3571	29.5297	98.337	156.156	88.618	NA	NA	NA	NA
	ENSGALG00000046192	170.277	-2.26975	0.427069	-4.69881	2.62e-06	5.96e-05	25.8915	81.4817	68.2238	277.132	337.021	231.915	NA	NA	NA	NA
NPTX1	ENSGALG00000017418	415.724	-2.26941	0.383851	-5.22695	1.72e-07	4.69e-06	103.566	82.5263	242.347	686.372	803.514	576.017	NA	NA	NA	NA
GRIP1	ENSGALG00000009895	175.171	-2.25611	0.278011	-7.16908	7.55e-13	3.73e-11	77.6746	50.1426	53.9681	292.031	291.558	285.652	NA	NA	NA	NA
ENTPD3	ENSGALG00000030493	694.482	-2.23863	0.202581	-9.75213	1.81e-22	1.9e-20	247.961	192.213	288.169	1225.74	1230.47	982.34	NA	NA	NA	NA
ADCY8	ENSGALG00000030251	77.3974	-2.2318	0.551447	-3.57018	0.000356736	0.00511914	36.8456	34.473	10.1827	103.304	174.935	104.645	NA	NA	NA	NA
GPR156	ENSGALG00000014973	245.929	-2.20539	0.285269	-6.80886	9.84e-12	4.29e-10	95.5995	92.9727	74.3334	341.696	528.757	342.216	NA	NA	NA	NA
	ENSGALG00000047338	437.247	-2.20013	0.212429	-9.11879	7.6e-20	6.68e-18	166.303	120.133	182.27	763.85	662.182	728.742	NA	NA	NA	NA
SPAM1	ENSGALG00000008761	199.378	-2.18593	0.56434	-3.40734	0.000655997	0.00857425	66.7205	129.535	19.3471	393.348	367.659	219.66	NA	NA	NA	NA
GLT1D1	ENSGALG00000002679	343.989	-2.18251	0.28498	-6.73548	1.63e-11	6.96e-10	97.5912	172.365	102.845	462.879	630.556	597.7	NA	NA	NA	NA
SLC6A17	ENSGALG00000000394	228.639	-2.18122	0.255884	-7.49629	6.56e-14	3.6e-12	87.6329	94.0173	66.1873	421.161	378.531	324.304	NA	NA	NA	NA
FAT2	ENSGALG00000004320	7896.02	-2.18049	0.0835495	-22.9499	1.48e-116	2.6e-113	2732.55	2877.97	2951.95	12946.7	13486.8	12380.1	NA	NA	NA	NA
PLA2G10	ENSGALG00000021314	49.9559	-2.15499	0.576264	-3.28315	0.00102656	0.0126561	25.8915	20.8927	8.14613	91.3839	96.8565	56.5647	NA	NA	NA	NA
SCNN1D	ENSGALG00000001835	111.697	-2.1469	0.450021	-4.18616	2.84e-05	0.000534973	47.7998	53.2765	22.4019	121.183	232.258	193.263	NA	NA	NA	NA
ASIC2	ENSGALG00000000367	397.214	-2.14555	0.216883	-8.67989	3.96e-18	3.1e-16	158.337	113.865	166.996	581.082	670.089	692.917	NA	NA	NA	NA
HAS3	ENSGALG00000000630	95.4847	-2.13142	0.434663	-4.29847	1.72e-05	0.000339969	22.9041	44.9194	38.6941	191.707	170.981	103.702	NA	NA	NA	NA
	ENSGALG00000006137	1529.05	-2.1187	0.136948	-13.5502	7.9e-42	1.88e-39	538.743	571.416	606.887	2539.88	2738.67	2178.68	NA	NA	NA	NA
	ENSGALG00000048024	1157.67	-2.10308	0.154412	-11.9165	9.71e-33	1.6e-30	461.069	360.4	489.786	1909.13	1776.03	1949.6	NA	NA	NA	NA
	ENSGALG00000047043	1300.09	-2.09111	0.193743	-9.43557	3.89e-21	3.7e-19	523.806	554.702	404.252	2385.91	2261.3	1670.54	NA	NA	NA	NA
	ENSGALG00000055015	67.0907	-2.07429	0.42255	-4.2865	1.82e-05	0.000356945	27.8832	16.7142	32.5845	100.324	116.623	108.416	NA	NA	NA	NA
TAF1B	ENSGALG00000038495	13683.2	-2.0575	0.107934	-16.6256	4.55e-62	1.95e-59	5370.5	5286.91	5245.09	20280.3	25021.6	20895	NA	NA	NA	NA
SYT8	ENSGALG00000006602	457.958	-2.05673	0.184491	-9.72239	2.42e-22	2.5e-20	160.328	184.901	187.361	782.723	642.416	790.02	NA	NA	NA	NA
	ENSGALG00000004814	252.867	-2.05562	0.365434	-4.90536	9.33e-07	2.31e-05	99.5828	126.401	68.2238	478.772	499.107	245.114	NA	NA	NA	NA
	ENSGALG00000036522	171.885	-2.05397	0.388708	-4.6074	4.08e-06	9.1e-05	86.6371	57.455	56.0046	163.895	364.694	302.621	NA	NA	NA	NA
	ENSGALG00000009959	1782.96	-2.05119	0.151343	-11.8152	3.26e-32	5.21e-30	787.7	615.291	676.129	2797.14	3250.62	2570.86	NA	NA	NA	NA
	ENSGALG00000036395	45.4496	-2.04333	0.545513	-3.26352	0.00110037	0.0134343	11.9499	25.0713	16.2923	79.4642	49.4166	90.5035	NA	NA	NA	NA
GNG4	ENSGALG00000010986	667.129	-2.04164	0.175247	-10.1491	3.34e-24	3.75e-22	231.032	302.945	248.457	1028.07	1193.9	998.367	NA	NA	NA	NA
TBX21	ENSGALG00000050240	94.5714	-2.03287	0.48572	-3.64374	0.00026871	0.0040199	36.8456	53.2765	21.3836	144.029	98.8332	213.06	NA	NA	NA	NA
CDKN2B	ENSGALG00000026137	197.317	-2.03169	0.290065	-6.09747	1.08e-09	3.75e-08	103.566	64.7675	64.1508	320.837	344.928	285.652	NA	NA	NA	NA
TNR	ENSGALG00000004526	51.1273	-2.02973	0.600732	-2.9409	0.00327263	0.0341897	9.95828	21.9374	28.5115	51.6518	72.1482	122.557	NA	NA	NA	NA
DLGAP3	ENSGALG00000032980	584.434	-2.02794	0.402689	-4.3828	1.17e-05	0.000241083	134.437	289.364	266.786	969.464	1383.66	462.888	NA	NA	NA	NA
ALC	ENSGALG00000040392	87.2688	-2.00786	0.415043	-4.20397	2.62e-05	0.000499368	33.8582	48.0533	22.4019	154.955	151.215	113.129	NA	NA	NA	NA
CHST9	ENSGALG00000019489	354.486	-2.00027	0.325819	-5.33188	9.72e-08	2.77e-06	199.166	118.044	107.936	611.875	696.774	393.125	NA	NA	NA	NA
TDRP	ENSGALG00000016356	1341.9	-1.99953	0.190516	-9.11471	7.89e-20	6.9e-18	568.618	578.729	463.311	2016.41	2657.62	1766.7	NA	NA	NA	NA
ARHGAP39	ENSGALG00000039346	1349.1	-1.99941	0.175915	-9.87056	5.59e-23	6.1e-21	586.543	577.684	455.165	2044.22	2556.81	1874.18	NA	NA	NA	NA
	ENSGALG00000008727	1852.73	-1.99626	0.165382	-10.4802	1.07e-25	1.28e-23	744.88	737.514	745.371	3167.64	3400.85	2320.09	NA	NA	NA	NA
TMEM121	ENSGALG00000054831	212.285	-1.99619	0.448563	-3.86379	0.000111641	0.00182877	86.6371	107.598	61.096	445	147.261	426.121	NA	NA	NA	NA
	ENSGALG00000039659	147.878	-1.99613	0.412	-4.20656	2.59e-05	0.000494228	61.7414	39.6962	76.37	148.002	236.211	325.247	NA	NA	NA	NA
NEU2	ENSGALG00000037467	1015.69	-1.9941	0.162734	-10.6373	2e-26	2.49e-24	449.119	387.56	385.923	1857.48	1616.91	1397.15	NA	NA	NA	NA
	ENSGALG00000018415	4149.33	-1.99206	0.224474	-7.70257	1.33e-14	7.72e-13	1691.91	1359.07	1949.98	7268	8132.98	4494.06	NA	NA	NA	NA
DLGAP2	ENSGALG00000032937	53.5853	-1.99024	0.594549	-2.90507	0.00367174	0.0375645	39.8331	11.491	13.2375	90.3906	75.1132	91.4462	NA	NA	NA	NA
	ENSGALG00000006565	643.079	-1.98393	0.220713	-7.79697	6.34e-15	3.79e-13	301.736	203.704	272.895	1176.07	1077.28	826.787	NA	NA	NA	NA
SCNN1A	ENSGALG00000040424	278.208	-1.98229	0.23826	-7.21588	5.36e-13	2.69e-11	118.504	105.508	113.028	458.906	517.886	355.415	NA	NA	NA	NA
EDN3	ENSGALG00000040880	185.083	-1.96902	0.249325	-6.84241	7.79e-12	3.42e-10	87.6329	71.0353	67.2056	273.158	298.476	312.991	NA	NA	NA	NA
DTX1	ENSGALG00000027897	82.3135	-1.95863	0.345213	-4.91175	9.03e-07	2.25e-05	29.8749	38.6516	32.5845	125.156	140.343	127.271	NA	NA	NA	NA
CRABP-I	ENSGALG00000003193	431.367	-1.95738	0.288469	-5.87357	4.27e-09	1.39e-07	148.378	149.383	232.165	818.482	758.05	481.743	NA	NA	NA	NA
	ENSGALG00000050616	111.725	-1.95686	0.41317	-4.09957	4.14e-05	0.000746865	47.7998	34.473	54.9864	117.21	248.071	167.809	NA	NA	NA	NA
RSPO1	ENSGALG00000001946	843.584	-1.95471	0.171505	-9.86373	5.98e-23	6.49e-21	368.456	338.462	330.937	1590.28	1168.21	1265.16	NA	NA	NA	NA
ZPLD1	ENSGALG00000015347	91.8431	-1.94845	0.456508	-3.69197	0.000222522	0.00340419	34.854	45.964	32.5845	155.949	200.631	81.076	NA	NA	NA	NA
LGR5	ENSGALG00000010163	1455.99	-1.92717	0.126339	-13.172	1.27e-39	2.63e-37	597.497	668.568	552.919	2261.75	2451.06	2204.14	NA	NA	NA	NA
CFAP69	ENSGALG00000009026	100.388	-1.92565	0.374175	-4.44342	8.85e-06	0.000187671	37.8415	43.8748	43.7855	168.862	197.666	110.301	NA	NA	NA	NA
DENND2D	ENSGALG00000000154	885.668	-1.9246	0.147721	-11.248	2.37e-29	3.47e-27	371.444	370.846	365.558	1464.13	1524.01	1218.03	NA	NA	NA	NA
SCUBE1	ENSGALG00000014178	328.421	-1.91314	0.295935	-5.57589	2.46e-08	7.38e-07	121.491	109.687	182.27	409.241	481.318	666.521	NA	NA	NA	NA
NTS	ENSGALG00000027192	242.27	-1.91219	0.306787	-5.37559	7.63e-08	2.19e-06	69.708	135.803	99.7901	347.656	455.621	345.045	NA	NA	NA	NA
SEMA3E	ENSGALG00000038225	579.098	-1.90877	0.18338	-8.97441	2.85e-19	2.41e-17	228.045	277.873	225.037	794.642	927.055	1021.94	NA	NA	NA	NA
	ENSGALG00000016196	1085.25	-1.90235	0.188678	-8.6884	3.68e-18	2.89e-16	492.935	502.47	378.795	1798.87	1945.04	1393.38	NA	NA	NA	NA
SLC49A3	ENSGALG00000020538	2663.92	-1.89479	0.151099	-10.7992	3.47e-27	4.56e-25	1114.33	1347.58	925.604	4247.36	4264.65	4083.97	NA	NA	NA	NA
DCBLD1	ENSGALG00000014907	2778.25	-1.89209	0.122863	-13.2591	3.99e-40	8.37e-38	1085.45	1190.89	1261.63	4170.88	4882.36	4078.31	NA	NA	NA	NA
POU3F1	ENSGALG00000031605	2014.07	-1.88297	0.152074	-10.6523	1.7e-26	2.14e-24	858.404	941.218	777.955	3171.62	3638.05	2697.19	NA	NA	NA	NA
CORO2A	ENSGALG00000001933	105.97	-1.87812	0.448825	-3.59849	0.000320073	0.00468474	33.8582	53.2765	48.8768	121.183	257.955	120.671	NA	NA	NA	NA
CILP2	ENSGALG00000037011	2444.51	-1.87032	0.218848	-7.3443	2.07e-13	1.1e-11	1138.23	1033.15	978.554	5299.27	3239.75	2978.13	NA	NA	NA	NA
	ENSGALG00000055056	1495.76	-1.86954	0.185721	-8.6501	5.15e-18	4.01e-16	648.284	602.756	677.147	2001.51	2989.7	2055.18	NA	NA	NA	NA
LMBR1L	ENSGALG00000037665	128.372	-1.8287	0.344295	-4.54745	5.43e-06	0.00011941	58.7539	57.455	52.9498	205.614	254.99	140.469	NA	NA	NA	NA
PDZRN4	ENSGALG00000009530	1671.04	-1.82619	0.168382	-9.28337	1.64e-20	1.48e-18	567.622	839.888	798.321	2564.71	2736.69	2519.01	NA	NA	NA	NA
	ENSGALG00000051889	79.5655	-1.82488	0.344834	-4.52925	5.92e-06	0.000129098	33.8582	39.6962	31.5663	131.116	118.6	122.557	NA	NA	NA	NA
NGB	ENSGALG00000010413	130.813	-1.81948	0.305244	-5.09904	3.41e-07	8.92e-06	62.7372	61.6336	48.8768	209.587	234.235	167.809	NA	NA	NA	NA
CMTM7	ENSGALG00000011488	4677.92	-1.81477	0.196803	-7.88474	3.15e-15	1.94e-13	2010.58	1904.37	2297.21	8427.18	8332.62	5095.54	NA	NA	NA	NA
RASSF9	ENSGALG00000027633	4162.45	-1.80366	0.151792	-10.1496	3.33e-24	3.75e-22	1767.6	1871.99	1921.47	5355.89	7797.94	6259.83	NA	NA	NA	NA
	ENSGALG00000048306	404.536	-1.80356	0.347991	-4.42692	9.56e-06	0.000200679	211.116	178.633	150.703	353.616	925.078	608.07	NA	NA	NA	NA
	ENSGALG00000051867	99.5668	-1.80081	0.423903	-3.62765	0.000286015	0.00425347	44.8123	32.3837	56.0046	178.795	96.8565	188.549	NA	NA	NA	NA
LRP4	ENSGALG00000032181	3288.97	-1.79812	0.184248	-8.33159	7.98e-17	5.75e-15	1523.62	1441.6	1441.87	4289.08	6684.09	4353.6	NA	NA	NA	NA
ENDOU	ENSGALG00000039970	946.859	-1.7935	0.246457	-6.2099	5.3e-10	1.9e-08	357.502	529.631	384.905	1518.76	1837.31	1053.05	NA	NA	NA	NA
DPEP1	ENSGALG00000006175	1321.75	-1.78909	0.179031	-8.52401	1.54e-17	1.16e-15	659.238	487.845	632.343	2369.03	2037.94	1744.08	NA	NA	NA	NA
	ENSGALG00000050400	3413.06	-1.78837	0.156378	-9.7542	1.77e-22	1.88e-20	1392.17	1816.62	1388.92	5552.56	5791.62	4536.49	NA	NA	NA	NA
KCND3	ENSGALG00000001512	67.2273	-1.77021	0.441919	-3.41053	0.000648364	0.00851244	31.8665	18.8035	40.7307	90.3906	102.786	118.786	NA	NA	NA	NA
	ENSGALG00000001604	2139.97	-1.76712	0.189507	-7.93684	2.07e-15	1.31e-13	827.533	1208.64	879.782	2764.36	3828.8	3330.72	NA	NA	NA	NA
	ENSGALG00000030405	14814.2	-1.76572	0.128165	-11.7246	9.53e-32	1.47e-29	7158.01	7229.93	5811.25	22848	25265.7	20572.6	NA	NA	NA	NA
SMAGP	ENSGALG00000039311	1114.45	-1.76089	0.232835	-6.43313	1.25e-10	4.8e-09	459.077	620.514	443.964	1927.01	2016.2	1219.91	NA	NA	NA	NA
KIF26A	ENSGALG00000011581	4697.59	-1.75714	0.0940851	-15.8803	8.67e-57	3.25e-54	2044.44	2158.22	2232.04	7691.15	7226.68	6833.01	NA	NA	NA	NA
QDPR	ENSGALG00000030070	7607.8	-1.75694	0.078735	-18.9739	2.8e-80	1.76e-77	3469.47	3423.28	3529.31	11226.3	12241.5	11757	NA	NA	NA	NA
SCUBE3	ENSGALG00000002675	574.606	-1.75661	0.181247	-8.24056	1.71e-16	1.21e-14	286.799	215.195	285.115	932.712	812.409	915.405	NA	NA	NA	NA
	ENSGALG00000011796	214.16	-1.73911	0.23768	-6.21035	5.29e-10	1.9e-08	112.529	92.9727	90.6257	346.663	289.581	352.587	NA	NA	NA	NA
POU2F3	ENSGALG00000006673	3623.98	-1.73457	0.124811	-11.7901	4.39e-32	6.9e-30	1849.25	1601.43	1573.22	5612.16	6119.75	4988.06	NA	NA	NA	NA
TAF4B	ENSGALG00000015122	161.629	-1.72701	0.36318	-4.03098	5.55e-05	0.000968463	72.6955	106.553	45.822	220.513	286.616	237.572	NA	NA	NA	NA
RGN	ENSGALG00000016724	973.212	-1.72222	0.22729	-6.41994	1.36e-10	5.19e-09	361.486	519.185	477.567	1579.35	1796.79	1104.9	NA	NA	NA	NA
NIPAL1	ENSGALG00000027986	249.879	-1.72212	0.349202	-4.17833	2.94e-05	0.000551951	83.6496	96.1066	169.032	316.864	332.079	501.54	NA	NA	NA	NA
	ENSGALG00000051554	237.276	-1.72054	0.301101	-4.84059	1.29e-06	3.15e-05	68.7122	126.401	136.448	354.609	373.589	363.899	NA	NA	NA	NA
LIX1	ENSGALG00000015290	128.91	-1.71091	0.355509	-4.07268	4.65e-05	0.000825902	78.6704	57.455	44.8037	150.982	232.258	209.289	NA	NA	NA	NA
	ENSGALG00000004660	1078.97	-1.70796	0.19653	-7.3522	1.95e-13	1.04e-11	497.914	527.542	491.823	1219.78	1915.39	1821.38	NA	NA	NA	NA
	ENSGALG00000050884	83.5921	-1.70642	0.4548	-3.17367	0.00150526	0.0175727	21.9082	43.8748	51.9316	93.3705	145.285	145.183	NA	NA	NA	NA
SAPCD2	ENSGALG00000047102	949.405	-1.69213	0.295898	-4.82969	1.37e-06	3.31e-05	368.456	577.684	400.179	1527.7	1938.12	884.295	NA	NA	NA	NA
	ENSGALG00000047653	307.132	-1.68825	0.301026	-4.73454	2.2e-06	5.07e-05	131.449	97.1512	207.726	500.625	446.726	459.117	NA	NA	NA	NA
EPCAM	ENSGALG00000008969	15430.4	-1.68779	0.093067	-15.3089	6.67e-53	2.26e-50	7684.81	7176.66	7068.8	22466.5	25570.1	22615.5	NA	NA	NA	NA
ITM2C	ENSGALG00000036111	1490.52	-1.68529	0.267027	-5.32625	1e-07	2.84e-06	819.567	446.06	855.344	2244.86	2826.63	1750.68	NA	NA	NA	NA
DNAH8	ENSGALG00000010116	499.428	-1.68163	0.192925	-7.35311	1.94e-13	1.04e-11	241.986	226.686	243.366	914.832	672.066	697.631	NA	NA	NA	NA
SNCB	ENSGALG00000021542	71.285	-1.67838	0.364641	-3.88148	0.000103821	0.00171827	34.854	30.2945	36.6576	111.25	95.8682	118.786	NA	NA	NA	NA
	ENSGALG00000049021	49.2277	-1.67516	0.483483	-2.92073	0.00349218	0.0360763	24.8957	29.2498	16.2923	78.4709	88.9499	57.5074	NA	NA	NA	NA
USH1C	ENSGALG00000006192	164.412	-1.66825	0.444989	-3.15788	0.00158921	0.018485	80.6621	66.8568	88.5892	111.25	284.64	354.472	NA	NA	NA	NA
	ENSGALG00000004504	275.574	-1.66701	0.275939	-5.08798	3.62e-07	9.43e-06	130.454	107.598	157.831	388.382	530.734	338.445	NA	NA	NA	NA
KIF21B	ENSGALG00000034347	1309.51	-1.66667	0.131036	-10.7118	8.96e-27	1.15e-24	635.338	612.157	634.38	1979.65	2211.89	1783.67	NA	NA	NA	NA
CA2	ENSGALG00000030781	7765.45	-1.66048	0.209405	-6.6734	2.5e-11	1.03e-09	3388.8	3062.88	4745.12	9600.27	15027.6	10768	NA	NA	NA	NA
	ENSGALG00000046425	781.599	-1.65442	0.135961	-10.2337	1.4e-24	1.62e-22	352.523	368.757	409.343	1233.68	1134.6	1190.69	NA	NA	NA	NA
	ENSGALG00000051917	74.5208	-1.65118	0.458179	-3.02971	0.00244786	0.0265824	43.8164	39.6962	24.4384	92.3772	159.121	87.6753	NA	NA	NA	NA
BMP2	ENSGALG00000029301	1065.48	-1.64232	0.190319	-7.24722	4.25e-13	2.17e-11	515.839	547.39	487.75	1684.64	1921.32	1235.94	NA	NA	NA	NA
PHLDA3	ENSGALG00000019802	132.069	-1.62724	0.290727	-4.69237	2.7e-06	6.14e-05	56.7622	62.6782	74.3334	217.533	209.526	171.58	NA	NA	NA	NA
TRPM3	ENSGALG00000015126	114.905	-1.62684	0.480339	-2.83925	0.00452197	0.0448584	36.8456	60.5889	71.2786	90.3906	172.958	257.369	NA	NA	NA	NA
UNC13B	ENSGALG00000002165	261.629	-1.62611	0.218845	-6.22848	4.71e-10	1.7e-08	139.416	130.58	114.046	391.361	441.784	352.587	NA	NA	NA	NA
	ENSGALG00000044307	2422.36	-1.62508	0.211762	-6.43198	1.26e-10	4.83e-09	1290.59	1209.69	1057.98	2624.31	4758.82	3592.8	NA	NA	NA	NA
FZD10	ENSGALG00000042003	2631.77	-1.62412	0.194788	-6.9875	2.8e-12	1.29e-10	946.037	1600.38	1321.71	4163.93	4245.87	3512.67	NA	NA	NA	NA
DNAH12	ENSGALG00000005601	288.234	-1.62028	0.20619	-6.58252	4.63e-11	1.87e-09	126.47	150.428	147.649	398.315	482.306	424.235	NA	NA	NA	NA
	ENSGALG00000044073	301.1	-1.61562	0.226977	-5.95913	2.54e-09	8.45e-08	162.32	167.142	115.064	419.174	473.411	469.487	NA	NA	NA	NA
	ENSGALG00000051984	5278.61	-1.61345	0.201352	-6.70677	1.99e-11	8.35e-10	2409.9	2848.72	2542.61	7054.44	10694.7	6121.24	NA	NA	NA	NA
KRT12	ENSGALG00000019715	254.298	-1.6108	0.398459	-3.38244	0.000718437	0.0092529	93.6079	151.472	131.356	498.638	188.771	461.945	NA	NA	NA	NA
TNFRSF6B	ENSGALG00000006106	542.873	-1.60812	0.296721	-4.53318	5.81e-06	0.000127296	297.753	354.132	152.74	845.301	734.33	872.982	NA	NA	NA	NA
SLC1A4	ENSGALG00000008811	1818.66	-1.6067	0.169561	-7.92442	2.29e-15	1.43e-13	1007.78	844.067	845.161	2928.26	3102.37	2184.34	NA	NA	NA	NA
ISLR2	ENSGALG00000029151	1870.69	-1.60484	0.139035	-9.65084	4.88e-22	4.85e-20	773.759	999.718	1004.01	2799.13	2709.02	2938.54	NA	NA	NA	NA
TRHDE	ENSGALG00000010200	573.181	-1.59175	0.195438	-6.79866	1.06e-11	4.59e-10	263.895	340.552	252.53	847.288	760.027	974.798	NA	NA	NA	NA
COL13A1	ENSGALG00000004286	963.397	-1.58157	0.142905	-9.22665	2.79e-20	2.49e-18	503.889	521.274	422.581	1456.18	1352.04	1524.42	NA	NA	NA	NA
	ENSGALG00000028895	131.323	-1.56789	0.300504	-4.34222	1.41e-05	0.000286219	72.6955	72.0799	53.9681	219.52	166.04	203.633	NA	NA	NA	NA
DPF3	ENSGALG00000009352	150.814	-1.56775	0.304163	-4.28952	1.79e-05	0.000353158	89.6246	85.6602	52.9498	227.466	234.235	214.946	NA	NA	NA	NA
SMOX	ENSGALG00000015977	2246.78	-1.56578	0.132492	-9.8326	8.15e-23	8.79e-21	1277.65	1037.32	1088.53	3560	3494.74	3022.44	NA	NA	NA	NA
	ENSGALG00000046976	416.975	-1.56084	0.174184	-7.4508	9.28e-14	5.04e-12	229.041	197.436	206.708	610.881	677.996	579.788	NA	NA	NA	NA
CBX2	ENSGALG00000023338	521.367	-1.55687	0.20737	-6.23926	4.4e-10	1.59e-08	245.97	277.873	269.841	623.794	768.922	941.802	NA	NA	NA	NA
RHOV	ENSGALG00000028047	1049.66	-1.54503	0.160329	-7.99603	1.29e-15	8.37e-14	520.818	614.247	472.476	1468.1	1758.24	1464.08	NA	NA	NA	NA
	ENSGALG00000046585	94.8531	-1.53233	0.412846	-3.0745	0.00210859	0.0234788	55.7664	29.2498	61.096	133.103	173.946	115.958	NA	NA	NA	NA
	ENSGALG00000010268	1186.27	-1.52855	0.200727	-6.30467	2.89e-10	1.07e-08	736.913	493.069	601.795	1852.51	2000.38	1432.97	NA	NA	NA	NA
MT3	ENSGALG00000014616	5118.17	-1.5258	0.121569	-10.3873	2.83e-25	3.39e-23	3005.41	2624.13	2286.01	7704.06	7538.01	7551.39	NA	NA	NA	NA
	ENSGALG00000044874	803.27	-1.52312	0.167899	-7.50499	6.14e-14	3.38e-12	440.156	416.81	386.941	1273.41	1310.53	991.767	NA	NA	NA	NA
CELSR2	ENSGALG00000032750	6756.31	-1.52266	0.158797	-7.93229	2.15e-15	1.35e-13	3753.28	3523.56	3189.21	10279.7	11857	7935.08	NA	NA	NA	NA
	ENSGALG00000011721	150.368	-1.52176	0.281607	-4.46978	7.83e-06	0.000167583	62.7372	96.1066	74.3334	224.486	215.456	229.087	NA	NA	NA	NA
FBN2	ENSGALG00000014686	5220.32	-1.5191	0.156007	-8.05133	8.19e-16	5.42e-14	2746.49	2578.16	2776.81	9617.16	6733.5	6869.78	NA	NA	NA	NA
	ENSGALG00000013247	73.4898	-1.51629	0.374758	-3.34418	0.000825251	0.0104456	38.8373	42.8301	32.5845	88.404	117.611	120.671	NA	NA	NA	NA
	ENSGALG00000006708	615.302	-1.51597	0.186563	-6.7159	1.87e-11	7.89e-10	374.431	255.936	325.845	857.221	929.032	949.344	NA	NA	NA	NA
ADAMTS17	ENSGALG00000038688	1035.12	-1.51318	0.17476	-7.1535	8.46e-13	4.13e-11	584.551	578.729	448.037	1758.15	1345.12	1496.14	NA	NA	NA	NA
ACVR2B	ENSGALG00000006158	138.893	-1.5101	0.302472	-4.12293	3.74e-05	0.000684117	53.7747	77.3031	85.5344	220.513	210.515	185.721	NA	NA	NA	NA
HMP19	ENSGALG00000028602	282.99	-1.50653	0.401607	-3.09629	0.00195956	0.0221132	102.57	94.0173	245.402	534.397	375.566	345.987	NA	NA	NA	NA
	ENSGALG00000035761	125.348	-1.4997	0.393367	-3.1438	0.00166771	0.0192689	81.6579	71.0353	43.7855	208.594	124.53	222.488	NA	NA	NA	NA
NAT8L	ENSGALG00000054772	66.3193	-1.49901	0.379447	-3.25731	0.00112473	0.0136653	29.8749	32.3837	41.7489	98.337	90.9265	104.645	NA	NA	NA	NA
PENK	ENSGALG00000015419	2397.21	-1.48763	0.224274	-5.46026	4.75e-08	1.39e-06	1018.73	1565.91	1196.46	3613.64	2594.37	4394.13	NA	NA	NA	NA
	ENSGALG00000043654	444.358	-1.4833	0.332039	-3.67506	0.000237791	0.00360955	185.224	198.481	318.717	396.328	788.689	778.707	NA	NA	NA	NA
SLC40A1	ENSGALG00000043618	32514.7	-1.46976	0.174683	-6.90812	4.91e-12	2.22e-10	22034.7	13453.9	16261.7	52132.5	45932.7	45272.5	NA	NA	NA	NA
RCAN1	ENSGALG00000016014	12260.1	-1.4689	0.125287	-9.62482	6.28e-22	6.21e-20	5967	7466.02	6089.23	16686.5	19750.8	17601	NA	NA	NA	NA
FLVCR1	ENSGALG00000009807	672.324	-1.46688	0.194162	-6.20024	5.64e-10	2.01e-08	369.452	390.694	311.589	794.642	1107.92	1059.65	NA	NA	NA	NA
CRYBG2	ENSGALG00000031183	2658.98	-1.46657	0.190746	-6.30963	2.8e-10	1.04e-08	1482.79	1517.86	1238.21	3837.13	4891.25	2986.62	NA	NA	NA	NA
UNC5B	ENSGALG00000004569	4555.64	-1.45871	0.146937	-8.13735	4.04e-16	2.74e-14	2579.2	2492.5	2219.82	6912.4	7651.66	5478.29	NA	NA	NA	NA
SRD5A2	ENSGALG00000010625	86.4337	-1.45728	0.362127	-3.29787	0.000974202	0.0120698	53.7747	43.8748	40.7307	154.955	121.565	103.702	NA	NA	NA	NA
PCSK6	ENSGALG00000030076	3688.21	-1.4509	0.162464	-7.31155	2.64e-13	1.39e-11	2354.14	1823.94	1748.36	6265.76	5202.58	4734.46	NA	NA	NA	NA
ANKRD22	ENSGALG00000028250	2355.94	-1.45082	0.116255	-10.2171	1.66e-24	1.91e-22	1235.82	1400.86	1149.62	3281.87	3529.33	3538.12	NA	NA	NA	NA
SLC34A2	ENSGALG00000014372	1441.53	-1.44744	0.228449	-5.18455	2.17e-07	5.76e-06	721.976	850.334	748.426	1497.9	2001.37	2829.18	NA	NA	NA	NA
SFRP4	ENSGALG00000031997	336.554	-1.44517	0.28469	-4.15238	3.29e-05	0.000609337	192.195	196.392	153.758	672.466	436.843	367.67	NA	NA	NA	NA
SQLE	ENSGALG00000036915	2919.73	-1.44361	0.178872	-6.60008	4.11e-11	1.67e-09	1312.5	1648.44	1748.36	4155.98	5163.04	3490.04	NA	NA	NA	NA
MEX3A	ENSGALG00000014016	647.673	-1.44142	0.263632	-4.46983	7.83e-06	0.000167583	501.897	278.918	264.749	910.859	1017.98	911.634	NA	NA	NA	NA
AREG	ENSGALG00000010866	1416.72	-1.4373	0.171148	-6.86113	6.83e-12	3.02e-10	941.058	633.05	717.878	2072.03	2177.29	1959.02	NA	NA	NA	NA
WNT7A	ENSGALG00000005123	149.477	-1.43473	0.337865	-3.46795	0.000524451	0.00715801	53.7747	84.6156	103.863	186.741	251.036	216.831	NA	NA	NA	NA
UNC93A	ENSGALG00000011341	259.679	-1.4331	0.221309	-5.28703	1.24e-07	3.45e-06	133.441	138.937	148.667	360.569	441.784	334.674	NA	NA	NA	NA
DHDH	ENSGALG00000031013	2023.16	-1.42124	0.235581	-4.91637	8.82e-07	2.2e-05	728.946	1389.37	1182.21	3511.33	2670.47	2656.65	NA	NA	NA	NA
PKP2	ENSGALG00000012913	338.959	-1.41999	0.29373	-3.93885	8.19e-05	0.00138502	213.107	201.615	138.484	485.725	638.462	356.358	NA	NA	NA	NA
RHPN1	ENSGALG00000034337	842.843	-1.41703	0.162281	-7.1111	1.15e-12	5.56e-11	450.114	440.837	486.731	1266.46	1378.72	1034.19	NA	NA	NA	NA
MYO5C	ENSGALG00000033198	222.266	-1.40873	0.360591	-3.17727	0.00148669	0.0174249	89.6246	91.928	183.288	291.038	406.204	271.51	NA	NA	NA	NA
NPM3	ENSGALG00000032329	1865.95	-1.40763	0.217773	-5.2559	1.47e-07	4.05e-06	946.037	1326.69	792.211	2702.78	3202.19	2225.82	NA	NA	NA	NA
GRM4	ENSGALG00000002840	136.972	-1.40285	0.371284	-3.06993	0.00214111	0.0237832	50.7872	64.7675	109.973	228.46	187.783	180.064	NA	NA	NA	NA
STRBP	ENSGALG00000029927	1283	-1.40255	0.174413	-6.53343	6.43e-11	2.56e-09	710.026	788.701	614.015	1671.73	2231.65	1681.86	NA	NA	NA	NA
SPIRE1	ENSGALG00000013817	1761.98	-1.4022	0.134995	-8.43855	3.21e-17	2.37e-15	1081.47	995.539	824.796	2651.13	2529.14	2489.79	NA	NA	NA	NA
FA2H	ENSGALG00000002775	3346.73	-1.39829	0.178308	-6.36681	1.93e-10	7.26e-09	1880.12	2154.04	1488.71	4883.08	5641.4	4033.06	NA	NA	NA	NA
RSPO4	ENSGALG00000023640	384.186	-1.39815	0.21371	-5.3115	1.09e-07	3.06e-06	204.145	205.793	224.019	671.473	539.629	460.059	NA	NA	NA	NA
HHIP	ENSGALG00000009948	1198.04	-1.39474	0.145381	-7.78437	7.01e-15	4.16e-13	699.072	573.506	707.695	1684.64	1906.49	1616.81	NA	NA	NA	NA
CLBA1	ENSGALG00000011690	941.089	-1.3893	0.212011	-5.31228	1.08e-07	3.05e-06	571.605	508.738	479.603	1068.79	1759.23	1258.56	NA	NA	NA	NA
	ENSGALG00000047652	425.92	-1.38542	0.1684	-6.665	2.65e-11	1.09e-09	238.003	244.445	225.037	628.761	558.407	660.864	NA	NA	NA	NA
LURAP1L	ENSGALG00000029932	1590.55	-1.3826	0.188559	-5.93746	2.89e-09	9.54e-08	859.4	1061.35	725.006	1989.59	2187.18	2720.76	NA	NA	NA	NA
SLC39A10	ENSGALG00000007777	1840.22	-1.3784	0.131441	-8.48569	2.14e-17	1.61e-15	1106.37	1031.06	929.677	2419.69	2940.29	2614.23	NA	NA	NA	NA
CAMK2N1	ENSGALG00000045288	250.756	-1.37103	0.218886	-5.06198	4.15e-07	1.08e-05	142.403	121.178	155.795	381.428	377.543	326.19	NA	NA	NA	NA
TRIB1	ENSGALG00000036456	1619.95	-1.36792	0.189957	-5.81648	6.01e-09	1.94e-07	1157.15	719.755	837.015	2240.89	2540.01	2224.88	NA	NA	NA	NA
CLMN	ENSGALG00000030719	1865.92	-1.36783	0.159721	-6.91705	4.61e-12	2.09e-10	1144.21	863.915	1118.06	2727.61	2987.73	2354.03	NA	NA	NA	NA
FBP1	ENSGALG00000012613	1265.03	-1.36657	0.187117	-5.89756	3.69e-09	1.21e-07	785.709	777.21	558.01	2092.89	1806.67	1569.67	NA	NA	NA	NA
PTPRZ1	ENSGALG00000040114	19615.4	-1.36576	0.150496	-7.32729	2.35e-13	1.24e-11	9909.49	10255.2	12736.5	29317.3	31938.9	23534.7	NA	NA	NA	NA
CHAC1	ENSGALG00000027874	251.923	-1.36162	0.327471	-3.35477	0.000794322	0.0101191	178.253	149.383	95.717	478.772	315.278	294.136	NA	NA	NA	NA
GNLY	ENSGALG00000042227	396.573	-1.36032	0.331103	-3.31403	0.000919627	0.0115153	260.907	235.043	171.069	634.721	330.103	747.597	NA	NA	NA	NA
RND2	ENSGALG00000002804	547.672	-1.35845	0.231603	-4.72969	2.25e-06	5.18e-05	379.411	310.257	232.165	859.207	846.012	658.979	NA	NA	NA	NA
CRLF1	ENSGALG00000026146	1462.58	-1.35572	0.201892	-5.41223	6.22e-08	1.8e-06	835.5	1004.94	625.216	1841.58	2444.14	2024.07	NA	NA	NA	NA
CMPK2	ENSGALG00000028982	122.992	-1.35505	0.378743	-2.88327	0.00393574	0.0396345	49.7914	73.1246	84.5161	148.002	240.165	142.354	NA	NA	NA	NA
	ENSGALG00000003841	1151.86	-1.35428	0.190562	-5.72644	1.03e-08	3.23e-07	630.359	782.433	530.517	1423.4	1894.63	1649.8	NA	NA	NA	NA
	ENSGALG00000048455	124.415	-1.35207	0.279032	-3.90289	9.51e-05	0.00158205	61.7414	71.0353	77.3882	164.888	183.83	187.606	NA	NA	NA	NA
PRELID3A	ENSGALG00000013830	2185.35	-1.35033	0.14877	-7.30858	2.7e-13	1.41e-11	1223.87	1359.07	1110.93	3022.62	3638.05	2757.53	NA	NA	NA	NA
	ENSGALG00000015687	138.617	-1.35011	0.372222	-2.92049	0.00349476	0.0360817	115.516	62.6782	56.0046	196.674	228.305	172.522	NA	NA	NA	NA
TNMD	ENSGALG00000006821	3091.46	-1.34906	0.274438	-3.95729	7.58e-05	0.00129481	1595.32	1375.79	2257.5	6389.92	3906.88	3023.38	NA	NA	NA	NA
	ENSGALG00000023824	1067.28	-1.34624	0.224132	-4.83289	1.35e-06	3.27e-05	525.797	517.095	764.718	1916.08	1302.62	1377.35	NA	NA	NA	NA
TMEM154	ENSGALG00000023355	2246.85	-1.34601	0.172727	-6.26986	3.61e-10	1.32e-08	1033.67	1568	1204.61	3259.03	3483.87	2931.94	NA	NA	NA	NA
	ENSGALG00000036500	1183.17	-1.33648	0.179767	-5.97132	2.35e-09	7.89e-08	614.426	737.514	661.873	1434.33	2076.48	1574.38	NA	NA	NA	NA
RALGPS2	ENSGALG00000004273	5530.62	-1.33529	0.115343	-9.2962	1.46e-20	1.32e-18	2931.72	3208.08	3278.82	7131.92	8836.67	7796.5	NA	NA	NA	NA
	ENSGALG00000014965	193.428	-1.33287	0.304778	-3.51022	0.000447743	0.00624674	110.537	90.8834	128.302	361.562	220.398	248.885	NA	NA	NA	NA
	ENSGALG00000036896	341.826	-1.33161	0.342037	-3.12416	0.00178316	0.0204106	231.032	153.562	198.562	522.477	280.686	664.635	NA	NA	NA	NA
SIGIRR	ENSGALG00000004267	164.543	-1.3293	0.265943	-4.00938	6.09e-05	0.0010573	98.587	87.7495	94.6988	191.707	260.92	253.598	NA	NA	NA	NA
LZTS1	ENSGALG00000001727	977.301	-1.32383	0.125335	-8.4637	2.59e-17	1.93e-15	568.618	583.952	521.352	1327.05	1383.66	1479.17	NA	NA	NA	NA
CSTA	ENSGALG00000014412	13338.8	-1.3237	0.137021	-7.74089	9.87e-15	5.79e-13	8221.56	8130.41	6494.5	17016.3	21537.7	18632.4	NA	NA	NA	NA
IFITM10	ENSGALG00000031657	165.378	-1.31875	0.338903	-3.1151	0.00183883	0.0209556	94.6037	78.3478	110.991	155.949	284.64	267.74	NA	NA	NA	NA
PLXNB3	ENSGALG00000006526	2944.78	-1.31691	0.146004	-7.21818	5.27e-13	2.65e-11	1894.07	1597.25	1569.15	3929.51	4901.14	3777.58	NA	NA	NA	NA
MACC1	ENSGALG00000010868	1382.86	-1.30938	0.144869	-7.22265	5.1e-13	2.57e-11	887.283	769.897	728.06	1751.19	2175.32	1985.42	NA	NA	NA	NA
MHM2	ENSGALG00000032403	736.95	-1.30877	0.374019	-2.79594	0.00517488	0.0501054	432.19	501.426	338.064	451.953	1245.3	1452.77	NA	NA	NA	NA
	ENSGALG00000029002	19941.2	-1.3058	0.137547	-7.58113	3.43e-14	1.92e-12	10347.7	11914.1	12196.8	28712.4	32638.7	23837.3	NA	NA	NA	NA
TNFRSF19	ENSGALG00000017119	6254.08	-1.30019	0.0806868	-12.8541	8.16e-38	1.58e-35	3771.2	3499.53	3565.97	9196.99	8809.99	8680.79	NA	NA	NA	NA
KCNJ16	ENSGALG00000004373	140.226	-1.29541	0.353961	-2.91664	0.00353818	0.0364232	115.516	64.7675	63.1325	220.513	211.503	165.923	NA	NA	NA	NA
BCHE	ENSGALG00000034860	7295.49	-1.29418	0.241014	-4.27835	1.88e-05	0.000368869	3126.9	3626.98	5925.29	7949.4	11199.8	11944.6	NA	NA	NA	NA
FOXD1	ENSGALG00000012644	335.64	-1.29413	0.183703	-5.61284	1.99e-08	6.02e-07	204.145	174.454	204.672	457.913	464.516	508.139	NA	NA	NA	NA
VANGL2	ENSGALG00000030643	1810.71	-1.28812	0.130511	-7.85435	4.02e-15	2.45e-13	993.837	1117.76	1044.74	2548.82	2870.12	2288.98	NA	NA	NA	NA
PNPLA4	ENSGALG00000016618	322.586	-1.28788	0.22659	-4.52292	6.1e-06	0.000132636	206.136	191.169	164.959	529.431	471.434	372.384	NA	NA	NA	NA
ENPP2	ENSGALG00000032746	6903.43	-1.28536	0.124988	-8.17938	2.85e-16	1.98e-14	4235.26	3479.69	4334.76	8960.59	9766.69	10643.6	NA	NA	NA	NA
	ENSGALG00000049978	391.888	-1.28152	0.248849	-4.09279	4.26e-05	0.000765929	168.295	235.043	282.06	646.64	514.921	504.368	NA	NA	NA	NA
GAREM1	ENSGALG00000015181	2734.52	-1.27791	0.115095	-8.81769	1.17e-18	9.3e-17	1541.54	1730.96	1518.24	3673.23	4241.92	3701.22	NA	NA	NA	NA
EDARADD	ENSGALG00000031763	1783.55	-1.27469	0.1556	-6.5016	7.95e-11	3.13e-09	939.066	1098.96	1091.58	2274.66	2998.6	2298.41	NA	NA	NA	NA
TXLNG	ENSGALG00000016547	1581.71	-1.27393	0.134078	-7.53958	4.71e-14	2.62e-12	951.016	869.138	956.152	1956.81	2473.79	2283.33	NA	NA	NA	NA
TIAM1	ENSGALG00000015842	6181.72	-1.27124	0.11384	-8.85634	8.27e-19	6.73e-17	3725.39	3733.53	3406.1	8692.4	9723.21	7809.7	NA	NA	NA	NA
ADAMTS18	ENSGALG00000005347	350.438	-1.27058	0.186192	-5.41134	6.26e-08	1.8e-06	182.237	207.883	226.055	523.471	500.096	462.888	NA	NA	NA	NA
	ENSGALG00000043290	333.733	-1.2694	0.268408	-3.7494	0.000177257	0.0027794	205.141	202.66	179.215	575.122	516.897	323.361	NA	NA	NA	NA
GPR160	ENSGALG00000039989	1714.8	-1.26853	0.153873	-6.53455	6.38e-11	2.55e-09	1036.66	1166.86	814.613	2461.41	2419.44	2389.86	NA	NA	NA	NA
	ENSGALG00000041044	202.48	-1.2653	0.288321	-3.47623	0.000508509	0.00698376	108.545	115.955	132.375	290.045	356.788	211.175	NA	NA	NA	NA
PRAG1	ENSGALG00000019003	1192.09	-1.26045	0.111625	-8.93544	4.06e-19	3.4e-17	719.984	708.264	678.165	1657.82	1616.91	1771.42	NA	NA	NA	NA
	ENSGALG00000047141	11775.8	-1.256	0.11491	-8.64126	5.56e-18	4.27e-16	7175.94	6939.52	6736.85	14791.3	18917.7	16093.6	NA	NA	NA	NA
HMGCLL1	ENSGALG00000016294	189.765	-1.25109	0.2781	-3.55288	0.000381032	0.00542354	105.558	131.624	99.7901	223.493	250.048	328.075	NA	NA	NA	NA
EFNB2	ENSGALG00000029175	1742.25	-1.25108	0.160223	-6.16669	6.97e-10	2.47e-08	848.446	1219.09	1025.39	2251.82	2554.84	2553.9	NA	NA	NA	NA
	ENSGALG00000028262	568.837	-1.25077	0.164364	-6.00943	1.86e-09	6.34e-08	357.502	344.73	307.516	865.167	828.222	709.887	NA	NA	NA	NA
SP6	ENSGALG00000047863	838.192	-1.24916	0.163956	-6.01456	1.8e-09	6.15e-08	496.918	499.336	492.841	1264.47	1303.61	971.97	NA	NA	NA	NA
PAK1	ENSGALG00000000681	1189.19	-1.24864	0.189385	-5.20424	1.95e-07	5.25e-06	731.934	707.219	674.092	1630.01	2082.41	1309.47	NA	NA	NA	NA
BSN	ENSGALG00000001849	1273.08	-1.24622	0.14328	-6.86194	6.79e-12	3.01e-10	669.197	781.388	814.613	1816.75	1951.96	1604.55	NA	NA	NA	NA
KCNAB1	ENSGALG00000010269	1073.56	-1.24455	0.1627	-6.03264	1.61e-09	5.52e-08	614.426	736.469	561.065	1332.02	1544.76	1652.63	NA	NA	NA	NA
SCUBE2	ENSGALG00000032161	1310.45	-1.24022	0.228365	-4.27902	1.88e-05	0.000368168	898.237	650.809	789.156	2045.21	2199.04	1280.25	NA	NA	NA	NA
SLC35F2	ENSGALG00000017167	496.23	-1.23769	0.201864	-4.82829	1.38e-06	3.33e-05	274.849	361.444	250.494	630.747	746.19	713.658	NA	NA	NA	NA
ARMC2	ENSGALG00000015289	232.111	-1.2298	0.233449	-4.14122	3.45e-05	0.000637069	123.483	144.16	148.667	321.83	373.589	280.938	NA	NA	NA	NA
CYSLTR2	ENSGALG00000050065	241.385	-1.22702	0.275018	-3.50518	0.000456298	0.00635098	137.424	157.74	138.484	288.058	280.686	445.918	NA	NA	NA	NA
FOXC1	ENSGALG00000030442	421.735	-1.22545	0.166433	-5.78259	7.36e-09	2.34e-07	262.899	247.579	247.439	647.634	555.442	569.418	NA	NA	NA	NA
	ENSGALG00000000604	217.034	-1.22511	0.334603	-2.87527	0.00403681	0.040467	106.554	185.945	97.7536	277.132	375.566	259.255	NA	NA	NA	NA
ASTN2	ENSGALG00000007038	348.255	-1.22435	0.20027	-4.8001	1.59e-06	3.78e-05	212.111	184.901	229.11	500.625	536.664	426.121	NA	NA	NA	NA
	ENSGALG00000030809	154.842	-1.22084	0.28765	-3.32977	0.000869171	0.0109694	92.612	79.3924	106.918	221.507	176.911	251.713	NA	NA	NA	NA
ATP10D	ENSGALG00000014192	1604.54	-1.22055	0.156918	-6.10199	1.05e-09	3.65e-08	856.412	1002.85	1031.5	2340.22	2519.26	1877	NA	NA	NA	NA
STOX2	ENSGALG00000010646	1246.88	-1.21867	0.140628	-6.79546	1.08e-11	4.68e-10	750.855	794.969	702.604	1685.64	1975.68	1571.56	NA	NA	NA	NA
MOSPD2	ENSGALG00000016568	6010.87	-1.21391	0.13586	-6.99889	2.58e-12	1.19e-10	3374.86	3795.17	3694.27	7266.01	9854.66	8080.27	NA	NA	NA	NA
	ENSGALG00000041858	23053.8	-1.21166	0.125958	-7.53123	5.03e-14	2.77e-12	13445.7	13287.8	14979.7	34846.1	34659.8	27103.9	NA	NA	NA	NA
DYNLT1	ENSGALG00000019979	931.179	-1.20969	0.250745	-3.77538	0.000159761	0.00253442	365.469	663.344	657.8	1288.31	1508.19	1103.95	NA	NA	NA	NA
	ENSGALG00000054143	336.879	-1.20124	0.214016	-4.38381	1.17e-05	0.000240248	222.07	223.552	166.996	434.073	526.781	447.804	NA	NA	NA	NA
CELF5	ENSGALG00000026716	251.489	-1.20068	0.236268	-3.96857	7.23e-05	0.00124105	165.308	159.829	132.375	293.024	356.788	401.609	NA	NA	NA	NA
KRT40	ENSGALG00000019716	325.25	-1.20046	0.274463	-3.41548	0.000636687	0.00839446	191.199	213.106	187.361	619.821	387.426	352.587	NA	NA	NA	NA
BBS2	ENSGALG00000042415	1869.19	-1.2002	0.120025	-7.80812	5.8e-15	3.5e-13	1173.09	1117.76	1109.91	2418.69	2910.64	2485.08	NA	NA	NA	NA
FABP5	ENSGALG00000041344	48597.3	-1.19814	0.132534	-7.05556	1.72e-12	8.09e-11	29723.5	31543.9	27240.7	76195.3	70583.7	56296.9	NA	NA	NA	NA
ALPL	ENSGALG00000023542	1111.75	-1.19709	0.194392	-4.805	1.55e-06	3.7e-05	655.255	556.791	813.595	1831.65	1452.85	1360.38	NA	NA	NA	NA
PHLDA2	ENSGALG00000032687	5408.13	-1.19425	0.099695	-9.34067	9.57e-21	8.91e-19	3246.4	3595.64	3026.29	7310.71	7727.77	7541.96	NA	NA	NA	NA
	ENSGALG00000049947	1105.71	-1.19343	0.179281	-5.18958	2.11e-07	5.64e-06	704.051	667.523	646.599	1760.13	1663.36	1192.57	NA	NA	NA	NA
	ENSGALG00000042293	178.8	-1.19292	0.305113	-3.04769	0.00230605	0.0252932	112.529	81.4817	132.375	204.62	300.453	241.343	NA	NA	NA	NA
VSNL1	ENSGALG00000016464	2216.93	-1.19255	0.13859	-6.70695	1.99e-11	8.35e-10	1256.74	1484.43	1307.45	2905.41	3537.24	2810.32	NA	NA	NA	NA
PLA2G4F	ENSGALG00000043591	305.023	-1.19091	0.309223	-3.00068	0.00269374	0.0287447	208.128	204.749	144.594	286.071	562.361	424.235	NA	NA	NA	NA
GRTP1	ENSGALG00000016828	3187.53	-1.18826	0.126261	-7.32783	2.34e-13	1.24e-11	1760.62	2120.61	1952.02	4146.05	4953.52	4192.39	NA	NA	NA	NA
EPN3	ENSGALG00000023279	1955.28	-1.18544	0.142279	-6.4831	8.99e-11	3.52e-09	1310.51	1147.01	1125.18	3133.87	2446.12	2568.98	NA	NA	NA	NA
SH3YL1	ENSGALG00000016362	4524.01	-1.18421	0.129556	-7.11024	1.16e-12	5.58e-11	2753.47	2942.74	2598.62	6270.72	7142.67	5435.87	NA	NA	NA	NA
RBBP8NL	ENSGALG00000045938	699.643	-1.18396	0.222618	-4.13681	3.52e-05	0.000648096	382.398	547.39	353.338	864.174	1146.46	904.092	NA	NA	NA	NA
PLK3	ENSGALG00000010129	2465.7	-1.18332	0.175812	-5.23447	1.65e-07	4.53e-06	1492.75	1811.4	1218.86	3034.54	3926.64	3309.98	NA	NA	NA	NA
RNF157	ENSGALG00000002008	213.055	-1.18142	0.272301	-3.37268	0.000744409	0.00953256	99.5828	139.981	151.722	246.339	319.231	321.476	NA	NA	NA	NA
	ENSGALG00000015219	2419.62	-1.17822	0.147043	-6.22389	4.85e-10	1.74e-08	1768.59	1381.01	1299.31	3394.12	3537.24	3137.45	NA	NA	NA	NA
HECW1	ENSGALG00000037193	1057.41	-1.17357	0.137877	-6.60395	4e-11	1.63e-09	649.28	691.55	607.905	1429.36	1625.81	1340.58	NA	NA	NA	NA
	ENSGALG00000023909	1302.85	-1.17214	0.202732	-4.48427	7.32e-06	0.000157741	860.396	826.308	715.841	2081.96	2023.11	1309.47	NA	NA	NA	NA
	ENSGALG00000029635	666.521	-1.17142	0.152795	-5.94514	2.76e-09	9.17e-08	397.336	419.944	412.398	822.455	1026.88	920.119	NA	NA	NA	NA
	ENSGALG00000015345	13971.6	-1.17106	0.131467	-6.90686	4.95e-12	2.23e-10	8854.91	8600.5	8324.33	16000.1	22044.7	20005	NA	NA	NA	NA
SEC14L5	ENSGALG00000045758	409.159	-1.17008	0.214303	-4.23255	2.31e-05	0.000443776	249.953	251.758	253.548	706.238	486.259	507.197	NA	NA	NA	NA
ADAMTSL2	ENSGALG00000002955	1735	-1.16988	0.181944	-4.9842	6.22e-07	1.58e-05	1284.62	1001.81	916.44	2790.19	2395.72	2021.24	NA	NA	NA	NA
SEPTIN2	ENSGALG00000005809	4094.29	-1.16812	0.173196	-5.22583	1.73e-07	4.71e-06	2301.36	2680.54	2583.34	5077.77	7191.1	4731.64	NA	NA	NA	NA
	ENSGALG00000029862	294.989	-1.16779	0.278256	-3.25151	0.00114794	0.0139088	216.095	167.142	161.904	290.045	439.808	494.941	NA	NA	NA	NA
ESYT3	ENSGALG00000012092	1739.11	-1.16412	0.10973	-8.21187	2.18e-16	1.51e-14	1148.19	1009.12	1062.05	2308.44	2532.11	2374.77	NA	NA	NA	NA
F10	ENSGALG00000026677	5182.51	-1.16402	0.157387	-5.72464	1.04e-08	3.26e-07	3365.9	3722.04	2506.97	7680.22	7097.21	6722.71	NA	NA	NA	NA
CDH1	ENSGALG00000000608	16541.4	-1.1591	0.247632	-3.61853	0.000296276	0.00438384	10252.1	10726.3	9718.33	17895.3	34472	16184.1	NA	NA	NA	NA
C2orf88	ENSGALG00000033017	323.495	-1.15772	0.306628	-2.91782	0.00352486	0.0363286	274.849	154.606	171.069	549.297	453.644	337.503	NA	NA	NA	NA
SYPL1	ENSGALG00000029006	243.144	-1.15565	0.215213	-4.14761	3.36e-05	0.000620864	132.445	153.562	165.977	347.656	352.834	306.392	NA	NA	NA	NA
	ENSGALG00000051025	432.858	-1.15254	0.300468	-2.96039	0.00307247	0.0323483	305.719	158.785	341.119	661.54	625.614	504.368	NA	NA	NA	NA
PPFIA2	ENSGALG00000010958	127.14	-1.14936	0.315017	-2.81358	0.00489935	0.0479123	85.6412	63.7229	87.5709	185.748	200.631	139.526	NA	NA	NA	NA
USP43	ENSGALG00000037812	2415.41	-1.14836	0.172594	-5.12953	2.9e-07	7.65e-06	1689.92	1321.47	1493.8	3335.51	3960.25	2691.54	NA	NA	NA	NA
EPHA1	ENSGALG00000014687	7329.05	-1.14639	0.108501	-8.14137	3.91e-16	2.68e-14	4328.87	4648.63	4706.43	9399.63	11312.4	9578.29	NA	NA	NA	NA
PCYOX1L	ENSGALG00000040340	2812.59	-1.14117	0.153637	-5.71563	1.09e-08	3.43e-07	1781.54	1951.38	1531.47	3870.9	4442.55	3297.72	NA	NA	NA	NA
DDAH1	ENSGALG00000008663	740.222	-1.14069	0.167767	-5.23138	1.68e-07	4.59e-06	479.989	505.604	400.179	1122.43	1032.81	900.321	NA	NA	NA	NA
ADCY7	ENSGALG00000003837	1941.58	-1.13963	0.139218	-6.29658	3.04e-10	1.12e-08	1094.42	1289.08	1253.49	2335.26	2984.76	2692.48	NA	NA	NA	NA
	ENSGALG00000045305	1771.53	-1.13943	0.137631	-6.36772	1.92e-10	7.23e-09	1111.34	1200.29	1007.07	2152.49	2703.09	2454.91	NA	NA	NA	NA
MDK	ENSGALG00000008367	2486.02	-1.1385	0.146697	-5.96786	2.4e-09	8.04e-08	1328.44	1865.72	1465.29	3446.76	3402.83	3407.08	NA	NA	NA	NA
PANX1	ENSGALG00000039751	663.373	-1.13796	0.202355	-4.32373	1.53e-05	0.000307402	430.198	386.516	426.654	1085.68	949.787	701.402	NA	NA	NA	NA
FGF9	ENSGALG00000025748	217.584	-1.13147	0.259686	-3.34417	0.000825291	0.0104456	144.395	121.178	143.576	234.42	309.348	352.587	NA	NA	NA	NA
	ENSGALG00000011889	2263.43	-1.13021	0.160765	-5.39408	6.89e-08	1.98e-06	1516.65	1565.91	1176.1	2944.15	3578.75	2799.01	NA	NA	NA	NA
PAG1	ENSGALG00000034188	704.595	-1.12942	0.192938	-4.49046	7.11e-06	0.000153601	487.956	495.158	343.156	872.12	1010.07	1019.11	NA	NA	NA	NA
SFXN5	ENSGALG00000016094	443.254	-1.12177	0.228025	-3.76596	0.000165908	0.00262013	224.061	338.462	274.932	643.66	674.042	504.368	NA	NA	NA	NA
FAM83G	ENSGALG00000005087	2969.44	-1.11816	0.144023	-5.93741	2.9e-09	9.54e-08	1600.3	2095.54	1923.51	4496.68	4073.9	3626.74	NA	NA	NA	NA
	ENSGALG00000036044	3159.98	-1.11749	0.151552	-5.63799	1.72e-08	5.29e-07	2079.29	1990.03	1912.3	3506.36	5072.12	4399.79	NA	NA	NA	NA
SLC5A6	ENSGALG00000040541	2308.68	-1.11419	0.178307	-4.77353	1.81e-06	4.26e-05	1263.71	1717.38	1396.04	3040.5	3785.31	2649.11	NA	NA	NA	NA
PCNX2	ENSGALG00000011013	344.518	-1.11298	0.206659	-4.1128	3.91e-05	0.000710434	200.162	256.981	196.525	439.04	522.827	451.575	NA	NA	NA	NA
ADGRG1	ENSGALG00000037939	3344.18	-1.11063	0.083264	-10.1796	2.45e-24	2.79e-22	2074.31	2134.19	2142.43	4521.52	4740.04	4452.58	NA	NA	NA	NA
KCNS3	ENSGALG00000016470	185.85	-1.10904	0.245334	-3.44836	0.000564003	0.00758159	138.42	115.955	98.7718	259.252	250.048	252.656	NA	NA	NA	NA
MSI1	ENSGALG00000007227	1708.37	-1.10858	0.129035	-6.55283	5.65e-11	2.27e-09	973.92	1168.95	1104.82	2253.8	2557.8	2190.94	NA	NA	NA	NA
ST3GAL4	ENSGALG00000029747	2748.82	-1.10623	0.185058	-4.55636	5.2e-06	0.000114745	2198.79	1317.29	1714.76	3521.26	3922.69	3818.12	NA	NA	NA	NA
TJP3	ENSGALG00000000748	1297.87	-1.10535	0.246028	-3.42367	0.000617811	0.00817844	1156.16	642.452	672.056	1729.34	2065.61	1521.59	NA	NA	NA	NA
TXNRD1	ENSGALG00000035345	1856.36	-1.10253	0.197672	-4.24693	2.17e-05	0.000418986	1130.27	1102.09	1306.44	2446.51	3224.93	1927.91	NA	NA	NA	NA
LRRC7	ENSGALG00000011284	224.455	-1.09593	0.259808	-3.20581	0.00134681	0.0160314	129.458	138.937	160.886	344.676	236.211	336.56	NA	NA	NA	NA
	ENSGALG00000015531	108.698	-1.09532	0.29729	-2.79957	0.00511704	0.0496548	67.7163	66.8568	73.3152	151.975	165.051	127.271	NA	NA	NA	NA
ODC1	ENSGALG00000016444	4987.16	-1.09473	0.232107	-3.58327	0.000339326	0.00492554	3320.09	3667.72	2554.83	4561.25	8825.8	6993.28	NA	NA	NA	NA
GBA2	ENSGALG00000002412	1928.85	-1.09469	0.12674	-6.56188	5.31e-11	2.14e-09	1134.25	1323.55	1233.12	2497.16	2923.49	2461.51	NA	NA	NA	NA
TMEM117	ENSGALG00000009596	482.618	-1.09276	0.196769	-4.21675	2.48e-05	0.000474462	307.711	261.159	355.375	710.212	569.279	691.975	NA	NA	NA	NA
MAP3K21	ENSGALG00000011008	1205.28	-1.09019	0.118736	-6.96638	3.25e-12	1.49e-10	791.684	773.031	746.389	1546.57	1777.02	1597.01	NA	NA	NA	NA
	ENSGALG00000046914	1624.55	-1.08928	0.120056	-6.88219	5.89e-12	2.63e-10	1036.66	1020.61	1059	2400.81	2250.43	1979.76	NA	NA	NA	NA
CA10	ENSGALG00000002993	182.483	-1.08793	0.268726	-3.06965	0.00214309	0.0237832	124.479	112.821	113.028	239.386	201.62	303.564	NA	NA	NA	NA
BAALC	ENSGALG00000051919	211.958	-1.08199	0.249624	-3.28075	0.0010353	0.0127549	156.345	126.401	125.247	280.111	247.083	336.56	NA	NA	NA	NA
IL13RA2	ENSGALG00000020316	564.317	-1.08176	0.165389	-4.95031	7.41e-07	1.86e-05	391.361	337.418	357.411	849.274	766.945	683.49	NA	NA	NA	NA
PRKX	ENSGALG00000042759	3261.54	-1.07825	0.113033	-7.21222	5.5e-13	2.75e-11	2287.42	2016.15	1985.62	4069.56	4739.05	4471.44	NA	NA	NA	NA
NTN3	ENSGALG00000029072	653.951	-1.07094	0.165419	-4.88401	1.04e-06	2.56e-05	447.127	419.944	398.142	943.638	960.658	754.196	NA	NA	NA	NA
SLC7A5	ENSGALG00000005845	12631.4	-1.07081	0.10107	-7.99222	1.33e-15	8.57e-14	7989.53	8978.65	7475.09	17705.6	16316.4	17322.9	NA	NA	NA	NA
AGPAT5	ENSGALG00000016329	4857.19	-1.07053	0.103924	-7.77002	7.85e-15	4.62e-13	3136.86	3231.06	3032.4	6518.05	7213.83	6010.94	NA	NA	NA	NA
TTC39A	ENSGALG00000010540	3139.38	-1.06956	0.128497	-6.27662	3.46e-10	1.27e-08	1917.97	2177.02	1983.58	4461.92	4631.32	3664.45	NA	NA	NA	NA
EPGN	ENSGALG00000010859	488.283	-1.06902	0.212915	-3.78548	0.00015341	0.00245232	349.536	340.552	255.585	558.236	763.98	661.807	NA	NA	NA	NA
PTPRF	ENSGALG00000010053	14119.6	-1.06598	0.11212	-7.1615	7.98e-13	3.92e-11	8896.73	8848.07	9639.93	21639.1	18326.6	17367.2	NA	NA	NA	NA
	ENSGALG00000007703	1152.72	-1.06305	0.181468	-4.40855	1.04e-05	0.000216412	610.443	733.335	895.056	1446.25	1767.14	1464.08	NA	NA	NA	NA
ADCY2	ENSGALG00000013060	776.023	-1.05973	0.156394	-5.09414	3.5e-07	9.14e-06	524.802	529.631	455.165	1086.67	919.148	1140.72	NA	NA	NA	NA
FREM2	ENSGALG00000033671	729.122	-1.05556	0.257124	-3.08225	0.00205439	0.0229479	458.081	393.828	569.211	749.944	868.744	1334.93	NA	NA	NA	NA
	ENSGALG00000001723	221.732	-1.05525	0.208305	-3.80315	0.00014287	0.00230385	146.387	148.338	137.466	296.998	321.208	279.995	NA	NA	NA	NA
PTCH1	ENSGALG00000012620	1893.33	-1.05443	0.234652	-3.37265	0.000744485	0.00953256	1406.11	1372.65	913.385	1961.77	2383.86	3322.23	NA	NA	NA	NA
	ENSGALG00000009792	239.236	-1.05086	0.207306	-3.80032	0.00014451	0.00232604	141.408	165.053	160.886	311.897	347.893	308.278	NA	NA	NA	NA
SDC1	ENSGALG00000016480	8705.78	-1.04741	0.0863472	-9.08392	1.05e-19	9.08e-18	5326.69	6004.57	5701.27	11781.6	12079.4	11341.2	NA	NA	NA	NA
HIP1R	ENSGALG00000031511	4271.36	-1.04623	0.130359	-6.00798	1.88e-09	6.38e-08	2855.04	2874.84	2631.2	5573.42	6659.38	5034.26	NA	NA	NA	NA
BMP7	ENSGALG00000007668	2755.91	-1.04505	0.101345	-7.71637	1.2e-14	6.96e-13	1717.8	1897.06	1782.98	3551.06	3971.12	3615.43	NA	NA	NA	NA
ESRP2	ENSGALG00000003374	16308.6	-1.04427	0.107721	-7.25234	4.1e-13	2.11e-11	9753.14	10903.9	11296.6	20172	24059.9	21666.2	NA	NA	NA	NA
GPR153	ENSGALG00000032060	553.491	-1.0434	0.142652	-5.47039	4.49e-08	1.32e-06	368.456	341.596	374.722	779.743	733.342	723.085	NA	NA	NA	NA
RAB32	ENSGALG00000012300	4113.54	-1.0426	0.126436	-6.16573	7.02e-10	2.47e-08	2808.24	2668	2589.45	5438.33	6337.18	4840.05	NA	NA	NA	NA
GJB6	ENSGALG00000017136	6342.29	-1.03975	0.161425	-4.81163	1.5e-06	3.59e-05	3285.24	5058.13	4109.72	8178.86	8274.31	9147.45	NA	NA	NA	NA
BMP5	ENSGALG00000016293	891.833	-1.02731	0.117924	-6.48111	9.11e-11	3.56e-09	616.418	571.416	573.284	1217.79	1168.21	1203.89	NA	NA	NA	NA
KCNK1	ENSGALG00000011005	3204.07	-1.02249	0.151954	-4.99793	5.79e-07	1.47e-05	1967.76	2490.41	1883.79	3823.22	4831.95	4227.27	NA	NA	NA	NA
FMN1	ENSGALG00000009723	2652.45	-1.02007	0.101896	-7.42952	1.09e-13	5.85e-12	1762.62	1795.73	1697.45	3385.18	3852.52	3421.22	NA	NA	NA	NA
PTGS2	ENSGALG00000033635	2535.27	-1.01758	0.133085	-5.66966	1.43e-08	4.43e-07	1561.46	1565.91	1902.12	3041.49	3561.95	3578.66	NA	NA	NA	NA
SMOC1	ENSGALG00000009415	3793.71	-1.01515	0.100999	-7.44669	9.57e-14	5.18e-12	2517.45	2705.61	2311.46	5301.26	4952.53	4973.92	NA	NA	NA	NA
LGR6	ENSGALG00000000568	231.466	-1.01036	0.225544	-3.31345	0.000921539	0.011531	164.312	167.142	129.32	295.011	295.511	337.503	NA	NA	NA	NA
STON2	ENSGALG00000010579	1859.33	-1.00924	0.113139	-6.59541	4.24e-11	1.72e-09	1226.86	1270.28	1205.63	2392.87	2731.75	2328.58	NA	NA	NA	NA
EFNB1	ENSGALG00000036539	8192.59	-1.00402	0.088833	-8.34132	7.35e-17	5.32e-15	5764.85	5435.25	5154.46	10588.6	11515.1	10697.3	NA	NA	NA	NA
FGFR3	ENSGALG00000015708	11256.8	-1.00337	0.112378	-6.5879	4.46e-11	1.81e-09	7124.16	8321.58	7033.17	13646	15899.3	15516.6	NA	NA	NA	NA
PHEX	ENSGALG00000016375	1907.98	-1.00328	0.127966	-5.78468	7.26e-09	2.32e-07	1428.02	1217	1164.9	2745.49	2445.13	2447.37	NA	NA	NA	NA
	ENSGALG00000001028	566.273	-1.00315	0.196517	-3.76619	0.000165754	0.00262005	347.544	460.685	322.79	762.857	819.327	684.433	NA	NA	NA	NA
NA	XM_428865	7684.67	-1.0009	0.196323	-3.75842	0.000170987	0.00269067	5778.79	5701.63	3882.65	8016.95	10676	12052	NA	NA	NA	NA
B4GALT6	ENSGALG00000015151	1001.16	-1.00011	0.171345	-4.30169	1.7e-05	0.000336197	695.088	712.442	594.668	1187	1592.2	1225.57	NA	NA	NA	NA
ARHGAP25	ENSGALG00000035194	754.294	1.00401	0.165403	4.47979	7.47e-06	0.000160698	933.091	1034.19	1052.89	528.437	419.053	558.105	NA	NA	NA	NA
MYH11	ENSGALG00000006520	192041	1.00409	0.13326	5.56102	2.68e-08	7.98e-07	234780	256944	277166	148932	109715	124709	NA	NA	NA	NA
	ENSGALG00000036831	488.771	1.00427	0.254843	2.90859	0.00363062	0.0372224	762.805	587.086	606.887	430.1	304.406	241.343	NA	NA	NA	NA
MAMDC2	ENSGALG00000015115	4206.91	1.005	0.223759	3.31591	0.000913459	0.0114584	5815.64	6689.85	4341.89	2592.52	2123.92	3677.65	NA	NA	NA	NA
CSRP1	ENSGALG00000000318	36922.3	1.00857	0.150409	4.95677	7.17e-07	1.8e-05	45410.8	46876	55695.1	26904.6	19674.7	26972.9	NA	NA	NA	NA
OPCML	ENSGALG00000001442	432.971	1.00944	0.249168	2.99559	0.00273911	0.0291702	454.098	552.613	729.079	231.44	304.406	326.19	NA	NA	NA	NA
TPM2	ENSGALG00000025842	54220.8	1.01034	0.192975	3.87255	0.000107702	0.00177083	72742.3	85388.6	59270.2	32641.9	29121.2	46160.6	NA	NA	NA	NA
SCN2A	ENSGALG00000011009	1084.07	1.01056	0.24883	3.00415	0.00266324	0.0284829	1022.72	1271.32	2052.82	723.125	705.669	728.742	NA	NA	NA	NA
C3AR1	ENSGALG00000013218	1100.58	1.01109	0.209179	3.57616	0.000348679	0.00504329	1746.68	1541.88	1125.18	648.627	668.112	872.982	NA	NA	NA	NA
G0S2	ENSGALG00000023933	8915.24	1.01427	0.100931	7.44302	9.84e-14	5.31e-12	10955.1	12389.4	12434	6203.18	5451.64	6058.08	NA	NA	NA	NA
GPR68	ENSGALG00000010707	250.478	1.01766	0.242403	3.11311	0.00185129	0.0210808	288.79	337.418	379.813	191.707	136.39	168.751	NA	NA	NA	NA
	ENSGALG00000015271	19859.6	1.01768	0.213861	3.52869	0.000417615	0.0058636	19835.9	24916.7	35010	12893.1	10680.9	15821.1	NA	NA	NA	NA
	ENSGALG00000021399	7415.44	1.02061	0.206947	3.66073	0.000251495	0.00379465	9405.6	7918.35	12478.9	5290.33	3686.48	5713.03	NA	NA	NA	NA
	ENSGALG00000012422	250.272	1.02308	0.208015	3.65383	0.000258361	0.00387963	339.577	362.489	304.462	158.928	155.168	181.007	NA	NA	NA	NA
KRT13	ENSGALG00000019718	50075.6	1.0257	0.118207	6.4519	1.1e-10	4.28e-09	66264.4	75388.3	59835.4	35890	30499.9	32575.6	NA	NA	NA	NA
FOXD3	ENSGALG00000042686	926.753	1.02573	0.24341	3.13337	0.0017281	0.0198709	1426.03	1068.66	1234.14	830.401	451.668	549.62	NA	NA	NA	NA
HELT	ENSGALG00000046793	498.395	1.02595	0.184909	4.12593	3.69e-05	0.000676201	658.243	724.978	622.161	387.388	304.406	293.194	NA	NA	NA	NA
	ENSGALG00000011812	4927.61	1.02775	0.146909	5.2054	1.94e-07	5.22e-06	6728.81	6028.6	7078.99	3725.88	2656.64	3346.74	NA	NA	NA	NA
MUSTN1	ENSGALG00000001709	2360.15	1.0299	0.128217	5.98104	2.22e-09	7.47e-08	2911.8	3052.43	3541.53	1616.1	1402.44	1636.6	NA	NA	NA	NA
HPGD	ENSGALG00000010769	3502.07	1.0314	0.265843	2.89032	0.00384848	0.038934	4155.59	3646.83	6307.14	2956.07	1502.26	2444.54	NA	NA	NA	NA
IL20RB	ENSGALG00000013169	615.419	1.03191	0.266079	2.88964	0.0038568	0.0389958	781.725	961.066	737.225	272.165	397.309	543.021	NA	NA	NA	NA
LRRC17	ENSGALG00000008298	16333.5	1.03598	0.111123	6.95574	3.51e-12	1.59e-10	21151.4	20267	24456.7	10829	9862.56	11434.6	NA	NA	NA	NA
RBP7	ENSGALG00000002637	30014.4	1.03783	0.146103	5.30306	1.14e-07	3.2e-06	36521	38045.7	46535.8	21995.7	16426.1	20562.2	NA	NA	NA	NA
PPP1R1C	ENSGALG00000008896	576.531	1.03826	0.268419	2.88813	0.00387541	0.0391389	805.625	548.434	972.444	290.045	384.461	458.174	NA	NA	NA	NA
	ENSGALG00000020486	4383.35	1.04058	0.264648	2.93804	0.00330295	0.0344654	4576.83	7349.02	5771.53	2391.87	2044.86	4165.99	NA	NA	NA	NA
ITPRID1	ENSGALG00000054262	343.057	1.04084	0.237745	3.27161	0.00106935	0.0131194	349.536	530.676	505.06	199.654	228.305	245.114	NA	NA	NA	NA
GPX8	ENSGALG00000026704	1692.82	1.04151	0.226601	3.43543	0.000591612	0.007909	2731.56	2135.24	1969.33	1042.97	821.304	1456.54	NA	NA	NA	NA
	ENSGALG00000053632	428.166	1.04161	0.194551	4.00191	6.28e-05	0.00108375	528.785	560.97	639.471	279.118	239.176	321.476	NA	NA	NA	NA
PTPRT	ENSGALG00000037889	647.59	1.04194	0.230169	3.38407	0.000714203	0.00920511	692.101	1002.85	920.513	490.692	321.208	458.174	NA	NA	NA	NA
MYOCD	ENSGALG00000001021	1945.85	1.04233	0.16242	4.79803	1.6e-06	3.81e-05	2368.08	2485.19	3005.92	1441.28	1059.49	1315.13	NA	NA	NA	NA
	ENSGALG00000028858	593.562	1.04423	0.175932	4.44033	8.98e-06	0.000189701	796.663	724.978	876.727	434.073	331.091	397.838	NA	NA	NA	NA
CACNB2	ENSGALG00000008591	1216.61	1.04448	0.148667	5.25632	1.47e-07	4.05e-06	1484.78	1782.15	1649.59	790.669	698.75	893.722	NA	NA	NA	NA
	ENSGALG00000004518	970.87	1.04585	0.267574	2.92562	0.00343775	0.0356186	1115.33	1309.97	1498.89	869.14	624.626	407.266	NA	NA	NA	NA
KCNK3	ENSGALG00000042705	302.944	1.05084	0.218871	3.59942	0.000318932	0.00467192	435.177	432.48	358.43	169.855	190.748	230.972	NA	NA	NA	NA
	ENSGALG00000053422	2288.5	1.05256	0.222922	3.5417	0.000397562	0.00562244	3856.84	2534.29	2873.55	1203.88	1320.41	1942.05	NA	NA	NA	NA
SEMA3B	ENSGALG00000013722	1352.55	1.05272	0.149848	5.26995	1.36e-07	3.77e-06	1816.39	1686.04	1973.4	935.692	741.249	962.542	NA	NA	NA	NA
	ENSGALG00000015307	7085.78	1.0559	0.141702	5.5953	2.2e-08	6.62e-07	8289.28	9691.1	10726.4	5255.57	4082.8	4469.55	NA	NA	NA	NA
	ENSGALG00000050176	200.52	1.05989	0.275964	2.88754	0.00388265	0.0391799	263.895	254.891	294.279	102.31	168.016	119.729	NA	NA	NA	NA
	ENSGALG00000046261	437.724	1.06309	0.241876	3.30771	0.000940636	0.0117366	567.622	610.068	598.741	291.038	200.631	358.243	NA	NA	NA	NA
NTM	ENSGALG00000001437	8766.41	1.06311	0.129744	6.16654	6.98e-10	2.47e-08	12087.4	12179.4	11306.8	4952.61	5404.2	6668.03	NA	NA	NA	NA
	ENSGALG00000016651	1855.81	1.06385	0.258694	3.09563	0.00196395	0.0221486	2611.06	1950.34	2970.28	1688.62	1059.49	855.069	NA	NA	NA	NA
	ENSGALG00000054838	152.892	1.06477	0.260998	3.07179	0.00212778	0.0236624	199.166	195.347	226.055	114.23	94.8798	87.6753	NA	NA	NA	NA
ISM1	ENSGALG00000009042	2943.32	1.06611	0.202109	3.97345	7.08e-05	0.00121707	4493.18	3098.39	4360.22	2033.29	1451.86	2222.99	NA	NA	NA	NA
POSTN	ENSGALG00000017046	97420.4	1.06801	0.143211	5.62087	1.9e-08	5.76e-07	118150	137904	139702	74777.8	53196	60792.9	NA	NA	NA	NA
	ENSGALG00000005814	995.122	1.07068	0.190587	4.23767	2.26e-05	0.000435204	1364.28	1198.2	1482.6	692.332	495.154	738.169	NA	NA	NA	NA
LHFPL5	ENSGALG00000039170	461.14	1.07242	0.237129	3.41326	0.000641903	0.00843391	626.376	535.899	712.786	378.448	235.223	278.11	NA	NA	NA	NA
PGM5	ENSGALG00000014995	13927.6	1.07322	0.167967	4.82344	1.41e-06	3.4e-05	19203.6	19160.7	18280.9	8565.25	7011.22	11344	NA	NA	NA	NA
SLC5A9	ENSGALG00000010494	703.899	1.07524	0.208335	3.89857	9.68e-05	0.00160747	922.137	1025.83	916.44	345.669	446.726	566.59	NA	NA	NA	NA
	ENSGALG00000052887	305.367	1.07892	0.250667	3.25485	0.00113452	0.0137747	393.352	526.497	323.809	190.714	183.83	214.003	NA	NA	NA	NA
LYVE1	ENSGALG00000005643	1068.19	1.07914	0.233089	3.50126	0.000463063	0.00642481	1343.37	1161.64	1845.1	847.288	538.641	673.12	NA	NA	NA	NA
	ENSGALG00000013409	3381.81	1.07945	0.122122	6.6853	2.3e-11	9.63e-10	4834.75	4333.15	4605.62	1909.13	2188.17	2420.03	NA	NA	NA	NA
FGF2	ENSGALG00000011835	535.135	1.07981	0.162713	5.01972	5.17e-07	1.33e-05	783.717	759.451	636.416	359.576	336.033	335.617	NA	NA	NA	NA
DRAM2	ENSGALG00000036491	2378.22	1.08322	0.172574	4.75269	2.01e-06	4.67e-05	2849.06	3269.71	3575.13	1882.31	1301.63	1391.49	NA	NA	NA	NA
	ENSGALG00000002461	1036.88	1.08549	0.167481	4.91073	9.07e-07	2.25e-05	1216.9	1448.91	1563.04	676.439	570.267	745.711	NA	NA	NA	NA
B3GAT1L	ENSGALG00000015075	1927.65	1.08764	0.157567	5.23337	1.66e-07	4.55e-06	2227.67	2730.68	2907.15	1110.51	1169.2	1420.72	NA	NA	NA	NA
PRUNE2	ENSGALG00000015167	8667.53	1.09447	0.195299	4.25725	2.07e-05	0.000402249	11385.3	13813.2	10220.3	5073.79	4347.67	7164.86	NA	NA	NA	NA
GPR37L1	ENSGALG00000000607	288.651	1.0996	0.275299	3.03875	0.00237563	0.0259431	391.361	336.373	453.129	225.48	129.471	196.091	NA	NA	NA	NA
MCCC2L	ENSGALG00000011255	1109.04	1.10119	0.249503	3.35931	0.000781365	0.00997573	1028.69	1780.06	1730.03	805.569	540.617	769.28	NA	NA	NA	NA
C1QTNF7	ENSGALG00000014515	1425.96	1.10558	0.202228	4.16631	3.1e-05	0.000576931	1923.94	1811.4	2105.77	1183.02	708.634	823.016	NA	NA	NA	NA
	ENSGALG00000011872	1724.06	1.10569	0.155829	5.40761	6.39e-08	1.84e-06	2352.15	2431.91	2278.88	1004.23	949.787	1327.38	NA	NA	NA	NA
CRTAC1	ENSGALG00000017378	2523.4	1.11292	0.19489	4.36086	1.3e-05	0.000265026	3631.79	2630.4	4091.39	1477.04	1406.4	1903.4	NA	NA	NA	NA
	ENSGALG00000054662	232.304	1.11514	0.25033	3.40392	0.000664255	0.00866288	294.765	283.097	375.74	166.875	121.565	151.782	NA	NA	NA	NA
KCNJ15	ENSGALG00000016055	1116.53	1.11696	0.256984	3.32287	0.00089096	0.0112202	1837.3	1157.46	1590.53	679.419	503.061	931.432	NA	NA	NA	NA
LMOD1	ENSGALG00000028721	6837.83	1.11781	0.177961	4.8032	1.56e-06	3.73e-05	10169.4	8746.75	9169.49	4657.6	3164.64	5119.1	NA	NA	NA	NA
HMOX1	ENSGALG00000012550	3967.31	1.11831	0.153593	5.56849	2.57e-08	7.66e-07	5210.17	4967.25	6119.78	2042.23	2663.55	2800.89	NA	NA	NA	NA
ADGRD1	ENSGALG00000002557	2199.62	1.12038	0.175009	4.89885	9.64e-07	2.39e-05	2740.52	2797.54	3501.82	1469.1	1103.97	1584.75	NA	NA	NA	NA
FABP3	ENSGALG00000037050	18550.3	1.12979	0.181755	4.76883	1.85e-06	4.35e-05	23390	24492.6	28509.4	15084.3	9273.52	10552.1	NA	NA	NA	NA
TSC22D4	ENSGALG00000027069	11777.4	1.13056	0.219398	3.95412	7.68e-05	0.00130954	16380.4	15323.8	16804.4	10125.7	4961.43	7068.7	NA	NA	NA	NA
RELN	ENSGALG00000008193	3942.78	1.13241	0.211294	4.11454	3.88e-05	0.00070592	5685.18	4366.58	6194.11	3188.5	1854.11	2368.17	NA	NA	NA	NA
KIAA1024	ENSGALG00000006519	301.882	1.13332	0.246507	3.53046	0.000414842	0.00583866	496.918	400.096	347.229	160.915	179.876	226.259	NA	NA	NA	NA
HSPB9	ENSGALG00000023818	1025.01	1.13574	0.263753	3.30878	0.000937019	0.0116998	1240.8	1548.15	1437.79	384.408	763.98	774.936	NA	NA	NA	NA
SULT1B	ENSGALG00000023122	773.531	1.13615	0.202282	4.31631	1.59e-05	0.000316832	1247.77	902.566	1039.65	477.779	399.286	574.132	NA	NA	NA	NA
NDRG4	ENSGALG00000043662	2045.87	1.13637	0.144123	6.05967	1.36e-09	4.71e-08	2725.58	2468.48	3243.18	1298.25	1164.25	1375.46	NA	NA	NA	NA
CDH17	ENSGALG00000035094	315.213	1.13946	0.313753	2.79336	0.00521636	0.0503962	583.555	294.588	422.581	239.386	153.191	197.976	NA	NA	NA	NA
ABCA1	ENSGALG00000015433	9397.4	1.14093	0.232152	3.78156	0.000155846	0.0024854	16082.6	12304.8	10405.7	7075.3	3896.99	6619.01	NA	NA	NA	NA
	ENSGALG00000026970	16910.9	1.14172	0.199295	4.40898	1.04e-05	0.000216239	24065.2	22543.3	23212.4	13373.8	11108.8	7162.03	NA	NA	NA	NA
HSPB1	ENSGALG00000001926	9744.18	1.14223	0.1347	6.52706	6.71e-11	2.67e-09	12024.6	13316	14895.2	6946.17	5341.93	5941.18	NA	NA	NA	NA
	ENSGALG00000012886	164.064	1.14502	0.305078	2.89103	0.00383986	0.0388699	208.128	174.454	295.297	102.31	93.8915	110.301	NA	NA	NA	NA
	ENSGALG00000006756	2357.52	1.15322	0.176947	5.03079	4.88e-07	1.26e-05	4136.67	2745.31	2875.58	1554.52	1452.85	1380.18	NA	NA	NA	NA
PLIN1	ENSGALG00000023395	36799.8	1.16001	0.156162	5.74388	9.25e-09	2.93e-07	48685.1	49339.2	54512.9	26548	17539.9	24173.9	NA	NA	NA	NA
CCDC3	ENSGALG00000030140	1287.95	1.16039	0.169462	5.29535	1.19e-07	3.32e-06	2034.48	1866.77	1437.79	859.207	722.47	806.989	NA	NA	NA	NA
	ENSGALG00000023834	353.105	1.16178	0.237609	3.78244	0.000155299	0.00247929	562.643	419.944	481.64	239.386	168.016	246.999	NA	NA	NA	NA
	ENSGALG00000049903	425.664	1.16766	0.195802	4.62011	3.84e-06	8.57e-05	612.434	488.89	665.946	272.165	241.153	273.396	NA	NA	NA	NA
MATN2	ENSGALG00000044675	10896.2	1.1706	0.143624	6.31905	2.63e-10	9.81e-09	15249.1	13481	16537.7	7060.4	5527.74	7521.22	NA	NA	NA	NA
UPP2	ENSGALG00000045427	131.523	1.1717	0.307595	2.9541	0.00313587	0.0329173	212.111	135.803	198.562	79.4642	84.0082	79.1906	NA	NA	NA	NA
ELN	ENSGALG00000032220	89951.7	1.17341	0.158854	5.73089	9.99e-09	3.16e-07	131251	121144	121527	69662.3	50629.3	45495.9	NA	NA	NA	NA
FGL1	ENSGALG00000013606	2432.24	1.1736	0.244338	3.72667	0.000194026	0.0030128	3834.94	2565.63	3710.56	1712.45	982.402	1787.44	NA	NA	NA	NA
GRM1	ENSGALG00000012297	207.828	1.17367	0.268719	3.38882	0.000701939	0.0090803	261.903	289.364	312.608	163.895	112.67	106.53	NA	NA	NA	NA
PTGS1	ENSGALG00000001314	4423.58	1.1738	0.148215	6.14488	8e-10	2.8e-08	6915.03	5764.31	5710.44	3217.31	2434.26	2500.16	NA	NA	NA	NA
PTGFR	ENSGALG00000008901	995.786	1.17813	0.130769	6.99775	2.6e-12	1.2e-10	1410.09	1420.71	1312.55	669.486	601.894	559.99	NA	NA	NA	NA
TBXAS1	ENSGALG00000012791	498.601	1.18106	0.278135	3.30065	0.00096462	0.011968	606.459	489.935	979.572	336.73	287.605	291.308	NA	NA	NA	NA
AGTPBP1	ENSGALG00000012595	1402.1	1.18187	0.265327	3.46302	0.000534154	0.00725666	2029.5	2031.82	1777.89	767.823	556.431	1249.14	NA	NA	NA	NA
COL3A1	ENSGALG00000035584	1.82881e+06	1.18258	0.146094	6.29423	3.09e-10	1.14e-08	2.57027e+06	2.44231e+06	2.60449e+06	1.35968e+06	914698	1.08141e+06	NA	NA	NA	NA
LGI3	ENSGALG00000030687	281.229	1.18301	0.264742	3.47499	0.000510873	0.00700528	307.711	412.632	451.092	145.022	213.48	157.438	NA	NA	NA	NA
IL13RA1	ENSGALG00000044480	4503.78	1.18739	0.166654	5.54657	2.91e-08	8.64e-07	6422.1	6299.16	6056.65	2688.87	2152.59	3403.31	NA	NA	NA	NA
	ENSGALG00000013994	176.535	1.18792	0.287458	3.21745	0.00129337	0.0154791	238.003	204.749	293.261	132.109	95.8682	95.2172	NA	NA	NA	NA
SGCA	ENSGALG00000029917	399.541	1.1915	0.21401	4.33841	1.44e-05	0.000289883	604.468	506.649	555.973	218.527	300.453	211.175	NA	NA	NA	NA
IFITM5	ENSGALG00000004239	363.723	1.19226	0.194079	4.78788	1.69e-06	3.99e-05	441.152	545.3	531.535	246.339	212.491	205.518	NA	NA	NA	NA
GCNT7	ENSGALG00000007717	278.27	1.19314	0.2219	4.19157	2.77e-05	0.000524623	435.177	338.462	387.959	181.774	144.296	181.95	NA	NA	NA	NA
NINJ2	ENSGALG00000012989	548.455	1.19399	0.243716	3.81982	0.000133547	0.00216344	820.563	566.193	903.202	280.111	315.278	405.38	NA	NA	NA	NA
	ENSGALG00000031149	625.861	1.19667	0.259933	3.59183	0.000328368	0.0047902	1223.87	666.478	723.987	411.227	386.438	343.159	NA	NA	NA	NA
	ENSGALG00000012061	10260.2	1.19683	0.168772	5.53285	3.15e-08	9.33e-07	18070.3	12092.7	12699.8	6703.8	5560.35	6434.23	NA	NA	NA	NA
SELENOP2	ENSGALG00000041228	378.166	1.19696	0.282594	3.30482	0.000950368	0.0117994	508.868	433.524	637.435	298.984	161.098	229.087	NA	NA	NA	NA
	ENSGALG00000010722	280.185	1.19774	0.267491	3.49433	0.000475257	0.0065888	290.782	370.846	509.133	169.855	167.028	173.465	NA	NA	NA	NA
	ENSGALG00000052173	189.751	1.19998	0.266758	3.51235	0.000444158	0.00620165	284.807	209.972	298.352	131.116	107.728	106.53	NA	NA	NA	NA
	ENSGALG00000006644	2248.38	1.2011	0.160374	5.84925	4.94e-09	1.6e-07	3555.11	3086.9	2759.5	1147.27	1372.79	1568.73	NA	NA	NA	NA
ABCA4	ENSGALG00000005752	649.582	1.20119	0.266996	3.51375	0.00044183	0.00618879	865.375	630.961	1219.88	319.844	423.994	437.434	NA	NA	NA	NA
HDC	ENSGALG00000023436	405.003	1.20468	0.313729	3.00145	0.00268697	0.0287018	539.739	665.434	489.786	222.5	157.145	355.415	NA	NA	NA	NA
C1QTNF2	ENSGALG00000027232	12250.9	1.20828	0.133348	7.0886	1.35e-12	6.46e-11	16456.1	16116.7	18730	7943.44	6177.07	8082.15	NA	NA	NA	NA
	ENSGALG00000053941	399.278	1.20842	0.269072	3.51351	0.00044223	0.00618946	513.847	593.354	565.138	218.527	172.958	331.846	NA	NA	NA	NA
TAGLN3	ENSGALG00000015379	123.14	1.21062	0.277575	3.4138	0.000640625	0.00843296	176.262	185.945	153.758	75.491	68.1949	79.1906	NA	NA	NA	NA
FOXL3	ENSGALG00000052931	342.12	1.21103	0.267077	3.54951	0.00038595	0.00548467	570.61	452.328	410.361	265.212	198.655	155.553	NA	NA	NA	NA
TECRL	ENSGALG00000038771	1270.76	1.21104	0.271374	3.49334	0.000477015	0.00660798	1468.85	1562.78	2293.14	796.629	500.096	1003.08	NA	NA	NA	NA
PLP1	ENSGALG00000000112	1894.89	1.21422	0.230325	4.12974	3.63e-05	0.000666944	3056.2	1946.16	2942.79	1090.65	884.557	1449	NA	NA	NA	NA
BRINP1	ENSGALG00000006997	514.782	1.21591	0.170364	5.59318	2.23e-08	6.69e-07	827.533	671.702	659.837	303.951	320.219	305.449	NA	NA	NA	NA
	ENSGALG00000053187	7658.84	1.22166	0.170527	5.62155	1.89e-08	5.75e-07	10213.2	9950.17	11999.3	3911.63	4062.04	5816.73	NA	NA	NA	NA
CD200R1	ENSGALG00000019231	268.156	1.222	0.2375	4.03776	5.4e-05	0.000943717	352.523	346.819	426.654	180.781	173.946	128.213	NA	NA	NA	NA
DUSP15	ENSGALG00000021017	492.481	1.22248	0.302913	3.16739	0.00153816	0.0179448	652.268	520.229	896.074	305.937	196.678	383.697	NA	NA	NA	NA
AvBD14	ENSGALG00000052020	4830.76	1.2226	0.167955	5.71323	1.11e-08	3.46e-07	7728.62	5945.03	6616.69	2723.64	2436.24	3534.35	NA	NA	NA	NA
SFRP2	ENSGALG00000009241	5691.7	1.22718	0.196406	4.90891	9.16e-07	2.27e-05	6737.77	6893.56	10297.7	3508.35	2789.07	3923.7	NA	NA	NA	NA
PTGDS	ENSGALG00000030886	16959.1	1.23233	0.276695	3.50312	0.000459839	0.00639074	20011.2	27872	23492.4	11678.3	5368.62	13332.3	NA	NA	NA	NA
CDH20	ENSGALG00000012906	1573.7	1.23271	0.21266	4.55974	5.12e-06	0.000113201	1969.75	1950.34	2703.5	1195.94	761.015	861.669	NA	NA	NA	NA
CUBN	ENSGALG00000008704	424.954	1.24024	0.273941	3.56721	0.000360797	0.00516476	535.756	453.372	802.394	216.54	236.211	305.449	NA	NA	NA	NA
NEGR1	ENSGALG00000011350	7199.55	1.24704	0.135702	7.25123	4.13e-13	2.12e-11	10443.3	9104.01	10845.6	4288.09	3650.9	4865.51	NA	NA	NA	NA
SCN4B	ENSGALG00000007409	1222.68	1.2489	0.276971	3.55945	0.000371627	0.00529396	1541.54	1784.24	1837.97	675.446	445.738	1051.16	NA	NA	NA	NA
SLC6A12	ENSGALG00000019290	849.258	1.25039	0.164955	5.98558	2.16e-09	7.29e-08	1283.62	989.271	1314.58	476.785	529.746	501.54	NA	NA	NA	NA
WASF3	ENSGALG00000017103	541.64	1.25085	0.196664	5.02283	5.09e-07	1.31e-05	743.884	682.148	862.472	288.058	289.581	383.697	NA	NA	NA	NA
CFC1	ENSGALG00000012623	1715.54	1.25733	0.278094	3.57538	0.000349721	0.00504619	2377.04	2787.09	2093.56	822.455	684.914	1528.19	NA	NA	NA	NA
MPZ	ENSGALG00000030372	3301.63	1.25775	0.214921	4.62828	3.69e-06	8.25e-05	5372.49	3171.52	5424.3	1954.82	1669.29	2217.34	NA	NA	NA	NA
EDSC	ENSGALG00000039750	199.656	1.26578	0.310376	3.23073	0.00123475	0.0148583	309.703	226.686	309.553	105.29	157.145	89.5607	NA	NA	NA	NA
ARPP21	ENSGALG00000043240	2863.19	1.27072	0.218743	4.60671	4.09e-06	9.11e-05	3653.69	3571.61	4920.26	1891.25	1168.21	1974.11	NA	NA	NA	NA
VTN	ENSGALG00000003589	355.513	1.27533	0.232222	4.35919	1.31e-05	0.0002667	535.756	445.015	528.48	258.259	199.643	165.923	NA	NA	NA	NA
CLDN19	ENSGALG00000023580	535.491	1.28068	0.212577	4.78716	1.69e-06	4e-05	777.742	628.871	869.599	315.87	256.966	363.899	NA	NA	NA	NA
ALDOB	ENSGALG00000015544	9461.36	1.29281	0.230186	4.47366	7.69e-06	0.000165082	15417.4	10427.6	14468.5	7506.39	4899.16	4049.09	NA	NA	NA	NA
	ENSGALG00000053013	409.672	1.2942	0.226183	4.559	5.14e-06	0.000113457	495.923	601.711	648.636	234.42	190.748	286.594	NA	NA	NA	NA
	ENSGALG00000008032	116.497	1.29439	0.313032	3.29472	0.000985196	0.0121974	152.362	162.963	181.251	77.4776	51.3932	73.5341	NA	NA	NA	NA
	ENSGALG00000012055	2703.28	1.29481	0.193519	5.33166	9.73e-08	2.77e-06	3418.68	3466.11	4638.2	1889.26	1224.54	1582.87	NA	NA	NA	NA
PLAC9	ENSGALG00000036847	6307.61	1.31305	0.112477	9.33541	1.01e-20	9.27e-19	8488.44	8678.84	9818.12	3502.39	3366.26	3991.58	NA	NA	NA	NA
	ENSGALG00000011805	374.506	1.31618	0.248345	4.24065	2.23e-05	0.00042994	582.56	458.596	562.083	247.332	154.18	242.285	NA	NA	NA	NA
FAH	ENSGALG00000006482	274.46	1.31656	0.330666	3.18609	0.0014421	0.0169622	369.452	407.408	398.142	221.507	90.9265	159.324	NA	NA	NA	NA
ANAPC16	ENSGALG00000004410	1968.1	1.31865	0.307892	3.42852	0.000606892	0.00806424	3656.68	1363.25	3409.16	1254.54	1083.21	1041.73	NA	NA	NA	NA
CRYAB	ENSGALG00000007945	696.287	1.32993	0.314108	3.39661	0.000682268	0.00887806	954.999	618.425	1415.39	462.879	288.593	437.434	NA	NA	NA	NA
	ENSGALG00000053222	186.49	1.33397	0.328021	3.26482	0.00109533	0.0133832	205.141	258.025	338.064	117.21	75.1132	125.385	NA	NA	NA	NA
FHL1	ENSGALG00000006190	10422.5	1.33955	0.15648	6.87961	6e-12	2.67e-10	12172	14839.1	17812.5	5951.87	5266.82	6492.68	NA	NA	NA	NA
CYP4V2	ENSGALG00000013535	1397.27	1.34034	0.177159	6.081	1.19e-09	4.14e-08	2206.76	1620.23	2183.16	803.582	678.984	890.894	NA	NA	NA	NA
	ENSGALG00000040182	289.983	1.34099	0.248806	4.33254	1.47e-05	0.000297386	361.486	364.578	521.352	187.734	148.25	156.496	NA	NA	NA	NA
	ENSGALG00000052452	3245.99	1.34159	0.129524	8.32706	8.29e-17	5.95e-15	5135.49	4587	4243.12	1630.01	1859.05	2021.24	NA	NA	NA	NA
GADD45G	ENSGALG00000028005	614.701	1.34773	0.252153	4.30172	1.69e-05	0.000336197	969.937	967.334	710.75	359.576	244.118	436.491	NA	NA	NA	NA
APOBEC2	ENSGALG00000003226	1248.06	1.36082	0.22133	4.95995	7.05e-07	1.78e-05	1545.53	1869.9	1974.42	869.14	491.201	738.169	NA	NA	NA	NA
AMY2A	ENSGALG00000038740	159.173	1.36209	0.348287	3.15561	0.00160162	0.0186112	259.911	194.302	233.183	121.183	88.9499	57.5074	NA	NA	NA	NA
RASL12	ENSGALG00000007349	1886.49	1.363	0.139327	7.89486	2.91e-15	1.8e-13	2944.66	2356.7	2849.11	994.296	1006.12	1168.06	NA	NA	NA	NA
COL20A1	ENSGALG00000005797	1892.26	1.3647	0.221656	4.97019	6.69e-07	1.69e-05	2756.45	2218.81	3202.45	1403.54	919.148	853.184	NA	NA	NA	NA
	ENSGALG00000010901	260.374	1.36472	0.357074	3.08533	0.00203325	0.0227921	290.782	266.382	568.193	142.042	117.611	177.236	NA	NA	NA	NA
CNTN4	ENSGALG00000008263	639.799	1.36498	0.247408	4.45396	8.43e-06	0.000179335	717.992	956.887	1090.56	263.225	374.578	435.548	NA	NA	NA	NA
ABLIM2	ENSGALG00000043448	629.858	1.36678	0.332806	3.31649	0.00091155	0.0114468	572.601	687.371	1463.25	342.69	358.764	354.472	NA	NA	NA	NA
	ENSGALG00000013239	628.329	1.37012	0.164726	6.72078	1.81e-11	7.64e-10	924.129	919.28	874.691	359.576	395.333	296.965	NA	NA	NA	NA
CHODL	ENSGALG00000015720	357.168	1.38419	0.272806	4.10971	3.96e-05	0.000718503	535.756	629.916	383.886	203.627	153.191	236.629	NA	NA	NA	NA
MGP	ENSGALG00000011740	57338.2	1.39182	0.17298	6.52552	6.78e-11	2.69e-09	75540.6	76722.3	96838.1	36576.4	24150.9	34200.9	NA	NA	NA	NA
	ENSGALG00000049827	67.8414	1.39947	0.379493	2.99462	0.00274785	0.0292455	90.6204	118.044	86.5526	35.7589	34.5916	41.4808	NA	NA	NA	NA
LRRC6	ENSGALG00000042548	192.154	1.413	0.242539	4.74136	2.12e-06	4.92e-05	312.69	283.097	242.347	114.23	96.8565	103.702	NA	NA	NA	NA
TACSTD2	ENSGALG00000010867	1541.59	1.41342	0.32479	3.54195	0.000397188	0.00562166	3161.76	1466.67	2096.61	548.303	761.015	1215.2	NA	NA	NA	NA
	ENSGALG00000005790	299.285	1.41778	0.314341	3.67355	0.000239204	0.00362473	412.273	409.498	484.695	234.42	149.238	105.587	NA	NA	NA	NA
COCH	ENSGALG00000009920	295.066	1.41792	0.318929	3.62114	0.000293308	0.00434357	409.285	376.069	503.024	177.801	95.8682	208.347	NA	NA	NA	NA
	ENSGALG00000047670	168.029	1.42936	0.254399	4.58462	4.55e-06	0.000101028	241.986	214.151	279.005	89.3973	97.8448	85.7898	NA	NA	NA	NA
NXNL1	ENSGALG00000038506	124.233	1.43462	0.387081	3.02672	0.00247225	0.0267657	190.203	144.16	209.763	84.4308	39.5333	77.3051	NA	NA	NA	NA
SOUL	ENSGALG00000012464	13286.1	1.43914	0.177547	6.62422	3.49e-11	1.43e-09	21004	16863.6	20371.4	8105.35	5301.41	8070.84	NA	NA	NA	NA
	ENSGALG00000042944	3110.94	1.43943	0.13971	8.42028	3.76e-17	2.75e-15	4175.51	4913.97	4547.58	1759.14	1860.04	1409.4	NA	NA	NA	NA
	ENSGALG00000023819	203.442	1.4399	0.383398	3.06956	0.00214377	0.0237832	304.723	312.346	274.932	52.6451	138.366	137.641	NA	NA	NA	NA
	ENSGALG00000003466	1743.17	1.44254	0.183547	6.42618	1.31e-10	4.99e-09	2654.88	1957.65	3033.42	981.383	837.117	994.596	NA	NA	NA	NA
SERPIND1	ENSGALG00000039239	161.319	1.44481	0.380464	3.10615	0.00189539	0.0214405	156.345	231.909	319.736	86.4174	62.2649	111.244	NA	NA	NA	NA
CNTN2	ENSGALG00000000653	332.428	1.45123	0.294373	4.03635	5.43e-05	0.000948453	521.814	485.756	453.129	124.163	155.168	254.541	NA	NA	NA	NA
	ENSGALG00000047374	387.357	1.46027	0.293838	4.07448	4.61e-05	0.000821193	529.781	398.007	776.937	188.728	180.865	249.827	NA	NA	NA	NA
DGAT2	ENSGALG00000040418	14504.4	1.46103	0.198751	6.0276	1.66e-09	5.68e-08	17277.6	22799.2	23761.2	6730.62	10143.2	6314.5	NA	NA	NA	NA
HEPACAM	ENSGALG00000039356	207.65	1.47067	0.312653	3.86253	0.000112219	0.00183652	336.59	271.606	307.516	101.317	77.0899	151.782	NA	NA	NA	NA
	ENSGALG00000007886	474.878	1.47734	0.306308	3.96434	7.36e-05	0.00125834	863.383	604.845	628.27	258.259	154.18	340.331	NA	NA	NA	NA
AGTR2	ENSGALG00000005936	1792.39	1.48887	0.236647	5.18002	2.22e-07	5.9e-06	2287.42	2320.14	3321.58	1236.66	694.797	893.722	NA	NA	NA	NA
	ENSGALG00000044661	2831.55	1.49521	0.300868	4.09539	4.21e-05	0.000758925	3569.05	5564.78	3407.12	1636.96	820.315	1991.08	NA	NA	NA	NA
IL8	ENSGALG00000026098	61.3539	1.49574	0.377414	3.2662	0.00109001	0.0133356	98.587	83.571	89.6074	30.7924	31.6266	33.9388	NA	NA	NA	NA
	ENSGALG00000050332	841.737	1.49809	0.236763	5.21642	1.82e-07	4.93e-06	1372.25	866.004	1491.76	421.161	385.449	513.796	NA	NA	NA	NA
KCNH7	ENSGALG00000038543	377.474	1.50554	0.347784	3.57263	0.000353415	0.00508392	573.597	428.301	673.074	251.306	104.763	233.801	NA	NA	NA	NA
EGF	ENSGALG00000012155	139.622	1.50635	0.382443	3.25099	0.00115005	0.0139249	216.095	135.803	267.804	60.5915	61.2766	96.16	NA	NA	NA	NA
	ENSGALG00000032066	97.3201	1.52058	0.362415	3.46991	0.000520632	0.00711692	136.428	131.624	164.959	35.7589	64.2416	50.9082	NA	NA	NA	NA
APOA1	ENSGALG00000007114	67100.3	1.52171	0.40726	3.09059	0.00199757	0.0224845	106948	71099	120559	45464.5	18281.2	40250.5	NA	NA	NA	NA
	ENSGALG00000005747	1469.9	1.53338	0.158982	7.9905	1.34e-15	8.66e-14	2339.2	2155.09	2060.97	675.446	677.996	910.691	NA	NA	NA	NA
MMP1	ENSGALG00000019061	1306.15	1.5369	0.346311	3.67839	0.000234707	0.00356889	1180.06	1445.78	3202.45	579.096	865.779	563.761	NA	NA	NA	NA
APCDD1L	ENSGALG00000007543	2036.9	1.53756	0.182266	6.99266	2.7e-12	1.24e-10	3066.16	2501.91	3522.18	1134.35	840.082	1156.75	NA	NA	NA	NA
	ENSGALG00000043584	705.583	1.53865	0.175592	7.26465	3.74e-13	1.93e-11	1075.49	875.406	1198.5	381.428	334.056	368.613	NA	NA	NA	NA
SFRP5	ENSGALG00000007515	265.926	1.56015	0.376724	3.44314	0.000575011	0.00771637	471.027	261.159	459.238	195.681	84.0082	124.442	NA	NA	NA	NA
TPPP3	ENSGALG00000002103	2090.83	1.56461	0.312341	4.16714	3.08e-05	0.000575439	4486.21	2847.68	2041.62	1163.16	657.241	1349.07	NA	NA	NA	NA
MC5R	ENSGALG00000032087	139.484	1.56479	0.273004	4.76827	1.86e-06	4.35e-05	203.149	191.169	231.146	78.4709	62.2649	70.7059	NA	NA	NA	NA
ELOVL3	ENSGALG00000025772	1550.03	1.56612	0.201763	6.45849	1.06e-10	4.11e-09	2119.12	2029.73	2803.29	697.299	981.413	669.349	NA	NA	NA	NA
DOC2B	ENSGALG00000004917	236.338	1.56617	0.299505	4.35096	1.36e-05	0.000275997	319.661	414.721	325.845	80.4576	126.506	150.839	NA	NA	NA	NA
HNMT	ENSGALG00000012377	3357.49	1.58783	0.258648	5.122	3.02e-07	7.93e-06	5687.18	4465.82	4963.03	2497.16	1155.36	1376.41	NA	NA	NA	NA
AVD	ENSGALG00000025945	215.163	1.59252	0.470538	2.82546	0.00472124	0.0463768	516.835	305.034	147.649	67.5446	129.471	124.442	NA	NA	NA	NA
	ENSGALG00000050112	148.304	1.59315	0.383051	3.47243	0.000515774	0.00706698	264.89	211.017	192.452	91.3839	40.5216	89.5607	NA	NA	NA	NA
VIP	ENSGALG00000013604	129.509	1.59914	0.300711	4.44315	8.87e-06	0.000187682	231.032	195.347	157.831	59.5982	68.1949	65.0494	NA	NA	NA	NA
RASGRF1	ENSGALG00000008262	226.689	1.59947	0.450984	2.96337	0.00304293	0.0320756	164.312	320.704	537.645	150.982	78.0782	108.416	NA	NA	NA	NA
SLC15A1	ENSGALG00000016884	2107.97	1.60033	0.19875	6.72855	1.71e-11	7.26e-10	3735.35	2705.61	3070.07	1251.56	791.654	1093.58	NA	NA	NA	NA
	ENSGALG00000045310	2053.27	1.60288	0.323321	4.14403	3.41e-05	0.000629992	3107.98	2413.11	3747.22	1430.36	498.119	1122.81	NA	NA	NA	NA
	ENSGALG00000054028	124.691	1.60357	0.331887	4.03912	5.37e-05	0.000939186	176.262	148.338	238.274	71.5178	54.3582	59.3929	NA	NA	NA	NA
	ENSGALG00000052026	1274.13	1.61445	0.28889	4.67795	2.9e-06	6.57e-05	2458.7	1272.37	2031.44	865.167	549.512	467.601	NA	NA	NA	NA
GRIN1	ENSGALG00000008898	318.347	1.62262	0.385185	3.52969	0.000416052	0.005851	405.302	446.06	590.594	185.748	72.1482	210.232	NA	NA	NA	NA
COL2A1	ENSGALG00000030712	2689.77	1.62943	0.212484	6.43059	1.27e-10	4.86e-09	4198.41	2851.86	5146.32	1309.17	1160.3	1472.57	NA	NA	NA	NA
	ENSGALG00000012382	370.028	1.63862	0.321894	4.2734	1.93e-05	0.000376326	545.714	493.069	641.508	273.158	141.331	125.385	NA	NA	NA	NA
ITGB7	ENSGALG00000050875	140.08	1.64542	0.402218	3.43691	0.000588395	0.00787796	145.391	308.168	183.288	76.4843	79.0665	48.08	NA	NA	NA	NA
SLC22A16	ENSGALG00000015055	229.144	1.64636	0.427684	3.23446	0.00121871	0.0147056	264.89	208.927	568.193	136.083	76.1015	120.671	NA	NA	NA	NA
	ENSGALG00000037997	230.098	1.64649	0.240424	5.75422	8.7e-09	2.76e-07	297.753	330.105	418.507	111.25	112.67	110.301	NA	NA	NA	NA
	ENSGALG00000051380	232.814	1.65918	0.323452	4.31639	1.59e-05	0.000316832	427.21	300.855	332.973	126.149	70.1715	139.526	NA	NA	NA	NA
	ENSGALG00000047605	232.88	1.70456	0.274208	5.25704	1.46e-07	4.04e-06	383.394	298.766	386.941	141.049	91.9148	95.2172	NA	NA	NA	NA
NEIL2	ENSGALG00000016664	87.1713	1.7157	0.475379	3.05581	0.00224456	0.0246848	171.282	146.249	83.4978	40.7254	24.7083	56.5647	NA	NA	NA	NA
CYB561	ENSGALG00000024031	57.2707	1.72815	0.426789	3.43289	0.000597178	0.00794717	96.5954	97.1512	70.2604	24.8326	22.7316	32.0533	NA	NA	NA	NA
	ENSGALG00000053724	66.6587	1.73296	0.414414	3.54699	0.000389659	0.00553291	106.554	92.9727	107.936	38.7388	20.755	32.9961	NA	NA	NA	NA
	ENSGALG00000054746	869.749	1.73473	0.193807	7.59362	3.11e-14	1.75e-12	1235.82	1512.63	1264.69	326.797	386.438	492.113	NA	NA	NA	NA
	ENSGALG00000007530	212.244	1.74407	0.446659	3.31581	0.000913781	0.0114584	454.098	169.231	357.411	107.277	55.3466	130.099	NA	NA	NA	NA
OPTC	ENSGALG00000003554	762.688	1.74467	0.272785	5.43152	5.59e-08	1.63e-06	1026.7	1199.24	1298.29	510.558	290.57	250.77	NA	NA	NA	NA
	ENSGALG00000054964	293.757	1.75759	0.424362	3.52189	0.000428481	0.00601138	637.33	286.231	436.836	99.3303	85.9849	216.831	NA	NA	NA	NA
WIPF3	ENSGALG00000011170	350.571	1.76045	0.31766	4.7139	2.43e-06	5.57e-05	513.847	506.649	603.832	111.25	126.506	241.343	NA	NA	NA	NA
	ENSGALG00000053062	153.339	1.78633	0.336352	4.52888	5.93e-06	0.00012911	253.936	161.919	297.334	65.558	79.0665	62.2212	NA	NA	NA	NA
KCNH6	ENSGALG00000000505	99.8587	1.78859	0.439436	3.47162	0.000517328	0.00708277	94.6037	137.892	232.165	39.7321	51.3932	43.3663	NA	NA	NA	NA
	ENSGALG00000053008	38.4801	1.80432	0.552538	2.78946	0.00527963	0.05084	57.758	64.7675	57.0229	8.93973	19.7666	22.6259	NA	NA	NA	NA
CCK	ENSGALG00000029788	284.103	1.83369	0.217445	7.22324	5.08e-13	2.57e-11	493.931	415.765	421.562	126.149	106.74	140.469	NA	NA	NA	NA
TTC24	ENSGALG00000051918	137.208	1.84087	0.281871	5.59772	2.17e-08	6.54e-07	222.07	195.347	226.055	67.5446	62.2649	49.9655	NA	NA	NA	NA
HKDC1	ENSGALG00000021039	29.9055	1.85032	0.550328	2.88426	0.00392333	0.0395322	54.7706	47.0087	38.6941	12.9129	12.8483	13.1984	NA	NA	NA	NA
	ENSGALG00000045362	131.995	1.87957	0.507169	3.18737	0.00143572	0.0169067	151.366	118.044	353.338	70.5245	34.5916	64.1066	NA	NA	NA	NA
MMP9	ENSGALG00000006992	88.3728	1.89746	0.5626	2.90512	0.00367109	0.0375645	136.428	179.678	101.827	63.5714	34.5916	14.1412	NA	NA	NA	NA
	ENSGALG00000050645	175.094	1.89848	0.343131	4.76624	1.88e-06	4.39e-05	248.957	247.579	331.955	79.4642	46.4516	96.16	NA	NA	NA	NA
SLC16A12	ENSGALG00000006421	87.5932	1.90915	0.538981	3.05412	0.00225722	0.0248041	84.6454	102.374	228.092	38.7388	21.7433	49.9655	NA	NA	NA	NA
	ENSGALG00000053409	44.6233	1.9187	0.571258	2.89828	0.00375218	0.0381573	74.6871	67.9014	69.2421	8.93973	16.8016	30.1678	NA	NA	NA	NA
	ENSGALG00000031869	89.0596	1.92719	0.426188	3.90475	9.43e-05	0.0015724	121.491	134.758	166.996	28.8058	26.685	55.6219	NA	NA	NA	NA
SRL	ENSGALG00000038884	247.027	1.93539	0.517265	3.23308	0.00122464	0.0147671	215.099	228.775	731.115	129.129	58.3116	119.729	NA	NA	NA	NA
HAL	ENSGALG00000011421	93.7533	1.93572	0.550572	3.03809	0.00238079	0.0259512	163.316	63.7229	218.927	46.6852	22.7316	47.1372	NA	NA	NA	NA
	ENSGALG00000048656	131.854	1.95276	0.477347	3.53983	0.000400382	0.00565777	183.232	178.633	266.786	92.3772	27.6733	42.4235	NA	NA	NA	NA
RFESD	ENSGALG00000014673	154.078	1.99235	0.304392	5.68122	1.34e-08	4.16e-07	309.703	219.374	209.763	55.625	59.2999	70.7059	NA	NA	NA	NA
SLC38A3	ENSGALG00000028871	230.251	2.0104	0.470638	3.71277	0.000205005	0.00316095	301.736	341.596	463.311	143.036	98.8332	32.9961	NA	NA	NA	NA
	ENSGALG00000051565	185.806	2.03766	0.375874	4.72134	2.34e-06	5.38e-05	384.39	241.311	270.859	83.4375	41.5099	93.3317	NA	NA	NA	NA
SHANK2	ENSGALG00000035916	41.0234	2.04885	0.602384	2.96459	0.00303091	0.0319807	92.612	67.9014	37.6759	13.9062	22.7316	11.3129	NA	NA	NA	NA
	ENSGALG00000054601	135.173	2.05726	0.310279	5.7826	7.36e-09	2.34e-07	250.949	228.775	174.124	60.5915	50.4049	46.1945	NA	NA	NA	NA
EXFABP	ENSGALG00000043064	1137.39	2.0732	0.248508	7.28414	3.24e-13	1.68e-11	2064.35	2256.42	1193.41	431.094	377.543	501.54	NA	NA	NA	NA
ADH1C	ENSGALG00000030614	555.057	2.10865	0.301201	6.12753	8.93e-10	3.12e-08	744.88	627.827	1330.87	182.768	203.596	240.4	NA	NA	NA	NA
COL9A3	ENSGALG00000005628	156.321	2.12184	0.431769	4.30509	1.67e-05	0.000331815	266.882	161.919	333.991	32.779	61.2766	81.076	NA	NA	NA	NA
	ENSGALG00000045940	1236.4	2.14297	0.245689	7.65168	1.98e-14	1.14e-12	2304.35	2277.31	1467.32	512.544	325.161	531.708	NA	NA	NA	NA
	ENSGALG00000009511	330.613	2.18655	0.444593	4.32645	1.52e-05	0.000304236	781.725	583.952	260.676	176.808	71.1599	109.358	NA	NA	NA	NA
	ENSGALG00000045901	288.93	2.21583	0.32234	6.05817	1.38e-09	4.74e-08	445.135	441.881	539.681	102.31	61.2766	143.297	NA	NA	NA	NA
FSTL5	ENSGALG00000041736	516.375	2.22187	0.367305	5.333	9.66e-08	2.76e-06	926.12	697.817	927.641	93.3705	160.11	293.194	NA	NA	NA	NA
	ENSGALG00000051194	291.806	2.25089	0.556405	3.57267	0.000353355	0.00508392	270.865	364.578	811.558	36.7522	87.9615	179.121	NA	NA	NA	NA
MAL	ENSGALG00000008552	58.3613	2.26767	0.536804	3.73439	0.000188169	0.0029348	111.533	50.1426	128.302	19.8661	15.8133	24.5114	NA	NA	NA	NA
NOS1	ENSGALG00000008177	72.3495	2.27531	0.45452	4.42725	9.54e-06	0.000200611	125.474	81.4817	152.74	30.7924	25.6966	17.9121	NA	NA	NA	NA
BCAN	ENSGALG00000045469	52.7137	2.28119	0.627439	3.21649	0.00129767	0.01552	115.516	43.8748	102.845	28.8058	15.8133	9.42745	NA	NA	NA	NA
SLC9A2	ENSGALG00000016791	42.2597	2.30591	0.691973	2.95224	0.00315476	0.0330761	101.574	56.4104	52.9498	18.8728	3.95333	19.7976	NA	NA	NA	NA
CYP1A1	ENSGALG00000001325	92.577	2.37574	0.396696	5.32576	1.01e-07	2.84e-06	154.353	110.732	200.598	34.7656	27.6733	27.3396	NA	NA	NA	NA
KERA	ENSGALG00000011270	128.604	2.39059	0.510555	4.16715	3.08e-05	0.000575439	135.433	223.552	289.188	17.8795	40.5216	65.0494	NA	NA	NA	NA
	ENSGALG00000033925	67.0734	2.41698	0.614928	3.50276	0.000460468	0.00639385	50.7872	80.437	207.726	22.846	22.7316	17.9121	NA	NA	NA	NA
WFIKKN2	ENSGALG00000007367	5980.21	2.41701	0.138151	15.5915	8.32e-55	2.87e-52	10754	10078.7	9389.43	2241.89	1673.25	1744.08	NA	NA	NA	NA
TBX22	ENSGALG00000004093	58.337	2.43762	0.515104	4.22164	2.43e-05	0.000464808	73.6913	73.1246	148.667	20.8594	14.825	18.8549	NA	NA	NA	NA
SLAMF8	ENSGALG00000027712	46.841	2.48213	0.587404	3.77781	0.000158214	0.00251215	86.6371	42.8301	108.954	9.93303	13.8366	18.8549	NA	NA	NA	NA
	ENSGALG00000040195	85.4646	2.51319	0.547183	4.11225	3.92e-05	0.000711374	110.537	123.267	202.635	27.8125	9.88332	38.6525	NA	NA	NA	NA
SFTPC	ENSGALG00000053247	92.4619	2.51866	0.57897	3.89592	9.78e-05	0.00162363	160.328	134.758	177.178	15.8928	54.3582	12.2557	NA	NA	NA	NA
	ENSGALG00000047534	294.155	2.5272	0.541129	4.18415	2.86e-05	0.000539155	817.575	529.631	156.813	119.196	47.4399	94.2745	NA	NA	NA	NA
	ENSGALG00000049905	92.7462	2.52992	0.669213	3.38739	0.000705609	0.00910769	233.024	82.5263	158.85	5.95982	35.5799	40.538	NA	NA	NA	NA
PCK1	ENSGALG00000007636	72.0161	2.63095	0.555243	4.26464	2e-05	0.000390091	110.537	156.696	104.881	23.8393	6.91832	29.2251	NA	NA	NA	NA
	ENSGALG00000054850	103.049	2.6328	0.510821	4.63912	3.5e-06	7.84e-05	134.437	161.919	236.238	21.8527	14.825	49.0227	NA	NA	NA	NA
SLC11A1	ENSGALG00000011434	248.889	2.6823	0.35135	6.88564	5.75e-12	2.58e-10	471.027	254.891	566.156	54.6317	72.1482	74.4768	NA	NA	NA	NA
	ENSGALG00000046399	129.167	2.69978	0.475332	5.12642	2.95e-07	7.77e-06	323.644	155.651	192.452	19.8661	29.65	53.7364	NA	NA	NA	NA
SERPINB10B	ENSGALG00000019553	149.413	2.86384	0.574098	4.53024	5.89e-06	0.000128763	293.769	385.471	108.954	16.8862	60.2882	31.1106	NA	NA	NA	NA
	ENSGALG00000028222	34.827	2.99366	0.759332	3.59608	0.000323043	0.00472426	97.5912	19.8481	68.2238	6.95312	6.91832	9.42745	NA	NA	NA	NA
ADH6	ENSGALG00000020160	315.65	3.00189	0.472832	5.79245	6.94e-09	2.23e-07	742.888	202.66	738.243	58.6049	55.3466	96.16	NA	NA	NA	NA
SSPO	ENSGALG00000033417	27.8126	3.094	0.94472	2.99662	0.00272993	0.02909	66.7205	7.31246	75.3517	3.97321	6.91832	6.59921	NA	NA	NA	NA
ANKRD1	ENSGALG00000006491	88.1643	3.27621	0.577195	5.22038	1.79e-07	4.84e-06	110.537	96.1066	272.895	8.93973	19.7666	20.7404	NA	NA	NA	NA
	ENSGALG00000049469	156.402	3.57337	0.350005	9.45795	3.14e-21	3e-19	258.915	285.186	321.772	19.8661	17.79	34.8816	NA	NA	NA	NA
TTR	ENSGALG00000015143	83.7832	3.91292	0.602589	6.057	1.39e-09	4.77e-08	266.882	112.821	91.644	8.93973	15.8133	6.59921	NA	NA	NA	NA
SMYD1	ENSGALG00000015935	77.126	3.99322	1.16897	3.19101	0.00141775	0.0167624	22.9041	4.17855	408.325	7.94642	11.86	7.54196	NA	NA	NA	NA
SPP1	ENSGALG00000010926	616.492	4.11	0.440893	8.7254	2.65e-18	2.1e-16	1542.54	1278.64	675.111	69.5312	106.74	26.3969	NA	NA	NA	NA
	ENSGALG00000050290	134.318	4.32914	0.531642	7.6482	2.04e-14	1.17e-12	337.586	295.632	134.411	10.9263	20.755	6.59921	NA	NA	NA	NA
CLEC19A	ENSGALG00000030546	21.4116	4.65243	1.2584	3.48809	0.000486488	0.00672331	69.708	34.473	19.3471	0	4.94166	0	NA	NA	NA	NA
	ENSGALG00000016475	10.9488	5.02375	1.52738	3.11691	0.00182755	0.0208644	36.8456	15.6696	11.2009	0	1.97666	0	NA	NA	NA	NA
	ENSGALG00000054635	4.94313	5.78505	1.97494	2.79604	0.00517335	0.0501054	5.97497	10.4464	13.2375	0	0	0	NA	NA	NA	NA
	ENSGALG00000042845	5.76617	6.00764	1.86392	3.082	0.00205613	0.0229527	13.9416	11.491	9.1644	0	0	0	NA	NA	NA	NA
DRGX	ENSGALG00000030822	6.00666	6.06576	1.96129	2.95863	0.00309015	0.0325149	7.96663	22.982	5.09133	0	0	0	NA	NA	NA	NA
MUSK	ENSGALG00000015728	6.44239	6.16765	1.86719	3.16229	0.00156534	0.0182377	9.95828	7.31246	21.3836	0	0	0	NA	NA	NA	NA
	ENSGALG00000051299	6.49756	6.1793	1.84127	3.21314	0.00131292	0.0156917	6.9708	17.7588	14.2557	0	0	0	NA	NA	NA	NA
	ENSGALG00000049575	7.13928	6.31565	1.9921	3.03831	0.00237908	0.0259512	3.98331	6.26782	32.5845	0	0	0	NA	NA	NA	NA
	ENSGALG00000054113	7.4457	6.37659	1.80071	3.39508	0.000686097	0.00890812	13.9416	7.31246	23.4201	0	0	0	NA	NA	NA	NA
GOLGA7B	ENSGALG00000031372	8.86715	6.62817	1.86653	3.41014	0.0006493	0.00851346	3.98331	13.5803	35.6393	0	0	0	NA	NA	NA	NA
	ENSGALG00000052071	9.67187	6.7537	2.2964	2.82645	0.0047067	0.0462856	30.8707	27.1606	0	0	0	0	NA	NA	NA	NA
	ENSGALG00000051966	10.8093	6.91422	2.26137	2.94122	0.00326923	0.0341745	40.829	24.0266	0	0	0	0	NA	NA	NA	NA
	ENSGALG00000048005	11.3797	6.98829	1.86598	3.60414	0.000313194	0.00460704	33.8582	32.3837	2.03653	0	0	0	NA	NA	NA	NA
S100Z	ENSGALG00000014989	14.737	7.36076	1.59908	4.43864	9.05e-06	0.000190973	21.9082	53.2765	13.2375	0	0	0	NA	NA	NA	NA

## Sheet: DEGs_D3vsD6_q005_FC1_gene_name_
gene_name	gene_id	baseMean	log2FoldChange	lfcSE	stat	pvalue	padj	D3_11M	D3_12M	D3_13M	D6_11M	D6_12M	D6_13M	IsTO.GCN	abs.diff.	Embryonic_TO.GCN_level	Posthatch_TO.GCN_level
	ENSGALG00000051966	11.0639	6.98115	2.32977	2.8836	0.00393159	0.0486897	41.8145	24.569	0	0	0	0	NA	NA	NA	NA
	ENSGALG00000051413	8.14969	6.54021	1.76527	3.55593	0.000376637	0.00659759	23.4569	17.0915	8.34975	0	0	0	NA	NA	NA	NA
	ENSGALG00000049575	7.31463	6.38397	2.01483	3.03794	0.00238202	0.0315724	4.07946	6.40931	33.399	0	0	0	NA	NA	NA	NA
DRGX	ENSGALG00000030822	6.14639	6.13234	1.97571	2.97073	0.00297095	0.0380825	8.15893	23.5008	5.21859	0	0	0	NA	NA	NA	NA
	ENSGALG00000042845	5.90367	6.07499	1.86822	3.11097	0.00186476	0.0255088	14.2781	11.7504	9.39347	0	0	0	NA	NA	NA	NA
CSRP3	ENSGALG00000004044	201.237	4.29437	1.21992	3.30459	0.000951145	0.0144568	103.006	47.0016	998.839	20.7373	12.8137	25.0223	NA	NA	NA	NA
FOSB	ENSGALG00000041280	236.693	4.2298	0.432968	9.16179	5.1e-20	6.1e-18	347.774	703.956	296.416	24.5077	16.4748	31.0276	NA	NA	NA	NA
KLHL34	ENSGALG00000016388	16.1894	3.78831	1.08242	3.25683	0.00112662	0.0166714	24.4768	18.1597	48.0111	2.82781	3.66106	0	NA	NA	NA	NA
	ENSGALG00000006423	45.5688	3.67357	0.606559	5.62276	1.88e-08	7.74e-07	67.3111	114.299	72.0166	4.71302	10.0679	5.00446	NA	NA	NA	NA
ANKRD1	ENSGALG00000006491	88.495	3.63249	0.650237	5.18189	2.2e-07	7.51e-06	113.205	98.2761	279.717	6.59823	9.15266	24.0214	NA	NA	NA	NA
TTR	ENSGALG00000015143	88.3299	3.3514	0.952699	3.2417	0.00118818	0.0175161	273.324	115.368	93.9347	27.3355	0	20.0178	NA	NA	NA	NA
SFTPC	ENSGALG00000053247	90.2308	3.06271	0.378066	7.40525	1.31e-13	9.5e-12	164.198	137.8	181.607	16.9669	23.7969	17.0152	NA	NA	NA	NA
NOS1	ENSGALG00000008177	69.1832	2.98037	0.476103	5.70745	1.15e-08	4.86e-07	128.503	83.3211	156.558	11.3112	17.3901	18.016	NA	NA	NA	NA
SLAMF8	ENSGALG00000027712	46.2472	2.88306	0.775409	3.3789	0.000727769	0.0114601	88.7283	43.797	111.678	6.59823	3.66106	23.0205	NA	NA	NA	NA
SPP1	ENSGALG00000010926	679.858	2.83916	0.412332	6.24771	4.17e-10	2.08e-08	1579.77	1307.5	691.985	104.629	279.156	116.103	NA	NA	NA	NA
	ENSGALG00000047941	30.0798	2.78566	0.608838	4.14335	3.42e-05	0.00076957	56.0926	57.6838	43.8362	10.3686	5.4916	7.00624	NA	NA	NA	NA
KERA	ENSGALG00000011270	127.047	2.75037	0.522401	4.76135	1.92e-06	5.56e-05	138.702	228.599	296.416	57.4988	21.0511	20.0178	NA	NA	NA	NA
PCK1	ENSGALG00000007636	73.212	2.70885	0.496435	4.92675	8.36e-07	2.59e-05	113.205	160.233	107.503	9.42604	22.8817	26.0232	NA	NA	NA	NA
	ENSGALG00000054850	105.106	2.68121	0.561533	4.30639	1.66e-05	0.000405129	137.682	165.574	242.143	32.0485	9.15266	44.0392	NA	NA	NA	NA
ADH6	ENSGALG00000020160	333.22	2.65237	0.538893	4.43377	9.26e-06	0.000236712	760.82	207.234	756.696	49.958	70.4755	154.137	NA	NA	NA	NA
	ENSGALG00000040195	86.5352	2.63168	0.570966	4.14849	3.35e-05	0.000755333	113.205	126.05	207.7	32.9911	8.2374	31.0276	NA	NA	NA	NA
	ENSGALG00000047534	299.106	2.59376	0.523858	4.44915	8.62e-06	0.000222608	837.31	541.587	160.733	61.2693	111.662	82.0731	NA	NA	NA	NA
SERPINB10B	ENSGALG00000019553	157.766	2.52665	0.708641	3.19431	0.00140168	0.020159	300.86	394.173	111.678	91.4326	38.4412	10.0089	NA	NA	NA	NA
SLC9A2	ENSGALG00000016791	42.4819	2.47921	0.699761	3.16705	0.00153995	0.0217978	104.026	57.6838	54.2734	11.3112	4.57633	23.0205	NA	NA	NA	NA
TACSTD2	ENSGALG00000010867	1363.73	2.41018	0.274729	7.81551	5.47e-15	4.48e-13	3238.07	1499.78	2149.02	365.73	524.447	405.361	NA	NA	NA	NA
	ENSGALG00000003466	1558.81	2.36204	0.517013	4.05987	4.91e-05	0.00106909	2718.96	2001.84	3109.24	357.247	871.333	294.262	NA	NA	NA	NA
	ENSGALG00000052026	1177.43	2.34356	0.296852	7.00862	2.41e-12	1.56e-10	2518.05	1301.09	2082.22	312.945	304.784	545.486	NA	NA	NA	NA
TPPP3	ENSGALG00000002103	1919.63	2.32308	0.324082	6.35656	2.06e-10	1.11e-08	4594.5	2911.96	2092.66	722.035	378.92	817.728	NA	NA	NA	NA
TBX22	ENSGALG00000004093	60.6807	2.30239	0.56099	3.63528	0.000277677	0.00506202	75.4701	74.7753	152.383	25.4503	10.9832	25.0223	NA	NA	NA	NA
MYOM2	ENSGALG00000016342	119.256	2.29417	0.59357	3.42191	0.000621839	0.00995831	113.205	92.935	388.263	36.7616	50.3396	34.0303	NA	NA	NA	NA
KRT24	ENSGALG00000019719	368.17	2.292	0.516027	3.93189	8.43e-05	0.00173799	328.397	1227.38	278.673	137.62	109.832	127.113	NA	NA	NA	NA
	ENSGALG00000023819	183.507	2.28457	0.377364	5.357	8.46e-08	3.1e-06	312.079	319.397	281.804	36.7616	54.916	96.0856	NA	NA	NA	NA
SLC15A1	ENSGALG00000016884	1961.88	2.26103	0.185158	10.7908	3.81e-27	6.88e-25	3825.52	2766.69	3146.81	542.94	684.619	804.717	NA	NA	NA	NA
GREB1	ENSGALG00000016455	51.6644	2.25228	0.561937	3.53999	0.000400143	0.00694149	80.5694	53.4109	122.115	14.1391	13.729	26.0232	NA	NA	NA	NA
CYB561	ENSGALG00000024031	54.6725	2.231	0.485011	4.05756	4.96e-05	0.00107709	98.927	99.3444	72.0166	17.9095	12.8137	27.0241	NA	NA	NA	NA
	ENSGALG00000046399	139.297	2.21594	0.443951	4.39891	1.09e-05	0.000275366	331.456	159.165	197.263	38.6468	73.2213	36.0321	NA	NA	NA	NA
	ENSGALG00000049905	98.473	2.20952	0.4881	3.98787	6.67e-05	0.0013973	238.649	84.3893	162.82	31.1059	44.848	29.0258	NA	NA	NA	NA
SLC11A1	ENSGALG00000011434	268.355	2.20601	0.343293	5.65982	1.52e-08	6.32e-07	482.396	260.645	580.308	82.9492	110.747	93.0829	NA	NA	NA	NA
SLC38A3	ENSGALG00000028871	230.511	2.18315	0.338259	5.67646	1.38e-08	5.77e-07	309.019	349.308	474.892	61.2693	70.4755	118.105	NA	NA	NA	NA
SRL	ENSGALG00000038884	245.056	2.17381	0.547428	3.49047	0.000482173	0.00808282	220.291	233.94	749.39	142.333	61.3228	63.0561	NA	NA	NA	NA
ATF3	ENSGALG00000049422	3722.12	2.16405	0.136128	13.9649	2.55e-44	9.52e-42	5358.37	7233.98	5666.35	1292.31	1377.48	1404.25	yes	7	10	3
WFIKKN2	ENSGALG00000007367	6315.5	2.15481	0.132795	14.2458	4.76e-46	2.03e-43	11013.5	10306.2	9624.13	2699.62	1960.5	2289.04	NA	NA	NA	NA
NR4A1	ENSGALG00000043727	740.018	2.14688	0.255157	7.38308	1.55e-13	1.1e-11	890.343	1603.4	1128.26	251.675	236.139	330.294	yes	6	9	3
	ENSGALG00000052072	224.708	2.10612	0.340338	5.41546	6.11e-08	2.29e-06	514.012	267.055	313.116	101.801	84.2045	68.0606	NA	NA	NA	NA
CCK	ENSGALG00000029788	280.138	2.10213	0.441423	4.1663	3.1e-05	0.00070583	505.853	425.151	432.1	145.161	38.4412	134.119	NA	NA	NA	NA
PAX1	ENSGALG00000039040	178.56	2.08593	0.305555	5.96585	2.43e-09	1.12e-07	370.211	278.805	218.137	64.0971	75.0518	65.0579	yes	1	4	3
DGAT2	ENSGALG00000040418	13610.3	2.0038	0.435689	3.99543	6.46e-05	0.00136238	17694.7	23313.9	24355.2	8543.76	3731.54	4022.58	NA	NA	NA	NA
	ENSGALG00000048109	683.371	1.98104	0.350069	4.90762	9.22e-07	2.83e-05	1636.88	648.409	986.314	363.845	263.597	201.179	NA	NA	NA	NA
MMRN1	ENSGALG00000010391	1610.44	1.87472	0.258621	6.23185	4.61e-10	2.29e-08	2159.06	2158.87	3274.15	475.072	683.704	911.812	NA	NA	NA	NA
COCH	ENSGALG00000009920	280.598	1.85787	0.37153	4.29263	1.77e-05	0.000429325	419.165	384.559	515.597	65.0397	118.069	181.161	NA	NA	NA	NA
RFESD	ENSGALG00000014673	161.069	1.85168	0.40281	3.9439	8.02e-05	0.00166007	317.178	224.326	215.006	77.2935	37.5259	95.0847	NA	NA	NA	NA
RASGRF1	ENSGALG00000008262	223.538	1.83368	0.439224	3.57595	0.000348952	0.00617297	168.278	327.943	551.083	85.777	86.035	122.109	NA	NA	NA	NA
GRIN1	ENSGALG00000008898	315.489	1.82732	0.326381	4.79281	1.64e-06	4.8e-05	415.085	456.129	605.357	166.841	82.374	167.149	NA	NA	NA	NA
	ENSGALG00000053724	67.3437	1.82313	0.535538	2.91313	0.00357824	0.0449034	109.126	95.0715	110.634	19.7947	17.3901	52.0463	NA	NA	NA	NA
HEPACAM	ENSGALG00000039356	201.826	1.78068	0.278739	5.44471	5.19e-08	1.97e-06	344.715	277.737	315.203	83.8918	72.306	117.104	NA	NA	NA	NA
WIPF3	ENSGALG00000011170	358.785	1.76601	0.204521	7.34877	2e-13	1.41e-11	526.251	518.086	618.925	160.243	140.036	189.168	NA	NA	NA	NA
ATP8A2	ENSGALG00000017106	53.4173	1.74771	0.472258	3.14378	0.00166782	0.0232935	83.629	65.1614	98.1096	31.1059	16.4748	26.0232	NA	NA	NA	NA
OPN5L2	ENSGALG00000016699	67.8937	1.74189	0.491561	3.00848	0.00262555	0.0342929	133.602	61.9567	117.94	22.6225	30.2038	41.0365	NA	NA	NA	NA
	ENSGALG00000005747	1453.49	1.74072	0.251041	5.88623	3.95e-09	1.77e-07	2395.66	2203.74	2112.49	523.145	507.057	978.872	NA	NA	NA	NA
NR1D1	ENSGALG00000047662	351.547	1.72852	0.22203	6.60038	4.1e-11	2.43e-09	526.251	558.678	535.428	123.481	191.291	174.155	NA	NA	NA	NA
	ENSGALG00000053886	1226.78	1.70535	0.347183	4.15433	3.26e-05	0.000737244	3155.46	1225.25	1252.46	678.675	482.345	566.504	NA	NA	NA	NA
	ENSGALG00000053062	159.087	1.70517	0.342274	4.21338	2.52e-05	0.000586246	260.066	165.574	304.766	60.3267	78.7129	85.0758	NA	NA	NA	NA
LYVE1	ENSGALG00000005643	970.865	1.70119	0.24223	5.93716	2.9e-09	1.32e-07	1375.8	1187.86	1891.22	541.055	336.818	492.438	NA	NA	NA	NA
	ENSGALG00000031869	94.6053	1.69092	0.338798	4.21458	2.5e-05	0.00058454	124.424	137.8	171.17	51.8432	39.3564	43.0383	NA	NA	NA	NA
DOC2B	ENSGALG00000004917	237.272	1.68372	0.271661	5.22964	1.7e-07	5.96e-06	327.377	424.083	333.99	115.94	85.1198	137.122	NA	NA	NA	NA
	ENSGALG00000049903	396.404	1.66933	0.256621	5.48006	4.25e-08	1.64e-06	627.217	499.926	682.592	154.587	248.952	165.147	NA	NA	NA	NA
NR4A3	ENSGALG00000013568	494.695	1.66844	0.377837	3.7196	0.000199538	0.00374421	475.257	1272.25	510.378	256.388	208.681	245.218	yes	4	8	4
IL7	ENSGALG00000037413	46.815	1.66507	0.48426	2.89522	0.00378897	0.0471844	62.2118	94.0033	57.4045	19.7947	27.458	20.0178	NA	NA	NA	NA
	ENSGALG00000046419	121.241	1.6581	0.431026	3.23661	0.00120957	0.0177087	292.701	127.118	132.552	55.6136	60.4076	59.0526	NA	NA	NA	NA
TPPP	ENSGALG00000042784	471.938	1.65599	0.219978	6.33227	2.42e-10	1.27e-08	778.158	713.57	657.543	265.814	169.324	247.22	NA	NA	NA	NA
	ENSGALG00000054746	902.224	1.65554	0.165812	8.3981	4.54e-17	4.28e-15	1265.65	1546.78	1296.3	457.163	367.022	480.428	NA	NA	NA	NA
SLC16A12	ENSGALG00000006421	93.3834	1.65359	0.482781	2.88031	0.00397287	0.0488968	86.6886	104.685	233.793	45.245	44.848	45.0401	NA	NA	NA	NA
ELOVL3	ENSGALG00000025772	1565.09	1.64795	0.175756	7.87975	3.28e-15	2.75e-13	2170.27	2075.55	2873.36	863.425	752.349	655.584	NA	NA	NA	NA
BMP3	ENSGALG00000035052	142.361	1.64002	0.426722	3.22689	0.00125142	0.0182025	241.708	170.915	233.793	62.2119	38.4412	107.095	NA	NA	NA	NA
APOBEC2	ENSGALG00000003226	1215	1.63992	0.34395	4.00315	6.25e-05	0.00132244	1582.83	1912.11	2023.77	630.602	270.919	869.774	NA	NA	NA	NA
COL9A3	ENSGALG00000005628	172.258	1.63085	0.370267	3.69414	0.000220635	0.00410569	273.324	165.574	342.34	62.2119	97.0182	93.0829	NA	NA	NA	NA
TTC24	ENSGALG00000051918	145.502	1.6233	0.26928	5.05149	4.38e-07	1.42e-05	227.43	199.757	231.706	68.8101	62.2381	83.074	NA	NA	NA	NA
EXFABP	ENSGALG00000043064	1246.45	1.62173	0.291177	4.66623	3.07e-06	8.52e-05	2114.18	2307.35	1223.24	454.335	841.13	538.479	NA	NA	NA	NA
EDSC	ENSGALG00000039750	191.823	1.60394	0.381045	3.51902	0.000433136	0.0074063	317.178	231.804	317.29	87.6622	140.951	56.0499	NA	NA	NA	NA
PER2	ENSGALG00000005521	11170.2	1.58913	0.0911737	14.5447	6.31e-48	2.97e-45	16704.4	18164	15433.5	5785.7	5288.41	5645.03	NA	NA	NA	NA
	ENSGALG00000036110	79.4139	1.5854	0.442759	2.98665	0.0028205	0.0364145	137.682	106.822	112.722	45.245	21.9664	52.0463	NA	NA	NA	NA
	ENSGALG00000043584	717.182	1.58107	0.232622	5.66599	1.46e-08	6.11e-07	1101.45	895.167	1228.46	465.646	280.071	332.296	NA	NA	NA	NA
	ENSGALG00000050176	185.183	1.58029	0.267842	4.91804	8.74e-07	2.7e-05	270.264	260.645	301.635	70.6953	99.764	108.096	NA	NA	NA	NA
	ENSGALG00000010901	256.829	1.56964	0.368778	3.54308	0.000395488	0.00687405	297.801	272.396	582.395	157.415	98.8487	132.118	NA	NA	NA	NA
	ENSGALG00000050709	44.6251	1.56618	0.449771	2.89735	0.00376328	0.0469358	65.2714	55.5474	79.3226	22.6225	21.9664	23.0205	NA	NA	NA	NA
HNMT	ENSGALG00000012377	3452.54	1.56343	0.179316	7.25195	4.11e-13	2.84e-11	5824.45	4566.64	5087.08	2214.18	1442.46	1580.41	NA	NA	NA	NA
STAB2	ENSGALG00000039245	158.097	1.55525	0.393074	3.28746	0.00101097	0.0152625	269.245	137.8	300.591	92.3752	59.4923	89.0793	NA	NA	NA	NA
	ENSGALG00000052282	131.812	1.54063	0.315021	4.05559	5e-05	0.00108256	216.212	179.461	193.088	70.6953	82.374	49.0437	NA	NA	NA	NA
	ENSGALG00000025800	149.894	1.5405	0.381679	3.34696	0.000817016	0.0126761	214.172	218.985	235.88	50.9006	61.3228	118.105	NA	NA	NA	NA
	ENSGALG00000053921	901.014	1.53156	0.35086	3.61547	0.000299802	0.00541032	2174.35	774.459	1067.72	529.743	363.361	496.442	NA	NA	NA	NA
	ENSGALG00000040010	128.724	1.52986	0.401653	3.15403	0.00161035	0.0226867	273.324	120.709	179.52	71.6379	53.0854	74.066	NA	NA	NA	NA
	ENSGALG00000045940	1391.02	1.52432	0.308014	4.09489	4.22e-05	0.000934407	2359.97	2328.72	1504	523.145	526.278	1103.98	NA	NA	NA	NA
ADTRP	ENSGALG00000032683	224.101	1.52126	0.377496	3.33309	0.000858874	0.0132453	469.138	214.712	313.116	98.9734	91.5266	157.14	NA	NA	NA	NA
GNB3	ENSGALG00000034438	140.779	1.50986	0.372133	3.35047	0.000806741	0.0125602	239.668	143.141	242.143	74.4657	52.1702	93.0829	NA	NA	NA	NA
	ENSGALG00000049664	1154.44	1.50376	0.185985	6.67107	2.54e-11	1.54e-09	1947.94	1607.67	1565.58	707.896	625.127	472.421	NA	NA	NA	NA
	ENSGALG00000015753	68.187	1.49861	0.39305	3.14357	0.00166902	0.0232935	121.364	98.2761	82.4538	37.7042	29.2885	40.0357	NA	NA	NA	NA
	ENSGALG00000051565	207.227	1.49841	0.323273	3.82145	0.00013267	0.00262411	393.668	246.759	277.629	96.1456	86.035	143.127	NA	NA	NA	NA
SLC46A2	ENSGALG00000027345	911.17	1.49011	0.28276	4.33964	1.43e-05	0.000352758	1659.32	1558.53	814.101	445.852	584.855	404.36	NA	NA	NA	NA
KCNK3	ENSGALG00000042705	284.002	1.48465	0.300182	4.06959	4.71e-05	0.0010267	445.681	442.243	367.389	201.717	98.8487	148.132	NA	NA	NA	NA
PTGDS	ENSGALG00000030886	16549.2	1.47871	0.405717	2.99637	0.00273212	0.0354266	20494.2	28501.1	24079.6	7736.89	5329.59	13153.7	NA	NA	NA	NA
EGF	ENSGALG00000012155	143.935	1.47223	0.408629	2.95916	0.00308482	0.0393172	221.311	138.868	274.498	94.2604	47.5938	87.0775	NA	NA	NA	NA
VIP	ENSGALG00000013604	135.841	1.46569	0.394168	3.05114	0.00227976	0.0303968	236.609	199.757	161.776	62.2119	47.5938	107.095	NA	NA	NA	NA
PLXDC1	ENSGALG00000023881	2532.29	1.45569	0.146463	8.14306	3.85e-16	3.42e-14	3842.85	3497.35	3793.92	1594.89	1117.54	1347.2	NA	NA	NA	NA
	ENSGALG00000054028	131.374	1.44502	0.351131	3.36621	0.000762085	0.0118856	180.516	151.687	244.23	87.6622	53.0854	71.0633	NA	NA	NA	NA
DNAJB5	ENSGALG00000001918	5183.35	1.44069	0.257999	4.56457	5.01e-06	0.000135281	6945.29	9361.87	6419.91	2839.12	1722.53	3811.39	NA	NA	NA	NA
CFC1	ENSGALG00000012623	1695.43	1.43831	0.197029	5.96499	2.45e-09	1.12e-07	2434.42	2850.01	2145.89	1016.13	678.212	1047.93	NA	NA	NA	NA
	ENSGALG00000047374	398.514	1.43686	0.306662	3.82775	0.00012932	0.00256634	542.569	406.991	796.357	230.938	162.002	252.225	NA	NA	NA	NA
FSTL5	ENSGALG00000041736	596.764	1.43332	0.178353	6.56165	5.32e-11	3.09e-09	948.475	713.57	950.828	305.404	324.004	338.301	NA	NA	NA	NA
	ENSGALG00000052918	184.342	1.43155	0.279692	4.17784	2.94e-05	0.000675243	288.622	204.03	314.159	89.5474	101.595	108.096	NA	NA	NA	NA
FUT9	ENSGALG00000042116	201.837	1.42983	0.289664	4.02812	5.62e-05	0.00120376	332.476	207.234	343.383	108.399	103.425	116.103	NA	NA	NA	NA
IL20RB	ENSGALG00000013169	580.312	1.42977	0.31248	3.7338	0.000188609	0.00355777	800.595	982.761	755.652	351.591	173.901	417.372	NA	NA	NA	NA
PTPRT	ENSGALG00000037889	613.329	1.41803	0.230045	5.02075	5.15e-07	1.65e-05	708.807	1025.49	943.522	406.262	263.597	332.296	NA	NA	NA	NA
	ENSGALG00000048309	414.074	1.41779	0.342342	3.37311	0.000743241	0.0116526	822.012	464.675	520.816	158.357	191.291	327.291	NA	NA	NA	NA
FAH	ENSGALG00000006482	275.855	1.41265	0.20569	5.58909	2.28e-08	9.3e-07	378.37	416.605	408.094	167.784	128.137	156.139	NA	NA	NA	NA
RFX2	ENSGALG00000001773	1416.65	1.40269	0.204591	5.5704	2.54e-08	1.02e-06	2610.86	1567.08	1989.33	883.22	736.789	712.635	yes	2	6	4
CRLF2	ENSGALG00000045814	362.504	1.4025	0.319441	3.56707	0.000360999	0.0063604	524.211	708.229	345.471	189.463	157.426	250.223	NA	NA	NA	NA
BRINP1	ENSGALG00000006997	508.215	1.39911	0.213243	5.32762	9.95e-08	3.61e-06	847.508	686.865	676.33	320.485	217.833	300.267	NA	NA	NA	NA
COL2A1	ENSGALG00000030712	2876.84	1.38897	0.236545	4.75994	1.94e-06	5.59e-05	4299.75	2916.24	5274.95	1410.14	1327.14	2032.81	NA	NA	NA	NA
SOUL	ENSGALG00000012464	13755.6	1.38103	0.222714	5.01989	5.17e-07	1.65e-05	21511	17244.3	20880.6	6903.63	5318.61	10675.5	NA	NA	NA	NA
FRMD5	ENSGALG00000030858	69.958	1.37835	0.368819	3.02403	0.00249433	0.0327942	88.7283	106.822	107.503	37.7042	32.9496	46.041	NA	NA	NA	NA
	ENSGALG00000020486	4181.98	1.37734	0.167086	6.66904	2.57e-11	1.55e-09	4687.3	7514.92	5915.8	2325.4	2339.42	2309.06	NA	NA	NA	NA
	ENSGALG00000010722	276.755	1.37626	0.313714	3.54853	0.000387385	0.00675944	297.801	379.218	521.859	117.826	197.697	146.13	NA	NA	NA	NA
	ENSGALG00000047605	252.863	1.37458	0.318646	3.48833	0.000486049	0.00813259	392.648	305.511	396.613	187.578	89.6961	145.129	NA	NA	NA	NA
RRAD	ENSGALG00000005140	811.551	1.37377	0.182697	6.07968	1.2e-09	5.71e-08	953.574	1308.57	1251.42	510.891	405.463	439.391	NA	NA	NA	NA
NTRK2	ENSGALG00000012594	1738.64	1.37055	0.155856	7.10603	1.19e-12	7.99e-11	2480.31	2714.34	2327.49	1067.03	780.722	1061.95	NA	NA	NA	NA
NTSR1	ENSGALG00000005524	185.09	1.36409	0.304223	3.61923	0.000295478	0.005348	266.185	242.486	291.198	141.391	84.2045	85.0758	NA	NA	NA	NA
RASGRF2	ENSGALG00000015598	1336.33	1.36334	0.202218	5.44117	5.29e-08	2e-06	1983.64	2381.06	1409.02	772.935	684.619	786.701	NA	NA	NA	NA
LGI3	ENSGALG00000030687	277.674	1.36299	0.292405	3.76174	0.000168738	0.00322829	315.139	421.946	462.367	116.883	145.527	204.182	NA	NA	NA	NA
CCN3	ENSGALG00000038364	14610.4	1.35993	0.359351	3.05244	0.00226992	0.0303062	23599.7	21290.7	18194.1	11253.7	4575.42	8748.79	NA	NA	NA	NA
GADD45G	ENSGALG00000028005	628.115	1.35826	0.200419	5.4647	4.64e-08	1.78e-06	993.349	989.171	728.516	394.951	298.377	364.324	NA	NA	NA	NA
ACER1	ENSGALG00000001592	4475.48	1.35607	0.137109	7.97208	1.56e-15	1.34e-13	6413.94	6061.07	6834.27	2064.3	2616.75	2862.55	NA	NA	NA	NA
	ENSGALG00000051995	95.892	1.34884	0.362449	2.99574	0.00273776	0.0354741	139.722	132.459	140.902	70.6953	37.5259	54.0481	NA	NA	NA	NA
	ENSGALG00000004078	643.07	1.33724	0.187634	5.72503	1.03e-08	4.43e-07	914.82	943.237	905.948	293.15	357.869	443.395	NA	NA	NA	NA
	ENSGALG00000042944	3249.34	1.33538	0.18462	5.80838	6.31e-09	2.76e-07	4276.3	5024.9	4661.25	2193.44	1335.37	2004.79	NA	NA	NA	NA
KCNC4	ENSGALG00000000400	1942.78	1.32854	0.23317	4.56967	4.88e-06	0.000132632	3803.08	1864.04	2669.83	1107.56	1089.17	1123	NA	NA	NA	NA
APCDD1L	ENSGALG00000007543	2170.08	1.3268	0.190534	5.58307	2.36e-08	9.56e-07	3140.17	2558.38	3610.22	1110.39	1058.96	1542.37	NA	NA	NA	NA
ADGRG2	ENSGALG00000016511	904.31	1.32447	0.159229	6.6661	2.63e-11	1.58e-09	1396.2	1390.82	1090.69	477.9	563.804	506.451	NA	NA	NA	NA
TERT	ENSGALG00000013183	230.961	1.32396	0.274722	3.86181	0.000112549	0.00226362	285.562	373.877	330.859	97.0882	159.256	139.124	NA	NA	NA	NA
	ENSGALG00000037997	250.322	1.31657	0.257915	4.0848	4.41e-05	0.000972357	304.94	337.557	428.968	145.161	117.154	168.15	NA	NA	NA	NA
MGST2	ENSGALG00000009803	145.576	1.31212	0.245541	4.27256	1.93e-05	0.000466059	214.172	204.03	204.569	82.0066	90.6113	78.0695	NA	NA	NA	NA
COL20A1	ENSGALG00000005797	1960.07	1.3067	0.214489	4.86582	1.14e-06	3.42e-05	2822.99	2268.9	3282.5	1018.95	898.791	1468.31	NA	NA	NA	NA
	ENSGALG00000040182	299.023	1.30624	0.275161	3.79125	0.000149892	0.00290699	370.211	372.808	534.384	203.602	129.968	183.163	NA	NA	NA	NA
LMX1A	ENSGALG00000003424	178.17	1.30624	0.359022	2.90568	0.00366456	0.0459223	257.006	318.329	185.782	67.8675	108.917	131.117	yes	3	7	4
STEAP4	ENSGALG00000008997	296.711	1.28501	0.247464	4.12981	3.63e-05	0.000812239	407.946	352.512	502.029	177.21	200.443	140.125	NA	NA	NA	NA
HSPB7	ENSGALG00000023772	1061.75	1.28437	0.257325	3.96903	7.22e-05	0.00150197	1281.97	1571.35	1662.64	675.847	388.988	789.703	NA	NA	NA	NA
	ENSGALG00000053187	7748.79	1.28037	0.129412	7.86124	3.8e-15	3.14e-13	10459.7	10174.8	12299.2	4974.12	3859.68	4725.21	NA	NA	NA	NA
RHAG	ENSGALG00000016684	397.755	1.27772	0.324486	3.12705	0.00176572	0.0243773	605.8	331.148	752.521	240.364	189.46	267.238	NA	NA	NA	NA
	ENSGALG00000006239	131.513	1.27601	0.300692	3.36881	0.000754923	0.0117944	164.198	168.779	225.443	65.0397	80.5434	85.0758	NA	NA	NA	NA
ADH1C	ENSGALG00000030614	652.598	1.27242	0.314938	3.20502	0.00135052	0.0194857	762.86	642	1364.14	349.706	308.445	488.435	NA	NA	NA	NA
	ENSGALG00000052302	1391.85	1.26921	0.321742	3.12728	0.00176433	0.0243768	1546.12	1433.55	2922.41	947.317	509.803	991.883	NA	NA	NA	NA
GPX8	ENSGALG00000026704	1651.45	1.2669	0.165061	6.0818	1.19e-09	5.65e-08	2797.49	2183.44	2018.55	1001.99	850.282	1056.94	NA	NA	NA	NA
LRRC6	ENSGALG00000042548	202.494	1.26531	0.236441	4.239	2.25e-05	0.000529384	320.238	289.487	248.405	115.94	131.798	109.097	NA	NA	NA	NA
IRX4	ENSGALG00000022896	3220.78	1.25717	0.160587	6.19066	5.99e-10	2.92e-08	4232.44	4923.42	4468.16	1798.49	1565.11	2337.08	yes	4	7	3
AvBD14	ENSGALG00000052020	4919.03	1.24978	0.207073	4.76521	1.89e-06	5.46e-05	7915.18	6079.23	6782.08	2333.89	2449.25	3954.52	NA	NA	NA	NA
NR4A2	ENSGALG00000012538	502.546	1.24954	0.174113	5.66592	1.46e-08	6.11e-07	747.562	638.795	735.822	295.035	261.766	336.299	yes	5	8	3
HSPB9	ENSGALG00000023818	1026.32	1.24175	0.182177	5.37234	7.77e-08	2.86e-06	1270.75	1583.1	1473.73	494.867	606.821	728.649	NA	NA	NA	NA
	ENSGALG00000000104	2949.58	1.24052	0.12346	7.91745	2.42e-15	2.07e-13	4151.87	4087.01	4195.75	2015.29	1523	1724.54	NA	NA	NA	NA
	ENSGALG00000045310	2252.73	1.23777	0.200984	4.84985	1.24e-06	3.68e-05	3183	2467.59	3840.88	1593.94	1082.76	1348.2	NA	NA	NA	NA
LSMEM1	ENSGALG00000009446	529.011	1.23301	0.299565	3.23793	0.001204	0.0176561	481.377	822.529	922.647	300.691	243.461	403.359	NA	NA	NA	NA
CNTN2	ENSGALG00000000653	356.114	1.22265	0.296731	3.23398	0.0012208	0.0178439	534.41	496.722	464.455	279.011	130.883	231.206	NA	NA	NA	NA
MGP	ENSGALG00000011740	60781.8	1.21851	0.19817	4.8215	1.42e-06	4.22e-05	77364	78454.3	99258.7	37208.4	25827	46578.5	NA	NA	NA	NA
FAXDC2	ENSGALG00000003972	757.79	1.21275	0.22291	4.26053	2.04e-05	0.000488018	1136.13	766.981	1273.34	461.876	507.057	401.357	NA	NA	NA	NA
PLAC9	ENSGALG00000036847	6598.04	1.20864	0.142478	6.63686	3.2e-11	1.92e-09	8693.34	8874.76	10063.5	3798.69	3384.65	4773.25	NA	NA	NA	NA
	ENSGALG00000003595	131.571	1.20071	0.295016	3.1784	0.0014809	0.021045	188.675	185.87	175.345	74.4657	64.9839	100.089	NA	NA	NA	NA
MPZ	ENSGALG00000030372	3422.57	1.19933	0.265118	3.53161	0.000413039	0.00712383	5502.18	3243.11	5559.89	2102.01	1395.78	2732.43	NA	NA	NA	NA
SLC5A9	ENSGALG00000010494	702.095	1.19695	0.163447	5.71386	1.1e-08	4.7e-07	944.396	1048.99	939.347	395.894	383.497	500.446	NA	NA	NA	NA
MMP27	ENSGALG00000019060	9768.38	1.1968	0.20466	4.56251	5.05e-06	0.00013641	10562.7	12222.6	18022.9	4943.96	7011.85	5846.21	NA	NA	NA	NA
RASL12	ENSGALG00000007349	1998.62	1.19509	0.208014	4.48075	7.44e-06	0.000194302	3015.74	2409.9	2920.32	1428.99	847.536	1369.22	NA	NA	NA	NA
	ENSGALG00000026297	3074.86	1.1937	0.275361	3.3798	0.000725388	0.0114327	4794.39	3702.45	4339.78	1156.58	1647.48	2808.5	NA	NA	NA	NA
CRTAC1	ENSGALG00000017378	2541.99	1.18956	0.183313	5.05431	4.32e-07	1.4e-05	3719.45	2689.78	4193.66	1334.73	1611.78	1702.52	NA	NA	NA	NA
PER3	ENSGALG00000000573	1662.64	1.18824	0.192865	4.79715	1.61e-06	4.71e-05	1920.41	2916.24	2096.83	1181.08	945.47	915.815	NA	NA	NA	NA
PRUNE2	ENSGALG00000015167	8698.3	1.18682	0.17548	5.26434	1.41e-07	5e-06	11660.1	14125.1	10475.8	6046.81	4041.82	5840.2	NA	NA	NA	NA
	ENSGALG00000015271	19611	1.18249	0.188365	4.88125	1.05e-06	3.21e-05	20314.7	25479.2	35885.1	13004.2	11017.1	11965.7	NA	NA	NA	NA
MAMDC2	ENSGALG00000015115	4141.9	1.18163	0.201947	4.54869	5.4e-06	0.000144379	5956.02	6840.87	4450.42	2620.44	1944.94	3038.71	NA	NA	NA	NA
FAM46C	ENSGALG00000014453	584.77	1.18119	0.218853	4.19531	2.73e-05	0.000630091	706.767	670.841	1057.29	353.477	367.937	352.314	NA	NA	NA	NA
NR1D2	ENSGALG00000011291	6861.39	1.17419	0.0741044	12.2956	9.57e-35	2.6e-32	9575.52	9809.45	9141.93	4020.21	4284.36	4336.86	yes	4	9	5
	ENSGALG00000052887	306.493	1.17039	0.265506	3.41746	0.000632073	0.0101132	402.847	538.382	331.903	165.898	175.731	224.2	NA	NA	NA	NA
	ENSGALG00000011805	395.488	1.1664	0.211641	4.26838	1.97e-05	0.000473768	596.621	468.948	576.133	213.971	291.055	226.201	NA	NA	NA	NA
OSR1	ENSGALG00000016473	4225.28	1.1646	0.13675	6.59281	4.32e-11	2.54e-09	5705.13	5904.05	5922.06	3126.62	2239.66	2454.19	yes	1	4	3
OSR2	ENSGALG00000037695	1621.09	1.16332	0.148887	6.04679	1.48e-09	6.88e-08	2245.74	2294.53	2183.46	1072.68	809.095	1121	yes	2	5	3
	ENSGALG00000012382	415.148	1.15921	0.2691	3.33028	0.000867588	0.0133338	558.886	504.199	657.543	351.591	221.494	197.176	NA	NA	NA	NA
AGTPBP1	ENSGALG00000012595	1443.21	1.15742	0.20195	4.42877	9.48e-06	0.000241928	2078.49	2077.69	1822.33	1044.41	632.449	1003.89	NA	NA	NA	NA
	ENSGALG00000013409	3404.66	1.15711	0.125418	7.12877	1.01e-12	6.8e-11	4951.45	4430.97	4720.74	1824.88	2097.79	2402.14	NA	NA	NA	NA
NA	LOC_107055096	7017.22	1.15683	0.164624	5.42932	5.66e-08	2.13e-06	11175.7	8880.1	9011.47	3717.63	5379.93	3938.51	NA	NA	NA	NA
CLDN19	ENSGALG00000023580	563.092	1.15454	0.236695	3.76647	0.000165573	0.00317672	796.515	643.068	891.336	350.649	263.597	433.386	NA	NA	NA	NA
SCN4B	ENSGALG00000007409	1278.54	1.14948	0.242893	3.64955	0.000262697	0.00481836	1578.75	1824.52	1883.91	751.255	541.838	1090.97	NA	NA	NA	NA
TLR7	ENSGALG00000016590	868.807	1.14907	0.273421	3.24055	0.00119299	0.017552	1537.96	1272.25	782.789	564.62	638.856	416.371	NA	NA	NA	NA
	ENSGALG00000052452	3460.34	1.14591	0.142577	6.19226	5.93e-10	2.9e-08	5259.45	4690.55	4349.18	2180.24	1810.4	2472.2	NA	NA	NA	NA
AMPD3	ENSGALG00000005662	539.247	1.14585	0.158376	5.57422	2.49e-08	9.97e-07	705.747	820.392	702.423	309.174	362.445	335.299	NA	NA	NA	NA
NINJ2	ENSGALG00000012989	567.794	1.14409	0.272786	3.22983	0.00123863	0.0180576	840.369	578.975	925.778	328.969	267.258	465.414	NA	NA	NA	NA
	ENSGALG00000053013	432.875	1.14393	0.220619	3.99281	6.53e-05	0.00137494	507.893	615.294	664.849	211.143	293.8	304.271	NA	NA	NA	NA
CNTN4	ENSGALG00000008263	685.569	1.14354	0.194188	4.5343	5.78e-06	0.000153892	735.323	978.489	1117.82	427	406.378	448.399	NA	NA	NA	NA
NFIL3	ENSGALG00000015209	13813.8	1.14353	0.134075	6.56723	5.13e-11	2.98e-09	18062.8	22622.7	16370.7	9139.49	7936.27	8750.79	NA	NA	NA	NA
TPM2	ENSGALG00000025842	53922	1.14037	0.192733	4.55209	5.31e-06	0.00014249	74498.1	87316.2	60751.7	36548.5	24433	39984.6	NA	NA	NA	NA
PLP1	ENSGALG00000000112	1972.59	1.13748	0.275023	3.17955	0.00147506	0.0209953	3129.97	1990.09	3016.35	1046.29	872.249	1780.59	NA	NA	NA	NA
AGTR2	ENSGALG00000005936	1969.41	1.1352	0.185641	4.69813	2.63e-06	7.42e-05	2342.63	2372.51	3404.61	1423.33	1098.32	1175.05	NA	NA	NA	NA
SLC4A4	ENSGALG00000031105	704.172	1.13303	0.170697	5.09676	3.46e-07	1.14e-05	990.29	922.941	988.402	504.293	359.7	459.409	NA	NA	NA	NA
SDCBP2	ENSGALG00000028347	599.3	1.13262	0.204104	4.26049	2.04e-05	0.000488018	1001.51	758.435	709.729	398.722	409.124	318.283	NA	NA	NA	NA
DUSP1	ENSGALG00000040360	5956.41	1.13161	0.190211	4.56636	4.96e-06	0.000134539	10351.6	7988.14	6198.65	3308.54	3557.64	4333.86	NA	NA	NA	NA
IRAG1	ENSGALG00000005632	5950.87	1.13144	0.195524	4.44142	8.94e-06	0.000228778	8277.23	8015.91	8221.37	4000.41	2547.19	4643.13	NA	NA	NA	NA
IL13RA1	ENSGALG00000044480	4669.5	1.1292	0.0971404	8.91662	4.81e-19	5.32e-17	6577.11	6441.36	6208.04	2647.77	2960.89	3181.83	NA	NA	NA	NA
	ENSGALG00000037029	248.549	1.12517	0.268826	3.20706	0.00134101	0.0193641	382.45	316.193	323.553	146.104	120.815	202.18	NA	NA	NA	NA
SRP19	ENSGALG00000000218	1931.1	1.11785	0.230645	3.70619	0.000210402	0.00393159	3064.7	3195.04	1672.04	1264.03	1180.69	1210.08	NA	NA	NA	NA
	ENSGALG00000007123	170.971	1.1148	0.263733	3.22964	0.00123945	0.0180576	210.092	282.01	209.787	100.859	118.985	104.093	NA	NA	NA	NA
CREB5	ENSGALG00000038265	260.555	1.11404	0.24866	3.42237	0.000620785	0.00995831	316.158	404.855	348.602	165.898	197.697	130.116	yes	2	7	5
	ENSGALG00000047670	183.505	1.11295	0.251843	3.37479	0.000738727	0.0116021	247.827	218.985	285.979	101.801	115.324	131.117	NA	NA	NA	NA
USP13	ENSGALG00000008909	301.231	1.11047	0.242576	3.4935	0.000476737	0.00800667	392.648	327.943	514.553	187.578	178.477	206.184	NA	NA	NA	NA
ALDH1L2	ENSGALG00000012691	5317.12	1.10946	0.134984	6.27055	3.6e-10	1.82e-08	7417.48	6816.3	7564.87	3501.77	2766.85	3835.42	NA	NA	NA	NA
NPR2	ENSGALG00000027630	5407.13	1.10595	0.210978	3.99526	6.46e-05	0.00136238	9308.31	7174.16	5668.44	3646.94	2599.36	4045.6	NA	NA	NA	NA
FZD2	ENSGALG00000030847	3264.84	1.10113	0.161199	5.19917	2e-07	6.95e-06	4311.99	4750.37	4298.03	2267.91	1591.65	2369.11	NA	NA	NA	NA
SUSD1	ENSGALG00000015677	663.995	1.09971	0.282612	2.9605	0.00307144	0.0392224	1157.55	1027.63	531.253	423.229	421.938	422.376	NA	NA	NA	NA
SLC38A4	ENSGALG00000009730	757.023	1.09914	0.272861	3.0642	0.00218254	0.0292967	1438.01	821.46	837.062	598.554	392.649	454.405	NA	NA	NA	NA
SCRG1	ENSGALG00000047990	633.341	1.09559	0.254683	3.269	0.00107927	0.0160636	1067.8	857.78	662.761	348.764	340.479	522.465	NA	NA	NA	NA
	ENSGALG00000045478	333.277	1.0951	0.246613	3.37397	0.000740922	0.0116264	546.648	372.808	442.537	169.669	239.8	228.203	NA	NA	NA	NA
GPR68	ENSGALG00000010707	252.094	1.09417	0.217223	3.82618	0.000130148	0.00257762	295.761	345.035	389.307	147.989	169.324	165.147	NA	NA	NA	NA
TSC22D4	ENSGALG00000027069	12170.5	1.08883	0.140296	5.88613	3.95e-09	1.77e-07	16775.8	15669.7	17224.5	8496.63	6162.49	8693.74	NA	NA	NA	NA
LNX1	ENSGALG00000013940	1392.5	1.0863	0.143252	5.74698	9.08e-09	3.93e-07	2116.22	1855.5	1708.57	914.326	975.674	784.699	NA	NA	NA	NA
FANCC	ENSGALG00000012618	3910.03	1.08438	0.179283	4.58127	4.62e-06	0.000125867	5684.73	6300.36	3956.74	2590.28	2217.69	2710.41	NA	NA	NA	NA
	ENSGALG00000007007	635.963	1.08328	0.23839	3.44076	0.000580083	0.00941202	851.588	836.415	903.86	350.649	315.767	557.496	NA	NA	NA	NA
EDA2R	ENSGALG00000031094	1007.26	1.08125	0.188453	4.34177	1.41e-05	0.000349829	1073.92	1567.08	1463.29	706.953	671.805	560.499	NA	NA	NA	NA
ARPP21	ENSGALG00000043240	3053.08	1.08064	0.25218	3.24217	0.00118625	0.0175103	3741.89	3652.24	5043.25	2356.51	1193.51	2331.08	NA	NA	NA	NA
ABCA1	ENSGALG00000015433	9751.85	1.07974	0.156058	5.23334	1.66e-07	5.86e-06	16470.8	12582.6	10665.8	5963.86	6326.32	6501.79	NA	NA	NA	NA
MATN2	ENSGALG00000044675	11384	1.07852	0.169589	4.8086	1.52e-06	4.48e-05	15617.2	13785.4	16951	7248.63	5655.43	9046.06	NA	NA	NA	NA
C1QTNF2	ENSGALG00000027232	12902.3	1.07813	0.154422	5.27838	1.3e-07	4.68e-06	16853.3	16480.5	19198.2	8911.38	6413.27	9557.51	NA	NA	NA	NA
NTM	ENSGALG00000001437	8950.57	1.0758	0.113286	7.17445	7.26e-13	4.97e-11	12379.1	12454.4	11589.5	5260.67	5369.87	6649.92	NA	NA	NA	NA
RELN	ENSGALG00000008193	4088.83	1.07522	0.182221	4.45717	8.3e-06	0.000215373	5822.41	4465.16	6348.94	2648.72	2106.94	3140.8	NA	NA	NA	NA
ESM1	ENSGALG00000027707	641.582	1.07521	0.239564	3.39023	0.000698349	0.0110551	591.522	1028.69	990.489	439.253	419.192	380.339	NA	NA	NA	NA
	ENSGALG00000003557	675.857	1.06918	0.198674	4.05762	4.96e-05	0.00107709	987.23	883.417	875.68	334.624	520.786	453.404	NA	NA	NA	NA
LRRC17	ENSGALG00000008298	16622.4	1.06332	0.115076	6.95436	3.54e-12	2.27e-10	21661.9	20724.5	25068	11182.1	9511.45	11586.3	NA	NA	NA	NA
	ENSGALG00000004518	990.238	1.06315	0.227946	3.51012	0.000447909	0.00760808	1142.25	1339.55	1536.35	791.787	454.887	676.602	NA	NA	NA	NA
OPCML	ENSGALG00000001442	438.062	1.06311	0.256201	3.12285	0.00179111	0.0246708	465.059	565.088	747.303	311.059	220.579	319.284	NA	NA	NA	NA
TMEM132B	ENSGALG00000002742	1325.43	1.06239	0.168248	4.75105	2.02e-06	5.8e-05	2051.97	1511.53	1813.98	992.562	768.824	813.725	NA	NA	NA	NA
SLC6A12	ENSGALG00000019290	906.415	1.05822	0.224237	3.54617	0.000390873	0.00680704	1314.61	1011.6	1347.44	603.267	432.921	728.649	NA	NA	NA	NA
ACBD7	ENSGALG00000019663	964.61	1.0552	0.134693	5.88125	4.07e-09	1.82e-07	1423.73	1290.41	1192.97	667.364	576.618	636.567	NA	NA	NA	NA
RSPO2	ENSGALG00000030030	238.31	1.05257	0.262224	3.01094	0.00260443	0.0340916	254.966	366.399	343.383	181.923	129.053	154.137	NA	NA	NA	NA
PAQR9	ENSGALG00000021180	382.477	1.04896	0.221559	3.54726	0.000389254	0.00678544	533.39	515.95	497.854	190.406	302.038	255.227	NA	NA	NA	NA
FAM189A1	ENSGALG00000003944	446.821	1.04683	0.249623	3.13991	0.00169	0.0234948	726.144	490.312	589.701	289.379	226.071	359.32	NA	NA	NA	NA
CYR61	ENSGALG00000008661	2975.14	1.04321	0.204511	3.81484	0.000136271	0.00268054	5243.13	3754.79	3020.52	1749.47	1847.92	2234.99	NA	NA	NA	NA
	ENSGALG00000041014	312.959	1.0416	0.2598	2.99678	0.00272847	0.0354266	398.767	400.582	464.455	270.527	159.256	184.164	NA	NA	NA	NA
VTN	ENSGALG00000003589	382.89	1.03907	0.184292	4.2109	2.54e-05	0.000591193	548.688	455.061	541.69	237.536	279.156	235.209	NA	NA	NA	NA
NA	LOC_425969	2813.64	1.03723	0.193342	4.00427	6.22e-05	0.00131772	4110.06	3824.22	3417.13	1604.31	2432.78	1493.33	NA	NA	NA	NA
AATK	ENSGALG00000006901	2786.3	1.03616	0.189074	4.089	4.33e-05	0.000957072	3710.27	3450.35	4076.77	1913.49	1328.97	2237.99	NA	NA	NA	NA
PRRG4	ENSGALG00000012032	639.87	1.03279	0.217949	3.53184	0.000412686	0.00712383	826.091	783.004	969.615	308.232	476.854	475.423	NA	NA	NA	NA
PPIC	ENSGALG00000005346	6874.2	1.03085	0.20095	3.82095	0.00013294	0.00262633	11082.9	10296.6	6312.41	4383.11	4075.68	5094.54	NA	NA	NA	NA
	ENSGALG00000021451	1468.27	1.02876	0.258073	2.96709	0.00300636	0.0384814	1836.78	2359.7	1715.87	1270.63	1014.11	612.545	NA	NA	NA	NA
LONRF3	ENSGALG00000008860	6209.56	1.02837	0.177396	4.31428	1.6e-05	0.000391989	6738.25	10760.2	7502.25	4502.82	3777.3	3976.54	NA	NA	NA	NA
	ENSGALG00000006644	2391	1.02833	0.228588	3.34791	0.000814239	0.012644	3640.92	3156.59	2828.48	1846.56	1017.78	1855.65	NA	NA	NA	NA
	ENSGALG00000045602	1878.83	1.02798	0.235979	3.24159	0.00118865	0.0175161	2284.5	3324.3	1954.89	1493.08	939.063	1277.14	NA	NA	NA	NA
	ENSGALG00000026553	3038.4	1.02723	0.230919	3.30937	0.000935075	0.0142367	3977.48	3560.37	4691.52	2217	1287.78	2496.22	NA	NA	NA	NA
	ENSGALG00000054854	400.255	1.02708	0.160827	4.75071	2.03e-06	5.8e-05	523.191	554.406	533.34	283.724	241.63	265.236	NA	NA	NA	NA
ACSL1	ENSGALG00000010628	58930.9	1.02697	0.121284	6.29871	3e-10	1.54e-08	68522.7	91118	77547.3	41613.1	35917.8	38866.6	NA	NA	NA	NA
B3GAT1L	ENSGALG00000015075	2002.9	1.02298	0.215463	3.52703	0.000420256	0.0072205	2281.44	2792.32	2979.82	1344.15	938.148	1681.5	NA	NA	NA	NA
ASPHD2	ENSGALG00000023396	1150.12	1.02093	0.190029	3.9883	6.65e-05	0.00139642	1415.57	1658.94	1547.83	853.057	566.55	858.765	NA	NA	NA	NA
HELT	ENSGALG00000046793	511.321	1.01754	0.198922	3.79296	0.000148864	0.00289018	674.131	741.344	637.712	308.232	290.139	416.371	NA	NA	NA	NA
	ENSGALG00000007728	3336.46	1.01673	0.145446	5.18195	2.2e-07	7.51e-06	4772.97	5005.67	3618.57	2031.31	2256.13	2334.08	NA	NA	NA	NA
CACNB2	ENSGALG00000008591	1253.83	1.01606	0.160249	4.69912	2.61e-06	7.4e-05	1520.62	1822.38	1690.82	968.054	698.348	822.733	NA	NA	NA	NA
OPTC	ENSGALG00000003554	899.563	1.01278	0.235565	3.18274	0.00145887	0.0208155	1051.48	1226.32	1330.74	665.478	402.717	720.642	NA	NA	NA	NA
FAM172A	ENSGALG00000014661	3316.88	1.0122	0.219356	3.41529	0.000637134	0.0101669	5168.68	5294.09	2842.05	2067.13	2222.27	2307.05	NA	NA	NA	NA
FOXO6	ENSGALG00000026153	4303.55	1.00964	0.130015	5.74244	9.33e-09	4.03e-07	5813.23	5707.49	5731.06	2943.75	2366.88	3258.9	yes	1	4	3
	ENSGALG00000026970	17838.4	1.0083	0.162269	4.59277	4.37e-06	0.000119665	24646.1	23052.2	23792.6	13303.9	13504.8	8730.77	NA	NA	NA	NA
OGN	ENSGALG00000026736	45956	1.00435	0.135796	5.459	4.79e-08	1.83e-06	65440.7	57588.7	60978.2	28434.6	26345.9	36947.9	NA	NA	NA	NA
SLC25A48	ENSGALG00000006341	366.911	1.00419	0.258084	2.87176	0.00408192	0.0499987	468.118	486.04	514.553	232.823	176.646	323.288	NA	NA	NA	NA
PDLIM3	ENSGALG00000013414	14742.4	1.00294	0.254619	2.90595	0.00366139	0.0459147	15363.3	21751.1	21895.1	10952.1	5782.65	12710.3	NA	NA	NA	NA
CDH19	ENSGALG00000013775	2297.11	1.00271	0.21156	3.49627	0.000471804	0.00793367	3118.75	2657.73	3417.13	1455.38	1124.86	2008.79	NA	NA	NA	NA
HSP90AB1	ENSGALG00000010175	5570.81	-1.00299	0.115288	-6.41829	1.38e-10	7.46e-09	3384.93	3940.66	3801.22	7450.34	8232.82	6614.89	NA	NA	NA	NA
FAIM2	ENSGALG00000031615	927.624	-1.00446	0.165251	-4.48667	7.23e-06	0.000189532	687.389	553.337	610.575	1445.01	1140.42	1129.01	NA	NA	NA	NA
BBS2	ENSGALG00000042415	1745.93	-1.00616	0.132121	-5.62463	1.86e-08	7.68e-07	1201.4	1142.99	1137.65	2667.57	2288.17	2037.81	NA	NA	NA	NA
	ENSGALG00000028262	518.6	-1.00683	0.145037	-5.1283	2.92e-07	9.74e-06	366.132	352.512	315.203	681.503	684.619	711.634	NA	NA	NA	NA
ADGRL2	ENSGALG00000036789	6955.46	-1.00903	0.121382	-6.14585	7.95e-10	3.84e-08	4569	4798.44	4485.9	10229.1	9858.33	7791.94	NA	NA	NA	NA
IL17REL	ENSGALG00000008554	4900.08	-1.01177	0.117935	-6.34877	2.17e-10	1.15e-08	3354.34	2797.67	3594.57	6146.72	6685.1	6822.07	NA	NA	NA	NA
USP43	ENSGALG00000037812	2320.16	-1.01246	0.123182	-6.08387	1.17e-09	5.59e-08	1730.71	1351.3	1531.14	3038.96	2981.94	3286.93	NA	NA	NA	NA
CSTA	ENSGALG00000014412	11766.5	-1.01312	0.187136	-4.00825	6.12e-05	0.00129945	8420.01	8313.95	6656.84	15224.9	20104.7	11878.6	NA	NA	NA	NA
SFXN5	ENSGALG00000016094	431.182	-1.01325	0.24152	-3.10623	0.0018949	0.0258421	229.47	346.103	281.804	573.103	689.195	467.416	NA	NA	NA	NA
	ENSGALG00000009538	1966.14	-1.01397	0.140417	-5.34791	8.9e-08	3.24e-06	1102.47	1475.21	1329.7	2783.51	2691.8	2414.15	NA	NA	NA	NA
SYPL1	ENSGALG00000029006	233.421	-1.01912	0.22947	-3.29491	0.000984523	0.0149135	135.642	157.028	170.126	268.642	347.801	321.286	NA	NA	NA	NA
BMP2	ENSGALG00000029301	802.082	-1.0221	0.130256	-5.82752	5.63e-09	2.48e-07	528.29	559.747	499.941	1008.59	1155.98	1059.94	NA	NA	NA	NA
ITGA11	ENSGALG00000008007	4108.08	-1.0277	0.0767941	-9.95737	2.34e-23	3.36e-21	2722.02	2675.89	2713.67	5661.28	5660.01	5215.64	NA	NA	NA	NA
BCO1	ENSGALG00000005408	294.928	-1.02792	0.236588	-3.23299	0.00122501	0.0178909	172.357	175.188	234.837	402.492	449.396	335.299	NA	NA	NA	NA
VANGL2	ENSGALG00000030643	1637.39	-1.02885	0.121373	-6.30965	2.8e-10	1.44e-08	1017.83	1142.99	1070.86	2111.43	2447.42	2033.81	NA	NA	NA	NA
ISYNA1	ENSGALG00000030344	2276.45	-1.03039	0.13496	-5.68576	1.3e-08	5.49e-07	1279.93	1591.65	1617.76	3284.03	2759.53	3125.78	NA	NA	NA	NA
	ENSGALG00000046817	997.253	-1.04033	0.165944	-4.6841	2.81e-06	7.91e-05	769.999	576.838	610.575	1425.22	1416.83	1184.05	NA	NA	NA	NA
SMOC1	ENSGALG00000009415	3934.47	-1.0429	0.105504	-7.39182	1.45e-13	1.03e-11	2578.22	2766.69	2369.24	5448.25	5605.09	4839.31	NA	NA	NA	NA
	ENSGALG00000048306	283.115	-1.04938	0.249166	-3.15594	0.00159984	0.0225865	216.212	182.665	154.47	465.646	341.394	338.301	NA	NA	NA	NA
RHOV	ENSGALG00000028047	844.471	-1.05596	0.1694	-4.68078	2.86e-06	8.02e-05	533.39	628.113	484.285	1022.73	1303.34	1094.98	NA	NA	NA	NA
	ENSGALG00000023909	1263.83	-1.05857	0.190729	-4.17102	3.03e-05	0.000692223	881.164	844.961	733.734	1413.91	2161.86	1547.38	NA	NA	NA	NA
CMTM7	ENSGALG00000011488	3270.48	-1.05999	0.185948	-4.28592	1.82e-05	0.000440695	2059.11	1947.36	2354.63	3808.12	5753.36	3700.29	NA	NA	NA	NA
DHRS11	ENSGALG00000005403	365.463	-1.06179	0.189534	-4.21433	2.51e-05	0.00058454	249.867	235.008	225.443	509.006	550.075	423.377	NA	NA	NA	NA
DLX3	ENSGALG00000040529	3246.55	-1.06526	0.154197	-5.20262	1.97e-07	6.85e-06	2139.68	2146.05	2013.33	3958.94	5433.94	3787.37	yes	1	9	10
CADM1	ENSGALG00000014582	2119	-1.06885	0.122466	-6.57991	4.71e-11	2.75e-09	1326.85	1523.28	1254.55	2830.64	3118.31	2660.37	NA	NA	NA	NA
	ENSGALG00000009792	247.017	-1.06891	0.214995	-3.74835	0.000178004	0.00337907	144.821	168.779	164.908	291.265	367.022	345.307	NA	NA	NA	NA
BASP1	ENSGALG00000012952	5142.96	-1.07022	0.131895	-6.11989	9.36e-10	4.5e-08	3022.88	3740.9	3191.69	7111.01	7745.9	6045.38	NA	NA	NA	NA
	ENSGALG00000003841	1028.2	-1.07126	0.169478	-4.76891	1.85e-06	5.38e-05	645.575	800.096	543.777	1334.73	1449.78	1395.24	NA	NA	NA	NA
GJA5	ENSGALG00000039452	1341.59	-1.07174	0.180862	-4.47138	7.77e-06	0.000202132	787.336	810.778	996.751	2076.56	1443.37	1934.72	NA	NA	NA	NA
HMGCLL1	ENSGALG00000016294	178.418	-1.07329	0.244767	-3.31032	0.00093189	0.0142002	108.106	134.596	102.284	244.134	257.19	224.2	NA	NA	NA	NA
	ENSGALG00000004504	210.033	-1.07634	0.265702	-3.06097	0.00220623	0.0295705	133.602	110.027	161.776	269.585	334.987	250.223	NA	NA	NA	NA
CELSR2	ENSGALG00000032750	5557.54	-1.07846	0.126824	-6.42961	1.28e-10	6.99e-09	3843.87	3603.1	3268.93	6747.16	8718.83	7163.38	NA	NA	NA	NA
MSI1	ENSGALG00000007227	1725.19	-1.07949	0.136914	-5.96329	2.47e-09	1.13e-07	997.429	1195.34	1132.43	2620.44	2336.67	2068.84	NA	NA	NA	NA
BAALC	ENSGALG00000051919	216.815	-1.07968	0.232173	-3.51738	0.000435835	0.00743117	160.119	129.254	128.377	262.044	325.835	295.263	NA	NA	NA	NA
HOXD4	ENSGALG00000023419	218.603	-1.08201	0.255178	-3.20942	0.00133001	0.019245	148.9	114.299	157.602	324.256	320.343	246.219	yes	1	11	10
TRIB1	ENSGALG00000036456	1444.73	-1.08334	0.188859	-4.3435	1.4e-05	0.000347562	1185.08	736.003	857.937	2020	2044.7	1824.62	NA	NA	NA	NA
LRRC7	ENSGALG00000011284	228.631	-1.08518	0.273908	-3.00152	0.00268635	0.0349596	132.583	142.073	164.908	376.099	324.919	231.206	NA	NA	NA	NA
BHLHE41	ENSGALG00000048539	655.314	-1.08667	0.219373	-3.75449	0.000173694	0.00330775	529.31	398.446	330.859	821.951	1030.59	820.731	yes	5	5	10
SLC7A5	ENSGALG00000005845	13030.6	-1.08691	0.137901	-5.97444	2.31e-09	1.07e-07	8182.38	9181.34	7661.94	18235.6	20305.2	14617	NA	NA	NA	NA
PHEX	ENSGALG00000016375	2032.75	-1.08855	0.200409	-4.11914	3.8e-05	0.000847596	1462.49	1244.48	1194.01	3422.6	2861.12	2011.79	NA	NA	NA	NA
UNC5B	ENSGALG00000004569	3893.93	-1.09058	0.143891	-5.75123	8.86e-09	3.84e-07	2641.45	2548.77	2275.31	4604.62	6340.05	4953.41	NA	NA	NA	NA
GJB6	ENSGALG00000017136	6668.05	-1.0964	0.160912	-5.17899	2.23e-07	7.6e-06	3364.54	5172.32	4212.45	9080.1	9899.52	8279.37	NA	NA	NA	NA
ZNF503	ENSGALG00000051505	2901.95	-1.09853	0.0924868	-9.03362	1.66e-19	1.91e-17	1758.25	1777.52	2007.07	3998.53	3997.88	3872.45	NA	NA	NA	NA
SLC39A10	ENSGALG00000007777	1649.14	-1.10508	0.16298	-5.16654	2.38e-07	8.06e-06	1133.07	1054.33	952.915	2304.67	2622.24	1827.63	NA	NA	NA	NA
SIX1	ENSGALG00000029401	284.525	-1.10654	0.224421	-3.75859	0.000170875	0.00325754	157.059	191.211	193.088	343.108	364.276	458.408	yes	3	7	10
PRAG1	ENSGALG00000019003	1134.53	-1.10872	0.12044	-7.02163	2.19e-12	1.43e-10	737.363	724.252	695.117	1615.62	1635.58	1399.25	NA	NA	NA	NA
ITM2C	ENSGALG00000036111	1143.19	-1.10935	0.244843	-3.45658	0.000547078	0.00899416	839.349	456.129	876.724	1531.73	1717.95	1437.28	NA	NA	NA	NA
CELF5	ENSGALG00000026716	246.543	-1.10983	0.218595	-3.87379	0.000107154	0.00216483	169.298	163.437	135.683	375.156	330.411	305.272	NA	NA	NA	NA
ADAMTS18	ENSGALG00000005347	332.157	-1.11085	0.269039	-3.15127	0.00162564	0.0228303	186.635	212.576	231.706	428.885	595.838	337.3	NA	NA	NA	NA
MDK	ENSGALG00000008367	2514.27	-1.11286	0.145968	-5.82202	5.81e-09	2.55e-07	1360.5	1907.84	1501.91	3446.16	3615.3	3253.9	NA	NA	NA	NA
EFNB2	ENSGALG00000029175	1669.12	-1.11308	0.154349	-5.50727	3.64e-08	1.44e-06	868.926	1246.61	1051.02	2382.9	2318.37	2146.91	NA	NA	NA	NA
	ENSGALG00000010268	989.557	-1.11448	0.210517	-4.04454	5.24e-05	0.00112917	754.701	504.199	616.838	1154.69	1654.8	1252.11	NA	NA	NA	NA
CENPX	ENSGALG00000043607	994.994	-1.11683	0.132783	-6.43002	1.28e-10	6.99e-09	639.456	555.474	688.854	1318.7	1337.2	1430.27	NA	NA	NA	NA
ST3GAL4	ENSGALG00000029747	2833.38	-1.12007	0.180688	-4.74319	2.1e-06	6.01e-05	2251.86	1347.02	1757.62	3904.27	4016.19	3723.32	NA	NA	NA	NA
VSNL1	ENSGALG00000016464	2193.99	-1.12173	0.141507	-6.06823	1.29e-09	6.05e-08	1287.07	1517.94	1340.13	2850.43	3499.98	2668.38	NA	NA	NA	NA
EDARADD	ENSGALG00000031763	1697.18	-1.12315	0.145642	-5.90569	3.51e-09	1.59e-07	961.733	1123.77	1118.87	2102.95	2712.85	2162.93	NA	NA	NA	NA
RCAN1	ENSGALG00000016014	10589.8	-1.12372	0.113442	-7.58708	3.27e-14	2.48e-12	6111.04	7634.56	6241.44	13940.2	15564.1	14047.5	NA	NA	NA	NA
TRHDE	ENSGALG00000010200	466.518	-1.13183	0.20458	-4.24673	2.17e-05	0.000514171	270.264	348.239	258.842	613.635	738.62	569.507	NA	NA	NA	NA
ASTN2	ENSGALG00000007038	341.48	-1.13462	0.186409	-4.67564	2.93e-06	8.2e-05	217.231	189.075	234.837	496.752	479.599	431.384	NA	NA	NA	NA
SLC35F2	ENSGALG00000017167	484.146	-1.13783	0.205069	-4.26585	1.99e-05	0.000478369	281.483	369.604	256.755	741.829	651.669	603.537	NA	NA	NA	NA
RALGPS2	ENSGALG00000004273	5174.92	-1.15043	0.129185	-6.86914	6.46e-12	4.06e-10	3002.48	3280.5	3360.77	6933.8	8301.46	6170.49	NA	NA	NA	NA
TMEM154	ENSGALG00000023355	2093.58	-1.15309	0.197497	-4.50668	6.59e-06	0.000173791	1058.62	1603.4	1234.72	2506.38	3532.01	2626.34	NA	NA	NA	NA
SFRP1	ENSGALG00000003473	5920.49	-1.15328	0.106103	-8.39039	4.85e-17	4.55e-15	3568.51	3707.79	3741.73	8871.79	8492.75	7140.36	NA	NA	NA	NA
HHIP	ENSGALG00000009948	1092.83	-1.15939	0.17197	-5.21226	1.87e-07	6.53e-06	715.946	586.452	725.384	1694.8	1595.31	1239.1	NA	NA	NA	NA
	ENSGALG00000005180	4094.19	-1.16106	0.121541	-7.38865	1.48e-13	1.05e-11	2896.42	2238.99	2454.83	5986.48	5321.36	5667.05	NA	NA	NA	NA
ADGRG1	ENSGALG00000037939	3512.93	-1.16437	0.0795075	-11.3365	8.65e-30	1.78e-27	2124.38	2182.37	2195.98	5087.23	4641.31	4846.32	NA	NA	NA	NA
FOXC1	ENSGALG00000030442	419.237	-1.16453	0.174286	-5.17252	2.31e-07	7.84e-06	269.245	253.168	253.624	647.569	579.363	512.456	NA	NA	NA	NA
TNFRSF19	ENSGALG00000017119	5999.59	-1.16617	0.0700768	-12.8879	5.27e-38	1.55e-35	3862.23	3578.53	3655.1	8275.12	8444.25	8182.29	NA	NA	NA	NA
AKR1D1	ENSGALG00000012834	2163.47	-1.16658	0.146481	-6.16832	6.9e-10	3.34e-08	1254.43	1232.72	1513.39	3471.61	2752.21	2756.45	NA	NA	NA	NA
BSN	ENSGALG00000001849	1254.52	-1.16721	0.148755	-6.07827	1.21e-09	5.74e-08	685.35	799.028	834.975	1947.42	1739.01	1521.35	NA	NA	NA	NA
CXCR4	ENSGALG00000012357	518.018	-1.16805	0.204464	-4.42628	9.59e-06	0.000243686	343.695	350.376	263.017	743.715	598.584	808.72	NA	NA	NA	NA
NPM3	ENSGALG00000032329	1697.99	-1.16821	0.214988	-4.21034	2.55e-05	0.000591875	968.872	1356.64	812.013	1911.6	2650.61	2488.22	NA	NA	NA	NA
RGN	ENSGALG00000016724	753.966	-1.17235	0.188084	-4.83462	1.33e-06	3.97e-05	370.211	530.905	489.504	960.514	1179.78	992.884	NA	NA	NA	NA
	ENSGALG00000011796	164.796	-1.17739	0.309045	-2.95864	0.00308996	0.0393547	115.245	95.0715	92.891	230.938	286.478	168.15	NA	NA	NA	NA
SMOX	ENSGALG00000015977	1902.73	-1.18639	0.132453	-6.97123	3.14e-12	2.02e-10	1308.49	1060.74	1115.74	2637.41	2895.9	2398.14	NA	NA	NA	NA
NEU2	ENSGALG00000037467	683.583	-1.18672	0.165674	-5.57532	2.47e-08	9.93e-07	459.959	396.309	395.569	854.942	1091.91	902.804	NA	NA	NA	NA
	ENSGALG00000055056	1080.7	-1.19182	0.141045	-6.58505	4.55e-11	2.67e-09	663.933	616.362	694.073	1503.45	1683.17	1323.18	NA	NA	NA	NA
ANKRD22	ENSGALG00000028250	2135.96	-1.20562	0.13272	-7.10203	1.23e-12	8.16e-11	1265.65	1432.48	1178.36	3020.1	3285.81	2633.34	NA	NA	NA	NA
LZTS1	ENSGALG00000001727	947.312	-1.21217	0.157655	-6.02036	1.74e-09	8.08e-08	582.343	597.134	534.384	1440.3	1428.73	1100.98	NA	NA	NA	NA
	ENSGALG00000048455	119.035	-1.21401	0.276499	-3.43934	0.000583125	0.00943956	63.2317	72.6389	79.3226	171.554	169.324	158.141	NA	NA	NA	NA
SLC1A4	ENSGALG00000008811	1531.7	-1.21907	0.173385	-5.51391	3.51e-08	1.39e-06	1032.1	863.121	866.286	1795.66	2611.25	2021.8	NA	NA	NA	NA
SQLE	ENSGALG00000036915	2678.38	-1.22221	0.148872	-6.44297	1.17e-10	6.46e-09	1344.18	1685.65	1792.06	4017.38	3974.09	3256.9	NA	NA	NA	NA
FLVCR1	ENSGALG00000009807	609.874	-1.22371	0.174141	-5.51666	3.45e-08	1.37e-06	378.37	399.514	319.378	875.679	943.639	742.661	NA	NA	NA	NA
CBX2	ENSGALG00000023338	451.887	-1.2248	0.172253	-5.58348	2.36e-08	9.56e-07	251.907	284.146	276.585	699.412	639.771	559.498	NA	NA	NA	NA
ENDOU	ENSGALG00000039970	724.629	-1.22609	0.230824	-4.17223	3.02e-05	0.000689432	366.132	541.587	394.526	823.836	1254.83	966.861	NA	NA	NA	NA
RND2	ENSGALG00000002804	527.483	-1.23462	0.264237	-3.67696	0.000236033	0.0043626	388.569	317.261	237.968	553.309	906.113	761.678	NA	NA	NA	NA
	ENSGALG00000047652	404.945	-1.23555	0.170361	-5.70854	1.14e-08	4.84e-07	243.748	249.963	230.662	534.457	633.364	537.479	NA	NA	NA	NA
PCNX2	ENSGALG00000011013	375.023	-1.24077	0.2601	-3.75907	0.00017055	0.00325479	204.993	262.782	201.438	670.191	514.38	396.353	NA	NA	NA	NA
RSPO4	ENSGALG00000023640	366.104	-1.25322	0.28657	-3.4553	0.000549687	0.00901225	209.072	210.439	229.618	692.814	343.225	511.455	NA	NA	NA	NA
KCNS3	ENSGALG00000016470	204.087	-1.2551	0.276119	-3.59288	0.000327043	0.00582565	141.761	118.572	101.241	334.624	301.123	227.202	NA	NA	NA	NA
CPEB1	ENSGALG00000002150	383.765	-1.25741	0.183777	-5.41077	6.28e-08	2.34e-06	215.192	205.098	258.842	523.145	584.855	515.459	yes	5	5	10
	ENSGALG00000030809	161.474	-1.2581	0.257644	-3.86217	0.000112385	0.00226286	94.8475	81.1846	109.59	246.962	226.071	210.187	NA	NA	NA	NA
	ENSGALG00000008727	1295.8	-1.2683	0.186278	-5.39657	6.79e-08	2.51e-06	762.86	754.163	764.002	1665.58	2334.84	1493.33	NA	NA	NA	NA
DNAH12	ENSGALG00000005601	247.153	-1.2705	0.263685	-3.8207	0.000133075	0.00262633	129.523	153.824	151.339	279.953	442.989	325.29	NA	NA	NA	NA
SLC34A2	ENSGALG00000014372	1354.65	-1.27569	0.176964	-5.72236	1.05e-08	4.49e-07	739.403	869.53	767.133	1638.25	2376.03	1737.55	NA	NA	NA	NA
SIGIRR	ENSGALG00000004267	165.207	-1.2889	0.249933	-4.10455	4.05e-05	0.000900657	100.967	89.7304	97.0658	209.258	226.986	267.238	NA	NA	NA	NA
PCSK6	ENSGALG00000030076	3504.43	-1.30158	0.146398	-7.09401	1.3e-12	8.58e-11	2410.96	1865.11	1792.06	4799.74	5556.58	4602.1	NA	NA	NA	NA
DPF3	ENSGALG00000009352	135.067	-1.30377	0.326244	-3.19007	0.0014224	0.0203967	91.7879	87.594	54.2734	179.095	221.494	176.157	NA	NA	NA	NA
	ENSGALG00000044073	263.672	-1.30844	0.243562	-4.29215	1.77e-05	0.000429678	166.238	170.915	117.94	343.108	426.514	357.318	NA	NA	NA	NA
FOXD1	ENSGALG00000012644	346.762	-1.31226	0.187253	-5.60324	2.1e-08	8.63e-07	209.072	178.393	209.787	544.825	485.091	453.404	NA	NA	NA	NA
GLI1	ENSGALG00000042422	1688.82	-1.31501	0.138886	-7.57433	3.61e-14	2.72e-12	842.409	1072.49	990.489	2675.11	2296.4	2256.01	yes	4	6	10
PHLDA3	ENSGALG00000019802	115.426	-1.31652	0.303466	-3.47151	0.000517545	0.00855572	58.1323	64.0931	76.1915	139.505	178.477	176.157	NA	NA	NA	NA
IFITM10	ENSGALG00000031657	169.576	-1.3217	0.292147	-3.62375	0.000290362	0.00526649	96.8872	80.1164	113.765	255.446	280.071	191.17	NA	NA	NA	NA
SCUBE2	ENSGALG00000032161	1405.33	-1.33421	0.165525	-6.47139	9.71e-11	5.4e-09	919.919	665.5	808.882	2295.24	1913.82	1828.63	NA	NA	NA	NA
	ENSGALG00000048849	1120.43	-1.33776	0.22154	-4.85117	1.23e-06	3.67e-05	805.694	481.767	617.881	1575.09	1345.44	1896.69	NA	NA	NA	NA
TNFRSF6B	ENSGALG00000006106	485.366	-1.34257	0.299661	-3.60253	0.000315136	0.0056529	304.94	362.126	156.558	674.905	691.026	722.643	NA	NA	NA	NA
CDKN2B	ENSGALG00000026137	140.479	-1.3449	0.344845	-3.13725	0.0017054	0.0236905	106.066	66.2296	65.7543	230.938	218.749	155.138	NA	NA	NA	NA
ALPL	ENSGALG00000023542	1224.34	-1.3455	0.16764	-6.45711	1.07e-10	5.92e-09	671.072	569.361	833.931	1891.81	1702.39	1677.49	NA	NA	NA	NA
	ENSGALG00000009693	276.292	-1.34956	0.273479	-3.97296	7.1e-05	0.00148083	187.655	118.572	160.733	359.132	343.225	488.435	NA	NA	NA	NA
ENPP2	ENSGALG00000032746	7299.56	-1.35018	0.105935	-10.2624	1.04e-24	1.67e-22	4337.49	3558.24	4443.11	10566.6	10545.7	10346.2	NA	NA	NA	NA
IL13RA2	ENSGALG00000020316	659.482	-1.35501	0.180028	-6.06558	1.31e-09	6.14e-08	400.807	345.035	366.345	981.251	1082.76	780.695	NA	NA	NA	NA
UNC93A	ENSGALG00000011341	255.693	-1.35592	0.305043	-3.58272	0.000340039	0.00603914	136.662	142.073	152.383	324.256	512.549	266.237	NA	NA	NA	NA
MYH15	ENSGALG00000015358	102.025	-1.35628	0.318615	-3.43124	0.000600837	0.00966518	63.2317	52.3427	56.3608	128.194	173.901	138.123	NA	NA	NA	NA
	ENSGALG00000011721	141.588	-1.35645	0.31038	-3.52285	0.000426941	0.00731432	64.2515	98.2761	76.1915	243.192	189.46	178.159	NA	NA	NA	NA
CA2	ENSGALG00000030781	6805.93	-1.35687	0.174537	-6.26705	3.68e-10	1.85e-08	3470.6	3132.02	4863.73	10327.2	8504.65	10537.4	NA	NA	NA	NA
MEX3A	ENSGALG00000014016	636.39	-1.35944	0.263349	-4.1633	3.14e-05	0.000714261	514.012	285.214	271.367	941.661	904.283	901.803	NA	NA	NA	NA
	ENSGALG00000051984	4749.2	-1.36053	0.115488	-9.5031	2.04e-21	2.65e-19	2468.08	2913.03	2606.17	6407.82	7654.37	6445.74	NA	NA	NA	NA
	ENSGALG00000051889	64.1746	-1.36685	0.373417	-2.956	0.0031166	0.0396658	34.6754	40.5923	32.3553	84.8344	102.51	90.0802	NA	NA	NA	NA
MT3	ENSGALG00000014616	4841.77	-1.36987	0.124276	-8.90628	5.28e-19	5.73e-17	3077.95	2683.37	2343.15	6724.54	7532.64	6688.96	NA	NA	NA	NA
PAK1	ENSGALG00000000681	1301.39	-1.38354	0.171769	-6.52331	6.88e-11	3.91e-09	749.601	723.184	690.942	1903.12	2245.15	1496.33	NA	NA	NA	NA
SRD5A2	ENSGALG00000010625	85.4516	-1.38899	0.361335	-3.1161	0.00183263	0.025146	55.0727	44.8652	41.7487	138.563	136.375	96.0856	NA	NA	NA	NA
OTX1	ENSGALG00000028817	175.641	-1.39249	0.254221	-4.4428	8.88e-06	0.000227638	111.165	88.6622	90.8035	224.34	284.648	254.226	yes	2	8	10
LRP4	ENSGALG00000032181	2729.06	-1.39432	0.0799379	-14.1521	1.81e-45	7.39e-43	1560.39	1474.14	1477.91	3984.39	4028.09	3849.43	NA	NA	NA	NA
ADAMTS17	ENSGALG00000038688	997.715	-1.39456	0.195774	-5.77973	7.48e-09	3.27e-07	598.661	591.793	459.236	1586.4	1618.19	1132.01	NA	NA	NA	NA
GNLY	ENSGALG00000042227	413.479	-1.39687	0.315161	-3.59764	0.000321121	0.005743	267.205	240.349	175.345	502.408	862.181	433.386	NA	NA	NA	NA
FZD10	ENSGALG00000042003	2397.82	-1.39688	0.197711	-5.73487	9.76e-09	4.2e-07	968.872	1636.51	1354.75	3251.98	3985.98	3188.84	NA	NA	NA	NA
CRLF1	ENSGALG00000026146	1529.32	-1.39805	0.178608	-6.35479	2.09e-10	1.11e-08	855.667	1027.63	640.843	2199.1	2185.66	2267.02	NA	NA	NA	NA
	ENSGALG00000000604	243.452	-1.41042	0.306791	-3.73995	0.000184055	0.00347552	109.126	190.143	100.197	386.468	340.479	334.298	NA	NA	NA	NA
FOXN1	ENSGALG00000043868	396.239	-1.41622	0.235892	-4.88862	1.02e-06	3.1e-05	208.053	259.577	180.563	512.777	702.009	514.458	yes	1	9	10
SMAGP	ENSGALG00000039311	956.66	-1.42246	0.244521	-4.74163	2.12e-06	6.04e-05	470.158	634.522	455.061	974.653	1736.26	1469.31	NA	NA	NA	NA
RASSF9	ENSGALG00000027633	3498.26	-1.42568	0.147399	-7.88776	3.08e-15	2.6e-13	1810.26	1914.25	1969.5	4451.92	6216.49	4627.12	NA	NA	NA	NA
	ENSGALG00000049421	90.1031	-1.42869	0.360799	-3.23078	0.00123455	0.0180155	36.7152	54.4792	55.3171	155.53	124.476	114.102	NA	NA	NA	NA
SLC49A3	ENSGALG00000020538	2139.26	-1.43372	0.180028	-6.50282	7.88e-11	4.44e-09	1141.23	1378	948.74	2676.05	3684.86	3006.68	NA	NA	NA	NA
	ENSGALG00000030405	12763.2	-1.43457	0.14591	-8.02912	9.82e-16	8.62e-14	7330.79	7393.14	5956.5	15984.7	22128.4	17785.8	NA	NA	NA	NA
DPEP1	ENSGALG00000006175	1130.44	-1.44462	0.155589	-7.59426	3.1e-14	2.36e-12	675.151	498.858	648.149	1673.12	1749.99	1537.37	NA	NA	NA	NA
ANGPTL7	ENSGALG00000003179	198.215	-1.44638	0.367253	-3.22215	0.00127231	0.0184465	90.768	85.4575	142.989	385.525	191.291	293.261	NA	NA	NA	NA
TFCP2L1	ENSGALG00000011635	3332.43	-1.4514	0.177822	-6.68288	2.34e-11	1.42e-09	1981.6	1955.91	1416.33	5553.82	5126.41	3960.53	yes	2	8	10
	ENSGALG00000050400	2939.99	-1.45824	0.156195	-7.65204	1.98e-14	1.53e-12	1425.77	1857.63	1423.63	3660.13	4530.57	4742.22	NA	NA	NA	NA
ZPLD1	ENSGALG00000015347	72.6576	-1.46286	0.364306	-3.29346	0.000989637	0.0149783	35.6953	47.0016	33.399	97.0882	111.662	111.099	NA	NA	NA	NA
FBN2	ENSGALG00000014686	5193.99	-1.46302	0.128749	-9.32038	1.16e-20	1.43e-18	2812.79	2636.36	2846.22	8496.63	8044.27	6327.63	NA	NA	NA	NA
HEYL	ENSGALG00000034986	1835.34	-1.46372	0.117485	-10.2198	1.62e-24	2.56e-22	1056.58	1004.13	869.418	2567.65	2852.88	2661.37	yes	1	9	10
F10	ENSGALG00000026677	6190.71	-1.47586	0.163165	-7.43312	1.06e-13	7.79e-12	3447.15	3806.06	2569.64	8231.76	10402.9	8686.74	NA	NA	NA	NA
	ENSGALG00000018415	3228.84	-1.47656	0.188307	-6.44441	1.16e-10	6.42e-09	1732.75	1389.75	1998.72	3813.78	5779.91	4658.15	NA	NA	NA	NA
DCBLD1	ENSGALG00000014907	2288.69	-1.48076	0.144514	-8.42634	3.57e-17	3.4e-15	1111.65	1217.77	1293.17	2982.4	3982.32	3144.8	NA	NA	NA	NA
LIX1	ENSGALG00000015290	117.581	-1.48881	0.329103	-3.7246	0.000195627	0.00367467	80.5694	58.752	45.9236	169.669	168.409	182.162	NA	NA	NA	NA
SCUBE1	ENSGALG00000014178	268.701	-1.48971	0.362246	-3.3863	0.000708421	0.0112047	124.424	112.163	186.826	431.713	519.871	237.211	NA	NA	NA	NA
EPCAM	ENSGALG00000008969	14263.4	-1.49124	0.124829	-9.83917	7.63e-23	1.07e-20	7870.3	7338.66	7245.49	18443.9	24837.6	19844.7	NA	NA	NA	NA
	ENSGALG00000050616	89.5019	-1.49536	0.401237	-3.07132	0.00213112	0.0287141	48.9536	35.2512	56.3608	93.3178	162.002	141.126	NA	NA	NA	NA
USH1C	ENSGALG00000006192	154.8	-1.50605	0.3333	-3.72942	0.00019192	0.00361641	82.6091	68.366	90.8035	286.552	159.256	241.215	NA	NA	NA	NA
	ENSGALG00000004814	192.964	-1.50866	0.326495	-3.81515	0.000136099	0.0026801	101.987	129.254	69.9291	232.823	350.547	273.243	NA	NA	NA	NA
	ENSGALG00000039385	456.709	-1.5232	0.309421	-4.07267	4.65e-05	0.00101694	231.51	319.397	156.558	623.061	872.249	537.479	NA	NA	NA	NA
BNC1	ENSGALG00000006041	1592.07	-1.52706	0.231143	-5.46858	4.54e-08	1.75e-06	596.621	1016.94	847.5	2228.32	2945.33	1917.71	yes	9	1	10
	ENSGALG00000001604	1947.5	-1.54335	0.171591	-7.46141	8.56e-14	6.36e-12	847.508	1235.93	901.773	3218.05	2644.2	2837.53	NA	NA	NA	NA
DMB2	ENSGALG00000038393	524.48	-1.5461	0.340445	-3.76879	0.000164041	0.00315409	210.092	271.328	321.465	771.993	1127.61	444.396	NA	NA	NA	NA
	ENSGALG00000047043	994.401	-1.55121	0.156522	-8.22997	1.87e-16	1.7e-14	536.449	567.224	414.356	1440.3	1557.78	1450.29	NA	NA	NA	NA
NTS	ENSGALG00000027192	204.778	-1.5522	0.332171	-3.88103	0.000104016	0.00210381	71.3906	138.868	102.284	361.96	238.884	315.281	NA	NA	NA	NA
KCNAB1	ENSGALG00000010269	1286.02	-1.55709	0.152529	-8.48403	2.18e-17	2.12e-15	629.257	753.094	575.089	1882.38	2130.74	1745.55	NA	NA	NA	NA
	ENSGALG00000046425	761.91	-1.5603	0.129196	-10.0411	1.01e-23	1.49e-21	361.032	377.081	419.575	1149.98	1157.81	1105.98	NA	NA	NA	NA
TFAP2E	ENSGALG00000039497	719.759	-1.56073	0.166202	-7.80796	5.81e-15	4.73e-13	304.94	389.9	398.701	997.275	1168.79	1058.94	yes	0	10	10
KRT12	ENSGALG00000019715	253.701	-1.56106	0.27769	-4.67436	2.95e-06	8.24e-05	95.8674	154.892	134.64	309.174	386.242	441.393	NA	NA	NA	NA
	ENSGALG00000016196	927.835	-1.5643	0.233305	-5.57751	2.44e-08	9.83e-07	504.834	513.813	388.263	1251.78	1832.36	1075.96	NA	NA	NA	NA
IGSF9B	ENSGALG00000001450	728.262	-1.56444	0.243173	-5.35177	8.71e-08	3.19e-06	431.403	342.898	329.815	938.834	1459.85	866.772	NA	NA	NA	NA
TFAP2C	ENSGALG00000007690	2678.92	-1.56608	0.126712	-10.2835	8.37e-25	1.35e-22	1238.12	1368.39	1451.81	3936.31	4507.69	3571.18	yes	1	9	10
CAMK2N1	ENSGALG00000045288	284.367	-1.57186	0.20876	-6.26952	3.62e-10	1.82e-08	145.841	123.913	159.689	445.852	447.565	383.341	NA	NA	NA	NA
	ENSGALG00000009959	1410.32	-1.57272	0.20382	-6.42568	1.31e-10	7.15e-09	806.714	629.181	693.029	1644.84	2685.39	2002.78	NA	NA	NA	NA
	ENSGALG00000006708	650.773	-1.57883	0.207259	-6.34855	2.17e-10	1.15e-08	383.47	261.714	333.99	964.284	1129.44	831.741	NA	NA	NA	NA
LMBR1L	ENSGALG00000037665	115.421	-1.58481	0.379674	-3.48135	0.000498895	0.00827796	60.1721	58.752	54.2734	130.079	247.122	142.127	NA	NA	NA	NA
COL13A1	ENSGALG00000004286	989.21	-1.58705	0.130262	-10.1643	2.86e-24	4.38e-22	516.052	533.041	433.143	1461.04	1483.65	1508.34	NA	NA	NA	NA
KIF21B	ENSGALG00000034347	1292.58	-1.59705	0.183401	-7.27377	3.5e-13	2.43e-11	650.674	625.976	650.237	1860.7	2424.54	1543.37	NA	NA	NA	NA
HS3ST5	ENSGALG00000026594	73.6054	-1.6034	0.384494	-3.48605	0.000490205	0.0081716	39.7748	27.7737	41.7487	129.137	96.1029	107.095	NA	NA	NA	NA
DLGAP3	ENSGALG00000032980	476.305	-1.60561	0.341737	-3.9287	8.54e-05	0.00175719	137.682	295.897	273.454	668.306	961.029	521.464	NA	NA	NA	NA
MSX1	ENSGALG00000015013	317.777	-1.60815	0.264946	-5.07693	3.84e-07	1.26e-05	147.881	155.96	166.995	444.909	363.361	627.559	yes	1	9	10
DNAH8	ENSGALG00000010116	494.595	-1.61844	0.15736	-8.61343	7.09e-18	7.1e-16	247.827	231.804	249.449	801.213	759.671	677.603	NA	NA	NA	NA
POU2F3	ENSGALG00000006673	3501.15	-1.62462	0.130081	-10.4672	1.22e-25	2.05e-23	1893.89	1637.58	1612.55	4571.63	5882.42	5408.82	NA	NA	NA	NA
RUNX1	ENSGALG00000016022	478.608	-1.62558	0.292811	-4.65333	3.27e-06	9.03e-05	290.662	177.324	234.837	796.5	886.893	485.432	yes	2	8	10
DNASE1L2	ENSGALG00000046313	262.285	-1.6284	0.328355	-4.15821	3.21e-05	0.000728505	132.583	162.369	89.7598	305.404	526.278	357.318	NA	NA	NA	NA
CMPK2	ENSGALG00000028982	145.105	-1.63277	0.423164	-3.23689	0.0012084	0.0177061	50.9933	74.7753	86.6286	161.185	335.903	161.143	NA	NA	NA	NA
	ENSGALG00000028895	139.392	-1.63669	0.291093	-4.71897	2.37e-06	6.73e-05	74.4502	73.7071	55.3171	225.282	179.392	228.203	NA	NA	NA	NA
PDZRN4	ENSGALG00000009530	1550.34	-1.64128	0.201297	-6.84683	7.55e-12	4.73e-10	581.323	858.848	818.275	2496.02	2679.9	1867.66	NA	NA	NA	NA
	ENSGALG00000006137	1210.17	-1.64641	0.165077	-8.38022	5.28e-17	4.93e-15	551.747	584.316	622.056	1976.64	2052.94	1473.31	NA	NA	NA	NA
DLX5	ENSGALG00000009129	1124.7	-1.65568	0.146202	-9.52552	1.64e-21	2.15e-19	544.608	589.657	491.591	1484.6	1813.14	1824.62	yes	1	9	10
GABRA5	ENSGALG00000016744	95.4943	-1.65793	0.430343	-3.24137	0.00118957	0.0175161	48.9536	57.6838	31.3116	173.439	167.494	94.0838	NA	NA	NA	NA
SNCB	ENSGALG00000021542	72.2409	-1.65896	0.363487	-3.84039	0.00012284	0.00244861	35.6953	30.9783	37.5739	101.801	126.307	101.09	NA	NA	NA	NA
SAPCD2	ENSGALG00000047102	962.318	-1.67372	0.205271	-6.87232	6.32e-12	3.99e-10	377.35	590.725	410.181	1512.88	1602.63	1280.14	NA	NA	NA	NA
	ENSGALG00000013912	430.951	-1.67551	0.407555	-3.46574	0.000528778	0.00871729	276.384	127.118	212.919	393.066	1039.74	536.478	NA	NA	NA	NA
CHST9	ENSGALG00000019489	305.816	-1.68447	0.307251	-4.6263	3.72e-06	0.00010247	203.973	120.709	110.634	484.498	542.753	372.332	NA	NA	NA	NA
SCUBE3	ENSGALG00000002675	566.772	-1.68647	0.208528	-6.8261	8.73e-12	5.43e-10	293.721	220.053	292.241	1004.82	873.164	716.638	NA	NA	NA	NA
ISLR2	ENSGALG00000029151	2009.15	-1.69578	0.150196	-9.53913	1.44e-21	1.9e-19	792.436	1022.29	1029.11	3424.48	3044.18	2742.44	NA	NA	NA	NA
	ENSGALG00000020458	514.61	-1.69637	0.263946	-5.4304	5.62e-08	2.12e-06	222.331	307.647	198.307	663.593	1024.18	671.598	NA	NA	NA	NA
SFRP4	ENSGALG00000031997	392.417	-1.69644	0.407682	-3.51599	0.000438114	0.00746294	196.834	200.825	157.602	375.156	1039.74	384.342	NA	NA	NA	NA
	ENSGALG00000051554	239.932	-1.69688	0.306921	-4.67169	2.99e-06	8.33e-05	70.3707	129.254	139.858	385.525	332.242	382.34	NA	NA	NA	NA
OCA2	ENSGALG00000016740	188.24	-1.69883	0.405719	-3.53888	0.000401831	0.00696404	110.145	52.3427	103.328	280.896	190.375	392.349	NA	NA	NA	NA
TAF1B	ENSGALG00000038495	11535.9	-1.70086	0.143753	-10.002	1.49e-23	2.19e-21	5500.14	5406.26	5376.19	15663.3	21841.9	15427.7	NA	NA	NA	NA
TDRP	ENSGALG00000016356	1169.07	-1.70225	0.1538	-9.35771	8.15e-21	1.01e-18	582.343	591.793	474.892	1882.38	1926.64	1556.39	NA	NA	NA	NA
	ENSGALG00000052840	219.278	-1.71863	0.260158	-5.59505	2.21e-08	9e-07	112.185	102.549	91.8472	268.642	398.141	342.305	NA	NA	NA	NA
POU3F1	ENSGALG00000031605	1899.58	-1.73089	0.133284	-11.013	3.31e-28	6.31e-26	879.124	962.465	797.401	2736.38	3297.7	2724.43	NA	NA	NA	NA
KIF26A	ENSGALG00000011581	4743.62	-1.73124	0.0988544	-14.8522	6.74e-50	3.66e-47	2093.78	2206.94	2287.83	7443.74	7825.53	6603.88	NA	NA	NA	NA
	ENSGALG00000044874	917.267	-1.73166	0.122302	-12.0082	3.22e-33	8.12e-31	450.781	426.219	396.613	1478	1395.78	1356.21	NA	NA	NA	NA
	ENSGALG00000050884	86.8673	-1.73437	0.455996	-3.22664	0.00125253	0.0182038	22.437	44.8652	53.2297	167.784	131.798	101.09	NA	NA	NA	NA
GNG4	ENSGALG00000010986	583.235	-1.75279	0.186035	-8.00794	1.17e-15	1.01e-13	236.609	309.783	254.667	938.834	984.826	774.69	NA	NA	NA	NA
ARHGAP39	ENSGALG00000039346	1209.52	-1.75593	0.170585	-8.75159	2.1e-18	2.19e-16	600.701	590.725	466.542	1752.3	2188.4	1658.48	NA	NA	NA	NA
TNMD	ENSGALG00000006821	3910.2	-1.75763	0.176989	-8.44459	3.05e-17	2.96e-15	1633.82	1406.84	2313.92	6080.74	6096.59	5929.28	NA	NA	NA	NA
CYSLTR2	ENSGALG00000050065	328.019	-1.77985	0.310775	-4.88073	1.06e-06	3.21e-05	140.741	161.301	141.946	364.788	734.959	424.378	NA	NA	NA	NA
GRHL3	ENSGALG00000004249	2716.51	-1.78335	0.129035	-11.7822	4.82e-32	1.15e-29	1245.26	1206.02	1218.02	4176.68	4829.86	3623.23	yes	1	11	10
	ENSGALG00000043654	532.689	-1.78388	0.335056	-4.53906	5.65e-06	0.000150679	189.695	202.962	326.684	539.17	1177.95	759.676	NA	NA	NA	NA
SCNN1A	ENSGALG00000040424	255.705	-1.78442	0.272515	-5.58275	2.37e-08	9.56e-07	121.364	107.89	115.853	283.724	442.989	462.412	NA	NA	NA	NA
QDPR	ENSGALG00000030070	7916.56	-1.78711	0.111939	-13.6153	3.25e-42	1.16e-39	3553.21	3500.55	3617.53	12220.9	13894.7	10712.5	NA	NA	NA	NA
HMP19	ENSGALG00000028602	339.122	-1.80493	0.427072	-3.61039	0.000305736	0.00550079	105.046	96.1397	251.536	694.699	336.818	550.49	NA	NA	NA	NA
GRIP1	ENSGALG00000009895	139.594	-1.80624	0.300915	-5.12838	2.92e-07	9.74e-06	79.5495	51.2745	55.3171	218.684	231.562	201.179	NA	NA	NA	NA
PTPN22	ENSGALG00000021656	106.134	-1.80842	0.524673	-2.94543	0.00322506	0.0409299	59.1522	38.4559	43.8362	116.883	287.394	91.0811	NA	NA	NA	NA
	ENSGALG00000036522	153.834	-1.80911	0.343528	-4.50058	6.78e-06	0.000178591	88.7283	58.752	57.4045	224.34	306.614	187.167	NA	NA	NA	NA
SEPTIN12	ENSGALG00000029027	472.001	-1.81003	0.209069	-7.39947	1.37e-13	9.84e-12	207.033	223.258	198.307	761.624	861.265	580.517	NA	NA	NA	NA
	ENSGALG00000051867	102.474	-1.81026	0.404385	-3.82613	0.000130176	0.00257762	45.894	33.1148	57.4045	126.309	216.003	136.121	NA	NA	NA	NA
GLT1D1	ENSGALG00000002679	287.93	-1.81948	0.277892	-5.60088	2.13e-08	8.73e-07	99.9468	176.256	105.416	453.393	473.193	419.373	NA	NA	NA	NA
DENND2D	ENSGALG00000000154	858.761	-1.82498	0.175288	-8.91072	5.07e-19	5.57e-17	380.41	379.218	374.695	1255.55	1623.68	1139.01	NA	NA	NA	NA
EDN3	ENSGALG00000040880	176.091	-1.83453	0.265739	-5.91371	3.34e-09	1.51e-07	89.7482	72.6389	68.8854	311.059	237.969	276.246	NA	NA	NA	NA
EAF2	ENSGALG00000011657	816.51	-1.8373	0.200259	-7.86115	3.81e-15	3.14e-13	363.072	392.036	316.247	1079.28	1594.39	1154.03	NA	NA	NA	NA
	ENSGALG00000025872	2529.26	-1.84145	0.250052	-6.31236	2.75e-10	1.43e-08	1056.58	1364.12	890.292	3066.29	5569.39	3228.88	NA	NA	NA	NA
ACVR2B	ENSGALG00000006158	169.636	-1.84469	0.300328	-5.26641	1.39e-07	4.96e-06	55.0727	79.0482	87.6724	291.265	285.563	219.195	NA	NA	NA	NA
TAF4B	ENSGALG00000015122	176.282	-1.84539	0.393377	-4.02249	5.76e-05	0.00123141	74.4502	108.958	46.9673	248.847	364.276	214.191	NA	NA	NA	NA
	ENSGALG00000046976	497.548	-1.84999	0.274735	-5.77629	7.64e-09	3.32e-07	234.569	201.893	211.875	880.392	960.114	496.442	NA	NA	NA	NA
ALX4	ENSGALG00000032584	159.281	-1.85175	0.351973	-4.51376	6.37e-06	0.000168584	63.2317	99.3444	44.8799	246.02	270.004	232.207	yes	5	5	10
BANK1	ENSGALG00000012292	74.5919	-1.8552	0.515857	-3.08644	0.00202567	0.0275	40.7946	36.3194	19.8307	116.883	165.663	68.0606	NA	NA	NA	NA
	ENSGALG00000054952	333.47	-1.85538	0.236378	-6.73645	1.62e-11	9.99e-10	145.841	158.096	129.421	555.194	605.906	406.362	NA	NA	NA	NA
KRTAP10-4	ENSGALG00000000341	646.954	-1.86467	0.442109	-3.6227	0.000291539	0.00528249	278.423	295.897	261.973	366.673	1739.92	938.836	NA	NA	NA	NA
LHCGR	ENSGALG00000009095	229.805	-1.8716	0.317428	-5.06751	4.03e-07	1.31e-05	119.324	101.481	75.1477	390.238	438.412	254.226	NA	NA	NA	NA
ATP12A	ENSGALG00000006469	3131.98	-1.88228	0.219528	-7.37605	1.63e-13	1.15e-11	1708.28	1225.25	1076.07	3897.67	6270.49	4614.11	NA	NA	NA	NA
RASSF10	ENSGALG00000039822	1765.69	-1.89004	0.146396	-11.1138	1.08e-28	2.09e-26	723.085	777.663	750.434	2422.49	3293.13	2627.34	NA	NA	NA	NA
LGR5	ENSGALG00000010163	1463.49	-1.89365	0.156284	-10.4337	1.74e-25	2.86e-23	611.919	683.66	566.739	2506.38	2500.51	1911.7	NA	NA	NA	NA
TMEM121	ENSGALG00000054831	205.811	-1.8974	0.472457	-3.45929	0.000541611	0.00891245	88.7283	110.027	62.6231	560.849	232.478	180.16	NA	NA	NA	NA
PENK	ENSGALG00000015419	3079.84	-1.91615	0.203922	-8.10661	5.21e-16	4.59e-14	1043.32	1601.26	1226.37	6128.81	4357.58	4121.67	NA	NA	NA	NA
	ENSGALG00000015531	169.594	-1.91799	0.34499	-4.79711	1.61e-06	4.71e-05	69.3509	68.366	75.1477	312.002	168.409	324.289	NA	NA	NA	NA
	ENSGALG00000054361	48.8931	-1.91823	0.479127	-3.45461	0.000551093	0.00902704	23.4569	13.8868	24.0055	84.8344	85.1198	62.0553	NA	NA	NA	NA
ALC	ENSGALG00000040392	85.0796	-1.9192	0.422536	-3.91959	8.87e-05	0.00181654	34.6754	49.1381	22.9618	117.826	121.73	164.146	NA	NA	NA	NA
GPR156	ENSGALG00000014973	215.307	-1.92606	0.253813	-6.55218	5.67e-11	3.27e-09	97.9071	95.0715	76.1915	318.6	401.802	302.269	NA	NA	NA	NA
NPTX1	ENSGALG00000017418	352.514	-1.93328	0.400019	-4.17542	2.97e-05	0.000680736	106.066	84.3893	248.405	454.335	633.364	588.524	NA	NA	NA	NA
LMX1B	ENSGALG00000040582	1390.62	-1.93559	0.1466	-11.4089	3.77e-30	8.15e-28	593.562	600.339	535.428	2144.42	2546.27	1923.71	yes	1	9	10
CLCA2	ENSGALG00000050155	153.141	-1.94115	0.375517	-4.46882	7.87e-06	0.00020427	39.7748	87.594	62.6231	300.691	226.986	201.179	NA	NA	NA	NA
HSD11B2	ENSGALG00000028326	30.3822	-1.94601	0.584579	-2.87895	0.00399	0.049074	15.298	14.9551	7.30603	51.8432	44.848	48.0428	NA	NA	NA	NA
PAX3	ENSGALG00000030944	61.4108	-1.95129	0.572095	-2.95101	0.00316741	0.0402839	32.6357	8.54575	34.4427	104.629	85.1198	103.092	yes	2	6	8
LCK	ENSGALG00000000466	205.323	-1.9541	0.54242	-3.11763	0.00182314	0.0250542	63.2317	120.709	68.8854	162.128	617.805	199.177	NA	NA	NA	NA
	ENSGALG00000006565	649.062	-1.95774	0.187248	-9.05058	1.42e-19	1.64e-17	309.019	208.303	279.717	982.193	1099.23	1015.9	NA	NA	NA	NA
	ENSGALG00000047653	364.29	-1.9601	0.321728	-5.27485	1.33e-07	4.76e-06	134.622	99.3444	212.919	669.249	624.212	445.397	NA	NA	NA	NA
RSPO1	ENSGALG00000001946	866.854	-1.9613	0.128693	-13.1963	9.22e-40	2.8e-37	377.35	346.103	339.209	1465.75	1376.56	1296.15	NA	NA	NA	NA
U3	ENSGALG00000025958	228.53	-1.97166	0.311039	-5.4933	3.94e-08	1.55e-06	76.4899	121.777	80.3663	318.6	307.529	466.415	NA	NA	NA	NA
SRMS	ENSGALG00000005852	348.19	-1.99085	0.196632	-8.78707	1.54e-18	1.63e-16	131.563	158.096	130.465	526.916	619.635	522.465	NA	NA	NA	NA
NAT8L	ENSGALG00000054772	88.3178	-1.99138	0.362111	-4.77298	1.82e-06	5.28e-05	30.596	33.1148	42.7925	168.726	123.561	131.117	NA	NA	NA	NA
CD24	ENSGALG00000035599	7032.25	-1.99747	0.220373	-7.87045	3.53e-15	2.95e-13	1986.7	2837.19	3626.92	9846.44	13983.4	9912.83	NA	NA	NA	NA
DTX1	ENSGALG00000027897	86.7303	-2.01092	0.336755	-5.19037	2.1e-07	7.27e-06	30.596	39.5241	33.399	141.391	147.358	128.114	NA	NA	NA	NA
	ENSGALG00000047338	405.135	-2.02277	0.255381	-6.8906	5.56e-12	3.53e-10	170.318	122.845	186.826	790.845	642.517	517.461	NA	NA	NA	NA
CRABP-I	ENSGALG00000003193	461.111	-2.03504	0.354115	-5.00406	5.61e-07	1.78e-05	151.96	152.755	237.968	1143.38	560.143	520.463	NA	NA	NA	NA
SEMA3E	ENSGALG00000038225	639.65	-2.0462	0.183537	-9.71561	2.59e-22	3.54e-20	233.549	284.146	230.662	1004.82	1188.93	895.798	NA	NA	NA	NA
CFAP69	ENSGALG00000009026	110.377	-2.05495	0.376885	-4.75453	1.99e-06	5.73e-05	38.7549	44.8652	44.8799	246.02	144.612	143.127	NA	NA	NA	NA
CILP2	ENSGALG00000037011	2780.55	-2.06089	0.100246	-17.9345	6.35e-72	8.12e-69	1165.71	1056.47	1003.01	4728.1	4373.14	4356.88	NA	NA	NA	NA
EDMPN2	ENSGALG00000038478	228.652	-2.07105	0.555757	-3.25324	0.00114095	0.0168556	121.364	61.9567	80.3663	111.227	608.652	388.346	NA	NA	NA	NA
SYT8	ENSGALG00000006602	474.528	-2.07816	0.199981	-9.07648	1.12e-19	1.32e-17	164.198	189.075	192.044	686.216	918.012	697.621	NA	NA	NA	NA
KCND3	ENSGALG00000001512	81.8666	-2.08548	0.479752	-3.79873	0.00014544	0.00283292	32.6357	19.2279	41.7487	182.865	90.6113	124.111	NA	NA	NA	NA
	ENSGALG00000032721	1886.94	-2.09184	0.254983	-7.17225	7.38e-13	5.03e-11	715.946	834.279	601.182	2886.25	4243.17	2040.82	NA	NA	NA	NA
FAT2	ENSGALG00000004320	7827.47	-2.12335	0.148842	-12.4986	7.6e-36	2.13e-33	2798.51	2942.94	3025.74	13489.6	14753.2	9954.86	NA	NA	NA	NA
	ENSGALG00000050822	8306.69	-2.12601	0.133371	-13.9684	2.43e-44	9.26e-42	3004.52	3425.78	2859.79	12777	15830.4	11942.6	NA	NA	NA	NA
INHBB	ENSGALG00000028770	757.616	-2.13201	0.237087	-7.88307	3.19e-15	2.69e-13	207.033	363.194	274.498	1391.28	1287.78	1021.91	NA	NA	NA	NA
	ENSGALG00000011296	1457.6	-2.13577	0.18051	-10.3747	3.23e-25	5.27e-23	474.238	647.341	499.941	2440.4	2711.93	1971.76	NA	NA	NA	NA
KITLG	ENSGALG00000011206	1667.51	-2.13588	0.167997	-11.1481	7.32e-29	1.46e-26	553.787	611.021	689.898	2659.09	3227.23	2264.02	NA	NA	NA	NA
GM2A	ENSGALG00000027534	1536.29	-2.14387	0.605383	-3.10685	0.00189092	0.0258075	305.96	431.56	963.352	1414.85	3278.48	2823.51	NA	NA	NA	NA
MT4	ENSGALG00000028451	11563	-2.14758	0.121117	-15.5597	1.37e-54	9.43e-52	4657.73	4468.36	3648.84	18281.8	20718.9	17602.7	NA	NA	NA	NA
LMO3	ENSGALG00000036358	74.7832	-2.14922	0.451275	-4.17968	2.92e-05	0.000670809	30.596	35.2512	16.6995	139.505	91.5266	135.12	NA	NA	NA	NA
KCNA3	ENSGALG00000036942	88.1845	-2.16068	0.598716	-3.16953	0.00152686	0.0216467	48.9536	34.183	13.5683	142.333	216.003	74.066	NA	NA	NA	NA
	ENSGALG00000048024	1233.89	-2.17399	0.162803	-11.7378	8.15e-32	1.92e-29	472.198	368.536	502.029	2266.02	1912.91	1881.68	NA	NA	NA	NA
	ENSGALG00000008628	65.4189	-2.20505	0.49947	-3.88815	0.000101011	0.00204997	16.3179	17.0915	36.5302	88.6048	98.8487	135.12	NA	NA	NA	NA
	ENSGALG00000007080	795.014	-2.20527	0.17039	-11.3988	4.24e-30	8.94e-28	253.947	337.557	258.842	1417.68	1307	1195.06	NA	NA	NA	NA
APOH	ENSGALG00000033376	169.743	-2.21182	0.39629	-4.91757	8.76e-07	2.7e-05	45.894	56.6156	78.2789	263.929	179.392	394.351	NA	NA	NA	NA
	ENSGALG00000043355	4801.92	-2.21577	0.125936	-15.5058	3.17e-54	2.1e-51	1514.5	1783.93	1805.63	7800.99	8887.23	7019.25	NA	NA	NA	NA
	ENSGALG00000041611	144.68	-2.21654	0.55992	-3.48889	0.000485026	0.00812305	45.894	61.9567	45.9236	135.735	459.464	119.106	NA	NA	NA	NA
	ENSGALG00000030676	49.932	-2.23406	0.592379	-3.3273	0.00087692	0.0134426	13.2583	30.9783	8.34975	74.4657	81.4587	91.0811	NA	NA	NA	NA
TMPRSS9	ENSGALG00000000458	30.8686	-2.2345	0.608492	-3.23992	0.00119564	0.0175573	9.17879	16.0233	7.30603	60.3267	50.3396	42.0374	NA	NA	NA	NA
LBX2	ENSGALG00000031211	262.677	-2.23745	0.452372	-4.36459	1.27e-05	0.000319653	48.9536	59.8203	166.995	494.867	431.09	374.333	yes	2	8	10
LRRN2	ENSGALG00000000639	33.1095	-2.24836	0.631903	-3.14181	0.00167906	0.023379	10.1987	17.0915	7.30603	59.3841	68.645	36.0321	NA	NA	NA	NA
CRB2	ENSGALG00000001169	99.4659	-2.26243	0.459752	-4.34886	1.37e-05	0.000342017	35.6953	17.0915	50.0985	166.841	194.952	132.118	NA	NA	NA	NA
HAS3	ENSGALG00000000630	105.514	-2.2664	0.397267	-5.04286	4.59e-07	1.48e-05	23.4569	45.9334	39.6613	137.62	213.257	173.154	NA	NA	NA	NA
WNT2B	ENSGALG00000034196	532.621	-2.26906	0.291681	-6.87748	6.09e-12	3.86e-10	185.616	244.622	118.984	1067.97	875.91	702.626	NA	NA	NA	NA
GHRH	ENSGALG00000003842	188.114	-2.27486	0.389549	-5.16449	2.41e-07	8.12e-06	39.7748	101.481	52.1859	355.362	263.597	316.282	NA	NA	NA	NA
SLC26A4	ENSGALG00000007998	61.1724	-2.28191	0.665883	-3.03188	0.00243033	0.0321414	29.5761	28.8419	4.17487	90.49	98.8487	115.102	NA	NA	NA	NA
DNMT3B	ENSGALG00000041461	667.657	-2.28717	0.17584	-11.5112	1.16e-30	2.59e-28	223.351	213.644	244.23	1029.32	1301.51	993.885	NA	NA	NA	NA
ENTPD3	ENSGALG00000030493	733.73	-2.29303	0.186928	-10.8598	1.79e-27	3.28e-25	253.947	196.552	295.372	1313.99	1129.44	1213.08	NA	NA	NA	NA
DNAH10	ENSGALG00000043806	195.803	-2.29681	0.581711	-3.49619	0.000471947	0.00793367	25.4966	138.868	34.4427	350.649	355.123	270.241	NA	NA	NA	NA
ASIC2	ENSGALG00000000367	443.538	-2.29738	0.22534	-9.0279	1.75e-19	2e-17	162.159	116.436	171.17	804.041	789.875	617.55	NA	NA	NA	NA
	ENSGALG00000006302	483.57	-2.30769	0.268853	-7.60511	2.85e-14	2.19e-12	119.324	230.735	137.771	854.942	820.994	737.657	NA	NA	NA	NA
GJA1	ENSGALG00000014873	76437.1	-2.31011	0.126158	-16.2263	3.28e-59	2.94e-56	21796.6	28281.1	26883.1	124768	141583	115311	NA	NA	NA	NA
PTHLH	ENSGALG00000017295	635.563	-2.31023	0.213761	-9.57701	9.99e-22	1.33e-19	197.854	258.509	183.694	1276.29	959.199	937.835	NA	NA	NA	NA
AP1S3	ENSGALG00000005171	158.838	-2.33057	0.316763	-6.52706	6.71e-11	3.83e-09	67.3111	36.3194	54.2734	295.035	249.868	250.223	NA	NA	NA	NA
EGR2	ENSGALG00000040971	1011.66	-2.33277	0.12816	-16.1496	1.14e-58	9.31e-56	312.079	337.557	355.908	1746.65	1756.4	1561.39	NA	NA	NA	NA
NELL1	ENSGALG00000003777	23.0157	-2.33334	0.718292	-2.88226	0.00394831	0.0487461	10.1987	5.34109	7.30603	52.7858	38.4412	24.0214	NA	NA	NA	NA
	ENSGALG00000034054	52158.4	-2.33345	0.139307	-14.8623	5.79e-50	3.24e-47	15159.3	18374.4	18278.6	73218.7	101983	85936.5	NA	NA	NA	NA
GRIA1	ENSGALG00000004083	195.634	-2.33436	0.383128	-5.40636	6.43e-08	2.39e-06	90.768	48.0699	55.3171	400.607	368.852	210.187	NA	NA	NA	NA
NR0B2	ENSGALG00000000887	49.5017	-2.34704	0.54745	-3.80675	0.000140804	0.00275761	24.4768	10.6822	13.5683	62.2119	108.001	78.0695	NA	NA	NA	NA
NKAIN3	ENSGALG00000034899	84.8973	-2.34731	0.670402	-3.109	0.00187724	0.02566	54.0529	12.8186	16.6995	229.995	78.7129	117.104	NA	NA	NA	NA
GYG2	ENSGALG00000016655	173.933	-2.34751	0.286555	-7.27426	3.48e-13	2.43e-11	44.8741	59.8203	66.798	310.117	315.767	246.219	NA	NA	NA	NA
TNR	ENSGALG00000004526	63.3463	-2.3647	0.528907	-3.97361	7.08e-05	0.00147853	10.1987	22.4326	29.2241	140.448	89.6961	88.0784	NA	NA	NA	NA
NFKBIZ	ENSGALG00000015346	5665.92	-2.36483	0.15435	-13.6171	3.17e-42	1.16e-39	2162.12	1760.42	1604.2	8377.86	11137	8953.97	NA	NA	NA	NA
GJB2	ENSGALG00000022720	461.563	-2.37069	0.333914	-6.31197	2.76e-10	1.43e-08	92.8078	237.145	118.984	752.198	750.518	817.728	NA	NA	NA	NA
JCHAIN	ENSGALG00000011551	107.583	-2.38371	0.610243	-3.47514	0.000510594	0.00845641	36.7152	10.6822	56.3608	115.94	273.665	152.135	NA	NA	NA	NA
ADCY8	ENSGALG00000030251	87.293	-2.40006	0.514156	-4.15638	3.23e-05	0.000733437	37.735	35.2512	10.4372	170.611	144.612	125.111	NA	NA	NA	NA
FAM222A	ENSGALG00000029944	25.2624	-2.40407	0.713812	-2.99943	0.00270481	0.0351743	7.13906	12.8186	4.17487	45.245	52.1702	30.0267	NA	NA	NA	NA
	ENSGALG00000013762	6652.23	-2.43158	0.188685	-11.4929	1.43e-30	3.17e-28	2158.04	1885.41	2198.07	9282.76	14952.7	9436.4	NA	NA	NA	NA
SOX21	ENSGALG00000035157	3886.14	-2.441	0.155478	-14.0082	1.39e-44	5.41e-42	983.151	1302.16	1341.18	5734.8	7423.72	6531.82	yes	0	10	10
PRTG	ENSGALG00000037336	69.1044	-2.46782	0.556717	-3.96034	7.48e-05	0.00155593	26.5165	17.0915	19.8307	192.291	66.8144	92.082	NA	NA	NA	NA
	ENSGALG00000016722	319.26	-2.47438	0.391929	-5.6422	1.68e-08	6.98e-07	70.3707	165.574	56.3608	499.58	581.194	542.483	NA	NA	NA	NA
ZAP70	ENSGALG00000001486	137.677	-2.49042	0.560036	-3.97723	6.97e-05	0.00145962	52.0132	33.1148	39.6613	127.252	443.904	130.116	NA	NA	NA	NA
	ENSGALG00000038984	756.841	-2.4935	0.213763	-10.4343	1.73e-25	2.86e-23	222.331	235.008	227.531	1019.9	1650.22	1186.06	NA	NA	NA	NA
CRISP3	ENSGALG00000034474	519.265	-2.49537	0.758637	-2.94257	0.00325505	0.041223	46.9138	308.715	113.765	1096.25	935.402	614.547	NA	NA	NA	NA
ASTN1	ENSGALG00000004472	40.5535	-2.49779	0.638654	-3.49917	0.000466713	0.00786945	7.13906	10.6822	18.7869	92.3752	40.2717	74.066	NA	NA	NA	NA
EMID1	ENSGALG00000050072	3276.2	-2.50634	0.13485	-16.6355	3.85e-62	4.32e-59	939.296	849.234	1153.31	5520.83	5931.84	5262.69	NA	NA	NA	NA
SLC6A17	ENSGALG00000000394	282.601	-2.50672	0.357805	-6.2707	3.59e-10	1.82e-08	89.7482	96.1397	67.8417	722.035	329.496	390.348	NA	NA	NA	NA
	ENSGALG00000045023	346.931	-2.52027	0.229184	-9.84901	6.92e-23	9.78e-21	98.927	106.822	103.328	520.317	726.721	525.468	NA	NA	NA	NA
TBX21	ENSGALG00000050240	128.372	-2.52451	0.426486	-5.30257	1.14e-07	4.13e-06	37.735	54.4792	21.9181	189.463	286.478	180.16	NA	NA	NA	NA
	ENSGALG00000034204	101277	-2.53034	0.213131	-10.6381	1.98e-26	3.38e-24	25848.5	39441.8	24374	151350	222107	144540	NA	NA	NA	NA
IRF4	ENSGALG00000012830	55.4117	-2.57114	0.737975	-3.12762	0.0017623	0.0243676	17.3377	12.8186	17.7432	75.4083	182.138	27.0241	yes	4	5	9
MASP1	ENSGALG00000007419	3766.09	-2.57333	0.151937	-15.2056	3.25e-52	2.08e-49	1076.98	1023.35	1150.18	7355.14	6877.31	5113.55	NA	NA	NA	NA
DIO2	ENSGALG00000026005	4261.2	-2.60327	0.195768	-11.9541	6.18e-33	1.52e-30	1141.23	1055.4	1416.33	7111.95	9264.32	5577.97	NA	NA	NA	NA
NRG2	ENSGALG00000033641	89.2369	-2.60699	0.555694	-4.21807	2.46e-05	0.000577184	43.8542	9.61397	21.9181	176.267	165.663	118.105	NA	NA	NA	NA
CPNE7	ENSGALG00000000507	114.064	-2.61717	0.380121	-6.19311	5.9e-10	2.9e-08	40.7946	36.3194	18.7869	190.406	216.918	181.161	NA	NA	NA	NA
	ENSGALG00000015045	133.556	-2.62433	0.463129	-5.09858	3.42e-07	1.13e-05	26.5165	35.2512	50.0985	128.194	334.072	227.202	NA	NA	NA	NA
	ENSGALG00000044339	142.836	-2.63726	0.40242	-5.89988	3.64e-09	1.64e-07	50.9933	37.3877	30.2678	183.808	352.377	202.18	NA	NA	NA	NA
FAM169A	ENSGALG00000014943	233.849	-2.6621	0.520968	-4.605	4.12e-06	0.000113363	48.9536	21.3644	121.071	392.123	440.243	379.338	NA	NA	NA	NA
ELMOD1	ENSGALG00000017169	51.7103	-2.68522	0.559971	-4.32556	1.52e-05	0.000374515	16.3179	17.0915	8.34975	129.137	72.306	67.0597	NA	NA	NA	NA
	ENSGALG00000041442	5475.15	-2.6898	0.178609	-13.5871	4.78e-42	1.68e-39	1362.54	1839.47	1206.54	8730.4	11186.4	8525.59	NA	NA	NA	NA
	ENSGALG00000022827	374.449	-2.69308	0.313836	-7.74303	9.71e-15	7.73e-13	104.026	70.5024	126.29	477.9	859.435	608.542	NA	NA	NA	NA
MSX2	ENSGALG00000038848	3556.93	-2.69585	0.169041	-14.3919	5.82e-47	2.67e-44	926.038	943.237	984.227	5130.59	7835.59	5521.92	yes	2	8	10
AvBD10	ENSGALG00000016667	31.495	-2.69857	0.797642	-3.05342	0.00226249	0.0302565	4.07946	13.8868	7.30603	95.203	27.458	41.0365	NA	NA	NA	NA
TBX4	ENSGALG00000005285	111.274	-2.72582	0.45519	-5.41046	6.29e-08	2.34e-06	31.6158	34.183	21.9181	184.75	280.071	115.102	yes	4	5	9
ASIP	ENSGALG00000039101	705.075	-2.72962	0.331313	-7.44487	9.7e-14	7.16e-12	88.7283	237.145	228.574	1362.06	1081.84	1232.1	NA	NA	NA	NA
	ENSGALG00000030128	48.3274	-2.74486	0.77334	-3.20922	0.00133094	0.019245	5.09933	9.61397	22.9618	65.9823	148.273	38.0339	NA	NA	NA	NA
POMC	ENSGALG00000016600	66.997	-2.77275	0.534084	-4.6991	2.61e-06	7.4e-05	7.13906	17.0915	27.1367	104.629	130.883	115.102	NA	NA	NA	NA
CD7	ENSGALG00000049024	59.5753	-2.77332	0.643943	-3.89831	9.69e-05	0.0019681	23.4569	8.54575	13.5683	97.0882	164.748	50.0446	NA	NA	NA	NA
	ENSGALG00000050836	152.956	-2.78206	0.836787	-3.01035	0.00260944	0.0341323	19.3774	49.1381	48.0111	21.6799	515.295	264.235	NA	NA	NA	NA
RUNX2	ENSGALG00000040276	226.808	-2.78582	0.340757	-7.40346	1.33e-13	9.59e-12	80.5694	35.2512	56.3608	408.148	451.226	329.293	yes	4	6	10
PDE11A	ENSGALG00000042374	23.6386	-2.80824	0.675955	-3.76535	0.000166317	0.00318759	6.11919	4.27288	7.30603	35.819	40.2717	48.0428	NA	NA	NA	NA
AFF3	ENSGALG00000016767	387.033	-2.81431	0.223644	-11.4078	3.82e-30	8.16e-28	98.927	101.481	88.7161	750.313	742.281	540.481	NA	NA	NA	NA
PRLHR	ENSGALG00000020656	82.4533	-2.81985	0.524316	-4.87648	1.08e-06	3.27e-05	20.3973	10.6822	30.2678	163.071	181.223	89.0793	NA	NA	NA	NA
	ENSGALG00000049060	1127.02	-2.82815	0.262509	-9.77153	1.49e-22	2.07e-20	300.86	245.69	288.066	1340.38	2781.49	1805.61	NA	NA	NA	NA
TM4SF1	ENSGALG00000054252	294.594	-2.85697	0.438309	-5.91804	3.26e-09	1.48e-07	63.2317	85.4575	65.7543	229.995	813.672	509.454	NA	NA	NA	NA
	ENSGALG00000050138	47.7741	-2.87478	0.49517	-5.27445	1.33e-07	4.76e-06	13.2583	10.6822	10.4372	99.916	83.2892	69.0615	NA	NA	NA	NA
PCSK4	ENSGALG00000026384	190.662	-2.87797	0.294247	-8.88689	6.28e-19	6.78e-17	43.8542	59.8203	33.399	320.485	323.089	363.324	NA	NA	NA	NA
GRM7	ENSGALG00000037841	126.67	-2.88122	0.300413	-8.71529	2.9e-18	2.97e-16	29.5761	32.0466	29.2241	202.66	234.308	232.207	NA	NA	NA	NA
CD5	ENSGALG00000031735	63.6764	-2.8819	0.836393	-3.13114	0.00174129	0.024133	26.5165	13.8868	5.21859	42.4172	237.969	56.0499	NA	NA	NA	NA
RAD21L1	ENSGALG00000006186	48.3373	-2.94395	0.510855	-5.24789	1.54e-07	5.46e-06	12.2384	8.54575	12.5246	83.8918	67.7297	105.094	NA	NA	NA	NA
NOTUM	ENSGALG00000002900	896.347	-2.98442	0.171147	-15.9009	6.25e-57	4.67e-54	211.112	222.19	170.126	1512.88	1809.48	1452.29	NA	NA	NA	NA
APOD	ENSGALG00000006995	704.082	-2.98956	0.332645	-8.19651	2.47e-16	2.21e-14	134.622	168.779	169.082	660.765	1760.06	1331.19	NA	NA	NA	NA
COL26A1	ENSGALG00000043223	874.604	-2.99267	0.206803	-13.1992	8.87e-40	2.74e-37	189.695	207.234	188.913	1664.64	1835.11	1162.03	NA	NA	NA	NA
TRPM6	ENSGALG00000015154	294.594	-3.00359	0.329314	-8.322	8.65e-17	7.99e-15	47.9337	91.8668	56.3608	607.037	583.025	381.34	NA	NA	NA	NA
	ENSGALG00000016483	40.3342	-3.00828	0.95232	-2.88269	0.00394297	0.0487373	19.3774	0	7.30603	69.7527	59.4923	86.0766	NA	NA	NA	NA
GCH1	ENSGALG00000012200	913.054	-3.02039	0.165796	-16.631	4.15e-62	4.38e-59	187.655	191.211	222.312	1770.21	1720.7	1386.23	NA	NA	NA	NA
SCD	ENSGALG00000005739	13313	-3.02204	0.620928	-4.44336	8.86e-06	0.000227374	2818.91	3548.62	2388.03	43306.1	15194.3	12622.2	NA	NA	NA	NA
	ENSGALG00000048373	479.823	-3.02651	0.30814	-8.96823	3.01e-19	3.37e-17	103.006	133.527	78.2789	640.028	1183.44	740.66	NA	NA	NA	NA
RUNX3	ENSGALG00000043372	2116.46	-3.02813	0.172481	-16.0314	7.72e-58	6.01e-55	509.933	504.199	372.608	3381.12	4441.79	3489.11	yes	4	6	10
MSANTD1	ENSGALG00000015628	373.313	-3.0385	0.278476	-9.96661	2.13e-23	3.08e-21	57.1125	107.89	78.2789	693.757	752.349	550.49	NA	NA	NA	NA
EHF	ENSGALG00000007817	452.256	-3.03853	0.25146	-11.0375	2.52e-28	4.85e-26	80.5694	89.7304	124.203	772.935	977.504	668.595	yes	1	9	10
	ENSGALG00000048635	99.806	-3.05265	0.425976	-6.54875	5.8e-11	3.33e-09	28.5562	10.6822	25.0492	163.071	180.307	191.17	NA	NA	NA	NA
	ENSGALG00000054031	19.255	-3.05293	0.970015	-2.87614	0.00402572	0.0494454	6.11919	0	6.26231	30.1633	32.9496	40.0357	NA	NA	NA	NA
STAT4	ENSGALG00000033087	87.6332	-3.07334	0.843392	-3.33215	0.000861793	0.0132675	37.735	13.8868	4.17487	88.6048	320.343	61.0544	yes	1	8	9
CYTL1	ENSGALG00000015015	531.746	-3.10856	0.254199	-11.1941	4.36e-29	8.87e-27	115.245	98.2761	117.94	1056.66	1136.76	665.593	NA	NA	NA	NA
ACOT12	ENSGALG00000015616	36.7834	-3.12743	0.942748	-3.03834	0.00237882	0.0315662	15.298	0	7.30603	58.4415	90.6113	49.0437	NA	NA	NA	NA
EDQM3	ENSGALG00000040847	17581.9	-3.13019	0.226409	-12.6636	9.41e-37	2.68e-34	2917.84	4929.83	2966.25	27938.8	40322	26416.5	NA	NA	NA	NA
TRPC3	ENSGALG00000011875	317.849	-3.18288	0.292757	-9.9736	1.99e-23	2.9e-21	80.5694	39.5241	68.8854	507.121	653.5	557.496	NA	NA	NA	NA
PPEF1	ENSGALG00000016522	956.803	-3.20865	0.338989	-8.68942	3.64e-18	3.68e-16	178.476	274.532	107.503	1242.35	2327.52	1610.43	NA	NA	NA	NA
	ENSGALG00000029144	14218.2	-3.22325	0.197019	-15.0251	5.03e-51	3.11e-48	2620.04	3396.94	2234.6	23480.3	32676.8	20900.6	NA	NA	NA	NA
[truncated: 291 more rows]

## Sheet: DEGs_D3vsD5_q005_FC1_gene_name_
gene_name	gene_id	baseMean	log2FoldChange	lfcSE	stat	pvalue	padj	D3_11M	D3_12M	D3_13M	D5_10M	D5_8M	D5_9M	IsTO.GCN	abs.diff.	Embryonic_TO.GCN_level	Posthatch_TO.GCN_level
[truncated: 62 more rows]

[truncated: 1 more sheets: DEGs_D3vsD4_q005_FC1_gene_name_]
