# Supplementary material for: Conserved regulatory switches for the transition from natal down to juvenile feather in birds
Source: Nat Commun. 2024 May 16;15:4174. doi: 10.1038/s41467-024-48303-3 (PMC11099144; doi:10.1038/s41467-024-48303-3)
Supplement: Supplementary file 12 — Source Data [file 41467_2024_48303_MOESM12_ESM.xlsx]

## Sheet: Figure 2
gene_id	D3_11M	D3_12M	D3_13M	D4_11M	D4_12M	D4_14M	D5_10M	D5_8M	D5_9M	D6_11M	D6_12M	D6_13M	D7_11M	D7_8M	D7_9M	E12_1F	E12_2F	E14_1F	E14_2F	E16_1F	E16_2F
ENSGALG00000000003	309.519	260.814	337.257	370.097	325.202	269.682	432.231	489.689	426.319	522.43	436.325	389.112	419.007	374.307	467.98	330.809	494.816	121.641	159.73	64.1687	60.412
ENSGALG00000000011	981.99	1307.46	1064.43	1219.77	1229.05	1225.77	1136.38	1003.25	1073.06	1204.3	1187.1	1142.39	1019.12	1362.48	1361.61	1107.49	1214.68	990.504	1030.42	659.188	659.497
ENSGALG00000000038	0	0	0	0	0	0	0	0	0	0	0	0	0	0	0	0	0	0	0	0	0
ENSGALG00000000044	0	2.70976	45.9896	0	4.52568	0	2.70567	0	1.89475	0	0	0.623577	2.52414	3.11923	0	0	1.44261	0	6.26394	11.667	20.1373
ENSGALG00000000048	164.208	123.971	102.643	159.857	142.236	120.715	117.02	111.169	90.3165	169.437	99.4523	99.1487	109.8	120.402	125.192	136.638	183.212	479.612	488.587	186.673	206.408
ENSGALG00000000055	3181.2	3049.83	3147.95	3023.6	3001.82	2952.37	2603.53	2709.66	2798.55	2647.45	2662.22	2789.26	2651.61	2641.98	2511	2301.28	2238.94	2950.66	2649.65	2747.59	2758.81
ENSGALG00000000059	52.1295	39.2915	40.6574	36.6987	40.0846	61.6415	167.075	103.667	51.1583	1363.73	2066.08	1983.6	2863.63	4001.97	2003.67	22579.5	28650.3	21387.9	21610.6	4480.14	4686.96
ENSGALG00000000067	679.638	718.085	623.858	772.539	893.499	647.878	812.379	816.375	790.111	791.882	828.386	868.019	848.11	764.21	714.192	909.724	879.994	695.091	657.714	583.352	689.703
ENSGALG00000000071	710.916	676.762	541.877	699.764	532.737	667.783	620.276	568.803	782.532	688.337	614.534	588.033	610.21	537.754	372	560.936	500.587	712.468	595.074	565.851	604.12
ENSGALG00000000081	28.6712	18.9683	21.3285	26.7465	29.7402	30.8208	29.086	25.2347	28.4213	10.5898	20.1204	14.9658	8.20345	19.3392	11.3269	0	4.32784	6.95091	6.26394	0	0
ENSGALG00000000086	2534.8	2791.05	2660.73	3128.1	3032.85	2974.84	2702.97	2517.33	2588.23	2830.42	2904.24	3011.88	3085.76	3002.57	2652.29	2908.96	2657.29	4292.18	4112.28	5063.49	4535.93
ENSGALG00000000091	2184.88	2004.54	2120.19	2181.4	2079.23	1973.81	2062.4	2133.35	2035.59	2065.6	2264.98	2114.55	2173.91	2109.84	2037.06	2885.59	2911.19	2356.36	1923.03	1860.89	1882.84
ENSGALG00000000094	2252.65	2178.64	2040.87	2347.47	2271.24	2553.63	2169.95	2301.81	2007.81	1982.06	2058.6	2092.72	2331.67	2083.02	1864.77	1366.38	1770.09	2151.31	2242.49	3045.1	2794.05
ENSGALG00000000102	771.517	843.412	777.157	827.899	815.915	495.058	816.437	827.288	822.954	797.177	690.417	640.413	639.869	675	634.903	605.883	519.341	288.463	231.766	128.337	130.893
ENSGALG00000000104	2652.74	2591.88	2679.39	2209.39	2103.15	1679.09	2093.52	1931.47	2134.12	1257.83	956.581	1074.42	1552.34	1069.89	1357.44	97.0851	83.6716	72.9845	87.6951	58.3352	120.824
ENSGALG00000000106	2336.71	2220.65	2528.76	2186.37	2327.49	2260.19	2149.66	2599.85	2371.6	2040.3	2094.25	2004.8	2110.81	1939.53	2218.29	1684.61	1732.58	1977.53	1788.35	2689.25	2522.2
ENSGALG00000000107	39.0971	34.5494	64.652	27.3685	44.6103	46.8732	35.1738	27.2807	28.4213	22.3562	42.5403	28.6845	20.1931	19.963	17.8846	5.39362	4.32784	13.9018	18.7918	0	20.1373
ENSGALG00000000109	784.549	787.862	888.465	906.272	860.526	1028	871.903	896.171	784.427	915.429	848.506	940.977	903.641	954.483	823.884	447.67	467.407	823.682	920.799	647.521	679.635
ENSGALG00000000112	1999.82	1262.07	1926.23	946.703	1233.57	1508.29	1300.08	1063.95	1172.22	653.038	547.85	1109.34	692.876	558.341	916.288	34.1596	38.9506	20.8527	34.4517	17.5006	0
ENSGALG00000000115	0	0	0	0	4.52568	0	0	0	0	0	0	0	0	0	0	0	0	0	0	0	0
ENSGALG00000000120	2.60648	0	0	2.48805	4.52568	0	2.70567	0	0	2.35329	0	2.49431	0	0	0	0	4.32784	17.3773	9.39591	0	0
ENSGALG00000000122	42462.1	38901.3	38086	40372.3	41043.4	46066.8	38426	36569.1	38976.3	42576.3	40939.3	44371.9	43306	39927.3	38622.4	81418.5	80069.4	79970.2	80068.8	75439.1	71235.8
ENSGALG00000000129	2180.32	2148.84	2277.48	2198.19	2293.23	2459.24	2144.25	2009.22	2247.81	2279.16	2713.95	2254.85	2518.46	2661.95	2380.44	3845.65	3743.58	6568.61	6392.35	6545.21	6046.23
ENSGALG00000000136	0	0	0	0	0	0	0	0	0	0	6.32355	0	5.67931	0	4.17307	0	0	0	0	0	0
ENSGALG00000000137	2245.48	2345.29	2368.8	2328.19	2560.89	2093.88	2638.03	2165.41	2334.33	2531.55	2855.95	2776.79	2483.12	2557.14	2370.9	2765.13	2575.06	2071.37	1782.09	1435.05	1354.23
ENSGALG00000000141	2010.9	1847.38	643.187	1193.02	2126.42	1562.23	1533.44	1939.66	1133.06	2479.78	4782.91	1786.55	2393.51	1534.04	2016.19	329.011	307.277	236.331	241.162	408.346	261.785
ENSGALG00000000142	2216.81	2298.55	2438.78	2376.71	2451.63	2503.54	2188.21	2533.01	2248.44	2241.51	2335.69	2585.97	2240.17	2238.36	2201	2126.88	1833.56	2380.69	2164.19	3535.11	3478.72
ENSGALG00000000146	4294.17	4107.99	4361.68	4428.11	4435.17	4642.38	4325.02	4688.19	4255.61	5051.92	5860.78	4905.05	5520.29	5463.64	4676.82	8899.47	9180.79	8838.08	8813.36	7898.58	7959.28
ENSGALG00000000150	36886.2	35877.8	36625.7	38337.1	35550.5	41094.3	36752.5	36180.4	39443	35528.8	40425.9	41748.5	41643.2	40391.5	41997.2	57296.4	52540	68473.4	58965.6	60032.7	58473.7
ENSGALG00000000151	1321.48	1526.95	1040.43	1325.51	1252.32	1121.1	1551.7	1764.38	1908.01	1147.82	866.902	1014.56	1010.29	831.585	1353.86	467.447	507.8	357.972	388.364	268.342	206.408
ENSGALG00000000154	243.054	240.491	239.279	292.968	314.858	303.071	438.996	304.862	391.582	783.645	1019.82	709.63	930.145	961.969	770.23	2236.55	2397.62	1640.41	1850.99	554.184	473.227
ENSGALG00000000156	7400.44	8295.24	7518.29	8104.82	8442.98	8328.67	7544.09	7587.45	7064.9	7967.65	8043.56	7848.96	7781.28	8566.02	7563.4	6731.24	8195.49	5140.19	6072.89	8429.43	8820.15
ENSGALG00000000158	422.901	398.334	269.272	335.887	495.885	416.722	375.412	469.91	367.582	439.477	815.164	342.967	546.476	386.16	439.961	66.5213	82.2289	34.7545	56.3754	70.0022	60.412
ENSGALG00000000161	1819.97	2178.64	1575.64	1607.9	1456.62	1254.66	2105.69	1870.77	2270.54	1646.71	1281.96	1610.08	1604.09	1770.47	2035.86	1485.04	1337.3	1546.58	1127.51	1137.54	1213.27
ENSGALG00000000162	17.5937	27.0976	9.99773	14.3063	18.7492	14.1262	20.2926	18.4145	15.158	31.7694	8.62303	31.1788	15.7759	23.0823	11.9231	7.19149	10.0983	6.95091	6.26394	11.667	0
ENSGALG00000000164	0	0	35.3253	0	3.23263	7.70519	0	4.09211	10.7369	2.94161	2.87434	0	0	4.36692	11.9231	28.766	23.0818	0	0	0	0
ENSGALG00000000168	624.903	813.604	659.85	1445.56	986.598	956.728	732.561	823.196	653.689	486.542	502.435	662.238	401.338	394.27	482.288	366.766	370.752	430.956	391.496	145.838	181.236
ENSGALG00000000172	0	0	27.9937	0	0	0	0	0	0	0	0	0	0	0	0	0	0	0	0	0	0
ENSGALG00000000184	527.16	583.275	387.912	363.877	399.553	274.176	704.828	648.599	618.321	710.693	805.966	670.969	775.541	822.852	1149.98	1209.97	1051.66	2182.58	2007.59	1429.21	1691.53
ENSGALG00000000186	768.259	696.407	721.17	803.64	731.221	679.341	827.26	637.687	732.637	717.165	624.882	657.25	704.865	570.194	572.307	684.99	705.438	528.269	582.546	589.185	724.943
ENSGALG00000000189	3612.58	3718.46	2091.53	2025.89	2083.75	2138.19	3714.89	3830.89	3879.82	1872.04	1865.45	1731.05	1830	2006.91	4016.29	2869.41	2931.39	4076.71	3708.25	2870.09	3055.84
ENSGALG00000000195	978.08	941.64	957.116	842.205	930.351	910.496	826.583	971.875	888.639	813.65	852.53	736.444	936.455	826.595	860.845	767.692	789.109	1643.89	1735.11	9648.64	14010.5
ENSGALG00000000201	2128.84	1843.99	1843.58	1792.64	1922.12	2073.98	2056.31	1812.12	1877.07	1821.45	1886.14	1907.52	2062.85	2048.71	1973.27	1321.44	1572.45	5122.82	7006.22	18136.4	17655.4
ENSGALG00000000208	2676.2	2272.13	2084.86	1922.02	1919.53	1896.76	2858.54	2374.79	2570.55	1950.29	1986.75	1839.55	1979.55	2060.56	2654.07	2083.73	1985.04	2015.76	2042.04	3074.26	3106.18
ENSGALG00000000209	7075.93	5972.98	6839.12	6034.76	6127.77	7710.97	5865.22	5884.45	6434.58	6355.06	6179.26	7037.06	5710.86	4683.83	5130.5	4293.32	4565.87	2856.82	2937.79	6510.21	8467.74
ENSGALG00000000215	952.667	1196.36	864.471	776.894	826.906	764.74	1288.58	1231.72	1275.8	938.374	984.175	711.501	928.252	1134.15	1430.17	1556.96	1488.78	1167.75	999.098	775.858	840.733
ENSGALG00000000217	14.3356	15.5811	31.3262	21.7704	10.3444	10.9157	37.8794	25.2347	34.1055	48.8307	47.1392	39.2853	41.0172	30.5684	32.1923	70.117	63.475	20.8527	53.2435	0	0
ENSGALG00000000218	1958.11	2026.22	1067.76	878.282	720.876	828.95	1348.1	1559.77	1774.12	788.94	741.58	753.904	856.314	945.125	1552.38	2829.85	2549.1	2808.17	2157.93	2420.91	1978.49
ENSGALG00000000220	3772.22	3832.95	2683.39	2873.7	3254.61	3207.93	3442.97	4779.58	4061.08	2728.05	2842.72	2280.42	2769.61	3038.75	4281.57	3700.02	5171.77	9679.14	8296.59	28380.1	29168.9
ENSGALG00000000223	1956.81	1936.12	2026.87	1978.62	1876.86	1928.87	1795.21	1750.06	1846.12	1852.04	1902.24	1939.32	1967.57	2122.94	1721.69	1727.76	1839.33	2943.71	3241.59	3949.29	3962.02
ENSGALG00000000225	132.279	107.035	115.974	69.0434	122.84	158.598	132.578	94.1185	108.001	161.2	116.698	153.4	75.7241	142.237	112.077	70.117	75.0159	111.214	115.883	414.18	458.124
ENSGALG00000000226	126.414	118.552	118.64	119.426	91.8067	108.515	121.755	116.625	140.843	177.673	134.519	155.894	184.262	140.365	146.654	294.851	276.982	587.352	472.927	2753.42	2789.02
ENSGALG00000000227	5743.37	5368.7	4959.54	6055.91	5140.53	4876.1	5081.26	5643.02	4778.56	4738.35	4013.73	4476.03	4923.33	4064.97	4102.73	3752.16	3713.29	5095.01	5330.61	2123.4	2582.61
ENSGALG00000000233	639.238	634.083	630.524	641.295	684.024	742.266	496.491	573.577	593.057	578.321	651.326	643.531	605.162	522.158	535.942	548.351	656.389	708.992	920.799	980.031	830.664
ENSGALG00000000234	687.458	801.41	626.525	517.514	684.671	598.436	725.797	791.823	761.059	1021.33	1020.39	907.928	1169.94	1180.31	1268.61	2387.58	2256.25	2860.3	2706.02	2350.91	2431.58
ENSGALG00000000235	5061.78	3716.43	3517.87	5802.13	3533.26	3145	3804.85	3705.4	3713.71	4014.71	4129.28	3714.65	4031.68	4252.13	6151.11	6085.8	6031.57	6182.83	6220.09	5786.85	5502.52
ENSGALG00000000241	2571.29	3344.52	1468.33	1705.56	2024.27	1490.31	3833.94	3105.91	3580.45	1904.99	2009.17	1666.82	1866.6	2340.04	3483.32	3045.6	2619.79	3266.93	2843.83	980.031	961.557
ENSGALG00000000242	851.666	656.438	897.796	867.085	829.493	884.17	724.444	672.47	740.216	473.599	365.616	506.968	385.562	330.014	472.75	86.2979	73.5733	13.9018	0	0	0
ENSGALG00000000243	1023.04	579.888	514.55	970.339	973.668	1106.98	1028.83	830.698	1009.9	977.791	422.528	1029.53	1012.18	1147.87	1029.56	514.192	507.8	1244.21	1409.39	4666.81	3675.06
ENSGALG00000000244	271.073	197.812	162.63	151.771	168.097	153.462	186.691	221.656	195.159	158.259	124.172	116.609	130.624	89.8337	104.923	50.3404	44.721	0	15.6598	0	0
ENSGALG00000000247	3601.5	3664.95	1593.64	2073.79	1964.79	2093.88	3435.53	3674.71	3821.71	1966.17	2244.86	2064.04	2084.94	2549.65	4362.05	5934.78	5649.27	5512.07	5427.7	6341.03	4259.04
ENSGALG00000000249	0	0	0	0	0	0	0	0	0	0	0	0	0	0	0	0	7.21307	27.8036	53.2435	355.845	372.54
ENSGALG00000000251	0	0	5.99864	6.22012	8.40483	0	0	0	4.42109	4.11826	105.201	4.36504	17.0379	12.4769	5.96153	8.98936	20.1966	52.1318	97.091	740.857	578.948
ENSGALG00000000253	1534.56	1577.08	1353.69	1116.51	1271.07	1189.17	1491.5	1552.95	1513.27	1083.1	1162.38	1126.8	1089.8	1157.23	1416.46	1100.3	993.96	1702.97	1725.72	1843.39	1399.54
ENSGALG00000000255	2743.97	3234.77	3901.78	2641.69	3870.1	3462.84	2963.39	4486.31	3327.18	2518.61	2957.7	2327.19	2720.39	2748.66	2664.81	1743.94	1708.05	1497.92	1481.42	1820.06	2054.01
ENSGALG00000000259	2571.29	2591.88	2684.72	2481.83	2685.02	3134.73	2366.79	2189.96	2174.54	2664.51	2900.21	2598.44	2243.96	2368.74	2125.29	2707.6	2893.88	2700.43	2421.01	3500.11	3675.06
ENSGALG00000000264	1535.21	1273.59	1004.44	939.861	839.837	919.486	1523.97	1507.94	1411.59	929.549	849.656	835.593	952.862	1028.1	1636.44	1483.25	1494.55	2269.47	2139.14	1936.73	2220.14
ENSGALG00000000273	2803.92	2871.66	2040.2	1978.62	1941.52	1875.57	2762.49	2881.53	2702.55	1634.36	1708.51	1654.35	1705.69	1865.92	2685.67	2727.37	2531.79	2582.26	2270.68	1715.05	1923.11
ENSGALG00000000274	0	0	0	0	0	0	0	2.72807	2.52634	4.11826	2.29947	0	5.67931	9.35768	0	0	0	0	0	0	0
ENSGALG00000000275	4653.21	4521.91	4768.92	4670.07	4503.05	4991.04	4830.98	4943.95	4908.67	5158.41	5439.41	5223.7	5067.21	5318.9	5540.05	4385.01	4027.78	5519.02	4588.34	2537.58	2451.72
ENSGALG00000000276	570.167	525.015	413.906	467.131	483.601	412.87	493.785	586.535	550.11	426.534	401.833	392.23	420.269	407.995	513.288	384.745	451.538	371.873	407.156	420.013	427.918
ENSGALG00000000277	0	0	0	0	0	4.49469	2.02926	2.72807	0	5.88322	0	0	3.78621	0	5.36538	104.277	98.0977	107.739	109.619	81.6693	60.412
ENSGALG00000000280	368.165	330.59	329.925	274.307	249.559	284.45	416.674	341.691	363.792	248.272	219.025	284.975	319.303	221.465	380.346	498.011	519.341	649.91	638.922	735.023	961.557
ENSGALG00000000284	1733.96	1726.11	1732.27	1507.76	1671.27	1959.04	2131.39	1482.02	1674.33	1536.11	1567.09	1670.56	1591.47	1508.46	1603.65	765.894	429.899	159.871	256.821	215.84	322.197
ENSGALG00000000293	0	0	0	0	0	0	0	0	0	0	4.02408	6.23577	0	0	0	163.606	203.408	55.6072	81.4312	17.5006	10.0687
ENSGALG00000000295	9.77428	0	19.3289	9.9522	9.69789	7.06309	35.8502	31.3728	23.3686	55.3023	48.8638	33.6731	53.0069	160.328	100.154	39.5532	62.0324	159.871	234.898	7758.58	8165.68
ENSGALG00000000296	6550.07	6850.94	6808.46	6584.62	7791.28	7300.67	6933.97	7178.92	7087.63	6714.52	6735.16	5986.96	6843.57	6948.39	6755.01	4746.38	4790.92	4789.17	4901.53	5810.18	6746
ENSGALG00000000299	11050.2	11332.2	10174.4	10825.5	9604.14	12172.9	11754.1	11123	12491.5	8829.54	10844.3	8261.14	10923.2	12012.8	12100.7	12022.4	12832	18819.6	19765.9	17191.4	19981.3
ENSGALG00000000302	0	0	64.652	0	0	5.13679	0	0	0	0	4.02408	8.73007	11.3586	2.49538	2.38461	37.7553	28.8523	76.46	65.7714	0	0
ENSGALG00000000309	2577.8	2764.63	2386.79	2906.04	2575.11	3471.83	2942.42	2750.58	2998.13	4145.91	4923.75	4260.9	4503.06	5053.77	4403.78	9828.97	10404.1	13248.4	13013.3	18439.8	20988.1
ENSGALG00000000311	1978.31	1780.99	2239.49	1802.59	2006.17	1739.45	2546.72	2155.86	2424.02	2673.34	2746.15	2225.55	2619.42	2900.26	2865.71	4892.01	4910.66	3416.37	3645.61	2508.41	3332.73
ENSGALG00000000313	24.7615	8.80671	1490.33	6.84214	9.05136	14.7683	18.2633	6.82018	18.3159	92.3666	71.2837	55.4983	57.4241	106.678	106.711	334.404	425.571	135.543	181.654	0	0
ENSGALG00000000314	59.2973	54.1951	59.3199	42.9189	67.8852	35.9575	52.7606	47.7412	39.1582	57.6556	40.2408	31.8024	29.6586	17.4677	11.3269	39.5532	40.3932	72.9845	97.091	93.3363	75.5149
ENSGALG00000000317	101.001	174.102	111.975	157.991	239.861	170.798	102.139	242.116	171.791	138.844	64.3853	84.1829	119.265	72.366	79.8845	548.351	512.128	316.266	350.781	145.838	70.4806
ENSGALG00000000318	29714.5	30398.7	36455.7	27980	21742.7	29861.5	19921.9	22505.2	18117	19219.3	11683.6	24540.2	17092.2	12418.9	17056.5	1227.95	1431.07	941.848	936.459	956.697	795.424
ENSGALG00000000329	3475.74	2899.44	2995.99	3327.77	2746.44	3239.39	3230.57	3174.11	2650.13	3667.6	3246.28	3271.91	3109.11	2522.21	2850.81	2529.61	2929.95	1789.86	2073.36	1960.06	1676.43
ENSGALG00000000336	6984.05	6346.93	7714.92	5766.68	5073.93	7220.4	4515.77	5199.02	5225.09	5421.39	3736.07	6129.14	4322.59	4152.94	4643.44	2702.2	3401.68	2377.21	2893.94	1802.56	1897.94
ENSGALG00000000337	81.4524	54.1951	68.6511	34.2107	45.9033	53.2942	48.0257	40.9211	57.4741	37.6526	21.2701	38.6618	13.8828	35.5592	49.4807	19.7766	25.967	10.4264	0	0	0
ENSGALG00000000341	177.892	187.651	167.295	120.048	221.758	132.272	162.34	265.987	176.212	228.857	1092.83	584.915	6059.82	8713.87	2020.36	278.67	230.818	497897	608736	2.96978e+06	1.86256e+06
ENSGALG00000000349	4928.85	5139.05	4969.54	5524.09	4924.59	5308.87	4872.92	4800.72	4805.09	5237.83	5152.55	5752.5	5736.73	5155.46	4569.52	6342.9	6272.48	8348.04	7761.02	7239.4	6876.89
ENSGALG00000000352	2260.47	2497.04	2286.15	2509.82	2255.73	2213.96	2357.99	2328.41	2401.91	2359.17	2494.35	2527.36	2321.58	2635.75	2488.34	3478.88	3222.8	2804.69	2489.92	2496.75	2491.99
ENSGALG00000000357	297.79	258.104	181.292	184.738	188.139	312.702	190.75	145.27	268.423	231.211	343.771	165.248	206.979	154.09	182.423	89.8936	79.3437	236.331	222.37	390.846	427.918
ENSGALG00000000364	52.1295	69.7762	51.3217	98.278	68.5317	79.6203	85.9051	107.077	76.4216	68.8337	81.0565	86.6772	59.9483	55.5222	98.9615	44.9468	46.1636	45.1809	25.0558	99.1698	70.4806
ENSGALG00000000365	0	0	0	0	0	0	0	0	0	0	0	0	0	0	0	0	0	0	0	0	0
ENSGALG00000000367	103.607	73.8409	109.309	161.101	135.124	124.567	363.237	193.693	208.423	501.839	496.112	384.747	369.155	422.967	438.173	318.223	307.277	83.4109	150.335	87.5028	80.5493
ENSGALG00000000371	0	0	0	0	0	0	0	0	0	0	0	0	0	0	0	0	0	0	0	0	0
ENSGALG00000000374	1915.11	2023.51	2113.52	2031.49	2278.36	2169.65	1947.41	2059.01	1784.22	1866.75	1883.84	1744.77	2042.03	1901.48	1662.08	2596.13	2844.83	2060.94	1866.65	962.531	1021.97
ENSGALG00000000377	8236.46	8635.32	8452.75	9328.32	8503.75	7350.11	9135.03	8758.47	8964.07	10090.3	10209.7	9533.86	9637.16	10227.9	9497.92	15727.8	14698.8	10972	9818.72	7956.92	8588.57
ENSGALG00000000378	243.054	253.362	262.607	232.011	192.665	237.577	275.979	191.647	186.317	142.962	201.779	213.263	216.445	260.143	213.423	107.872	141.376	517.842	438.476	495.849	523.57
ENSGALG00000000379	1385.99	1470.72	1212.39	1441.82	1409.43	1784.39	1467.15	1382.45	1242.33	1330.78	1072.7	1157.36	1038.05	915.805	1030.75	958.266	910.289	392.726	541.831	624.186	936.385
ENSGALG00000000390	998.28	950.447	905.795	1043.11	1032.5	1162.84	1128.27	1223.54	1135.59	1212.53	1193.43	1061.95	1188.87	1264.53	1208.4	1646.85	1589.76	1438.84	1240.26	1540.05	1500.23
ENSGALG00000000394	57.3425	60.9695	43.3235	129.379	67.2387	100.81	174.516	72.9759	104.843	450.655	206.953	243.195	267.559	238.933	205.077	289.458	276.982	114.69	206.71	70.0022	125.858
ENSGALG00000000396	1346.24	913.188	925.123	1004.55	918.713	776.298	911.812	1037.35	954.955	1120.75	1061.78	1076.29	1217.27	1101.71	1120.17	1116.48	1148.32	1046.11	836.236	729.19	770.252
ENSGALG00000000397	3706.41	4350.51	4059.08	4075.43	3917.3	3647.12	3612.07	3639.93	3660.03	4515.37	4402.92	4464.81	4364.23	4395.61	3963.82	5305.52	5715.63	3211.32	3291.7	2525.91	2295.65
ENSGALG00000000399	97.0912	70.4537	122.639	83.9717	127.366	96.3149	100.11	66.8377	110.527	91.1899	33.3424	76.0764	56.1621	30.5684	62.5961	0	7.21307	0	0	0	0
ENSGALG00000000400	2429.89	1182.13	1704.95	1020.72	1298.22	1075.52	1613.93	1050.99	1153.27	691.279	684.094	699.653	1319.49	1085.49	1149.98	26.9681	38.9506	13.9018	56.3754	17.5006	60.412
ENSGALG00000000401	503.701	513.499	479.225	522.49	603.855	567.616	518.137	520.38	522.32	557.141	564.521	525.675	566.038	551.479	537.134	492.617	566.947	312.791	422.816	361.678	407.781
ENSGALG00000000402	2550.44	2043.83	2621.41	2099.91	2326.85	2563.26	2422.25	2994.74	2269.91	2646.86	2041.36	2102.08	2669.28	1721.81	1641.21	1179.4	1159.86	552.597	494.851	729.19	870.939
ENSGALG00000000404	4586.09	4634.36	4896.89	4365.91	4136.47	4083.11	4448.13	4553.15	5753.73	4140.61	3978.09	3874.91	3966.68	4728.12	4458.03	4289.72	3785.42	4247	3846.06	3785.95	3750.58
ENSGALG00000000407	639.238	795.313	629.191	657.467	545.668	486.711	648.685	567.439	690.953	715.988	701.914	695.288	656.276	735.513	686.173	1082.32	1034.35	726.37	610.734	291.676	357.437
ENSGALG00000000409	3525.26	3570.78	3699.16	3578.44	3676.15	3961.11	3249.51	3262.77	3337.29	3348.14	3275.6	3723.38	3373.51	3312.62	3139.94	2687.82	2697.69	2728.23	2837.56	3949.29	3785.82
ENSGALG00000000410	1326.7	1477.49	1577.64	1430.01	1417.83	1593.05	1549	1486.8	1559.38	1644.95	1583.19	1618.81	1660.88	1710.58	1636.44	1637.86	1796.05	1372.8	1669.34	1563.38	1923.11
ENSGALG00000000417	335.584	201.199	287.935	251.915	288.35	313.986	305.065	302.134	322.108	242.977	204.653	274.374	183	188.401	193.75	98.883	69.2454	69.5091	46.9795	192.506	166.133
ENSGALG00000000419	1217.22	1218.71	1196.4	1276.37	1284.65	1300.25	1136.38	924.134	1022.53	1116.64	1125.02	1237.8	1112.51	1112.94	950.865	1229.75	1214.68	1866.32	1565.98	1983.4	1741.88
ENSGALG00000000424	7042.05	7132.08	8272.79	6457.11	9477.42	6578.3	7582.65	7432.63	6837.53	6448.6	7775.1	6840.01	6927.49	6216.62	6197.01	7405.44	6562.45	4059.33	3316.76	1190.04	1419.68
ENSGALG00000000430	2475.5	2464.52	2528.09	2516.66	2688.9	2450.25	2597.45	2949.73	2641.92	2652.74	2498.38	2528.6	2547.49	2503.49	2655.27	3295.5	3217.03	2870.72	2746.74	3004.26	3045.77
ENSGALG00000000433	851.666	811.572	649.853	623.878	819.148	1085.79	875.285	603.586	639.163	724.225	964.054	826.863	1060.77	756.724	611.653	1209.97	1400.78	3920.31	4478.72	5874.35	6816.48
ENSGALG00000000436	838.634	902.349	760.494	861.487	1204.48	1406.84	714.974	686.792	794.533	747.757	818.038	1007.08	1049.41	988.171	703.461	800.053	926.158	952.274	1068	1090.87	870.939
ENSGALG00000000437	0	0	0	0	0	0	0	0	1.89475	0	0	0	0	0	0	0	0	0	0	0	0
ENSGALG00000000438	8255.36	7957.88	6290.57	5014.04	5685.55	5730.73	8765.03	6794.26	9853.97	4931.32	6811.62	5846.03	6796.24	6649.56	9679.74	18128	17289.7	21923.2	21259.8	11888.7	9383.99
ENSGALG00000000441	4.56133	4.74207	0	0	0	8.34729	0	0	0	0	0	0	0	4.99076	3.57692	0	0	0	0	0	0
ENSGALG00000000442	827.556	650.341	866.47	564.165	623.897	667.141	571.574	611.77	709.269	563.024	417.355	559.972	519.972	323.776	488.25	226.532	209.179	66.0336	84.5632	64.1687	40.2746
ENSGALG00000000451	0	0	0	0	0	0	4.73493	0	0	0	0	0	2.52414	0	2.38461	0	0	0	0	0	0
ENSGALG00000000452	375.332	336.01	360.585	440.385	329.082	453.964	409.233	392.16	311.371	261.215	356.418	299.94	324.983	356.839	245.615	228.33	295.736	841.06	1064.87	1411.71	1565.68
ENSGALG00000000458	5.86457	10.1616	4.66561	55.3591	29.7402	10.2736	8.79344	13.6404	15.7896	37.6526	31.6178	26.1902	60.5793	13.7246	21.4615	80.9043	46.1636	13.9018	12.5279	29.1676	10.0687
ENSGALG00000000461	17018.3	16389.3	18566.5	13509.5	21162.7	16268.9	17886.5	17832.7	15851.5	15676.4	15162.7	15422.3	15856	11416.4	11414	2610.51	2634.21	900.142	1343.61	3500.11	4611.45
ENSGALG00000000466	40.4004	76.5506	43.99	51.005	64.006	36.5996	80.4938	38.875	51.1583	101.191	388.036	124.092	119.265	106.678	90.6153	77.3085	95.2125	79.9354	87.6951	110.837	85.5836
ENSGALG00000000469	366.861	393.592	530.546	404.93	348.477	436.627	372.03	510.831	320.845	355.935	217.875	273.127	326.245	247.666	296.288	195.968	171.671	212.003	181.654	157.505	95.6523
ENSGALG00000000470	10029.7	11088.3	10850.9	11597.4	11519.8	8429.48	10801.7	11821.4	11256.1	12111.2	12640.8	9223.95	11092.3	12812.5	10383.8	18027.3	17018.5	15862	14569.9	5419.34	5935.47
ENSGALG00000000474	12266.7	11673.6	11535.4	12082	11478.4	13391	11219.8	9962.23	11423.5	11767.6	12501.7	13382	13538.8	12290.4	11361.5	17083.4	16428.5	26201.4	22556.4	19396.4	17212.4
ENSGALG00000000476	203.957	207.974	198.622	426.079	254.085	256.198	103.492	289.176	205.896	107.663	118.423	168.989	160.914	121.026	158.577	70.117	76.4585	52.1318	78.2992	29.1676	45.309
ENSGALG00000000478	700.49	804.12	805.817	791.2	843.716	768.593	921.958	780.228	871.586	1069.57	995.097	834.346	1022.91	1102.33	992.595	1555.16	2028.31	1230.31	1584.78	1335.88	1334.1
ENSGALG00000000497	7.81943	0	0	0	2.5861	0	2.70567	2.72807	0	5.2949	10.9225	0	6.31034	4.36692	0	0	0	10.4264	12.5279	163.339	60.412
ENSGALG00000000498	2513.95	2806.63	3024.65	5371.08	7704	2818.17	4180.27	3831.58	4097.72	4295.34	2899.64	3787.61	3044.74	1199.03	1350.88	515.99	553.963	198.101	219.238	192.506	80.5493
ENSGALG00000000504	17.5937	2.70976	11.3308	8.08616	16.8097	14.7683	27.0567	13.6404	7.57901	31.7694	48.8638	10.6008	10.0965	18.0915	14.9038	0	14.4261	10.4264	0	11.667	0
ENSGALG00000000505	61.9038	89.422	151.966	84.5937	93.7462	81.5466	41.2615	33.4189	50.5267	38.8293	33.3424	61.1105	25.2414	32.4399	27.4231	174.394	203.408	24.3282	46.9795	0	0
ENSGALG00000000507	26.0648	23.0329	11.9973	13.6843	15.5166	17.3367	106.198	31.3728	63.1584	118.841	136.244	112.867	128.731	99.1914	164.538	79.1064	86.5568	41.7054	40.7156	0	0
ENSGALG00000000510	1722.88	1831.12	1911.57	1918.29	1913.07	1986.65	2304.56	2104.03	1962.96	2309.16	2525.4	2183.77	2335.46	2454.83	2212.33	2820.86	2852.05	1883.7	1653.68	1551.72	1671.4
ENSGALG00000000511	4270.71	4240.09	4488.32	4322.36	4462.97	4122.28	4148.47	4042.32	4364.88	4201.8	4055.12	4287.09	4191.33	3611.44	3827.3	2522.42	3760.89	4883.01	4682.29	4672.65	4188.56
ENSGALG00000000513	730.465	791.249	793.82	774.405	800.399	790.424	692.652	765.906	697.9	810.12	705.939	756.399	783.114	794.779	761.288	773.085	774.683	1306.77	1334.22	1487.55	1505.26
ENSGALG00000000516	410.52	391.56	399.909	414.882	421.535	212.535	318.593	414.667	433.267	460.656	484.614	433.386	417.114	519.663	358.288	693.979	641.963	1445.79	1337.35	764.191	458.124
ENSGALG00000000518	1410.75	1340.65	1181.07	1468.57	1344.77	1437.66	1388.01	1237.86	1290.33	1560.23	1645.27	1590.12	1523.95	1608.27	1320.48	1743.94	1918.68	2085.27	2273.81	1785.06	1661.33
ENSGALG00000000521	994.37	942.995	751.829	668.041	865.051	1132.02	899.637	887.305	949.271	681.277	1185.95	844.946	1374.39	1831.61	1398.58	1154.23	1433.96	20334.9	22265.2	29575.9	21728.2
ENSGALG00000000523	1856.46	1820.28	1870.91	1840.53	2130.95	1953.27	2084.05	1958.76	1962.96	2122.08	2388.58	2096.46	2125.95	2118.58	2030.5	3025.82	2797.23	2120.03	1935.56	1604.22	1867.74
ENSGALG00000000525	4049.16	4494.13	4279.7	3630.69	4689.25	4151.81	4101.8	3989.12	4013.72	3839.39	3537.74	3875.53	3670.73	3338.19	3836.25	3475.29	3395.91	3044.5	3169.55	3144.27	3710.3
ENSGALG00000000528	257.389	245.91	265.273	253.781	249.559	310.134	187.368	223.702	248.212	325.93	271.913	261.902	281.441	278.859	227.134	569.926	584.258	841.06	839.368	816.693	845.767
ENSGALG00000000529	1101.89	897.607	1023.77	928.043	695.015	864.907	699.417	743.399	917.691	961.907	1232.52	1017.05	884.079	628.836	703.461	1055.35	927.6	389.251	397.76	810.859	835.699
ENSGALG00000000533	8346.59	10102	8759.35	10287.5	8926.58	9350.89	9536.82	8716.19	9419.44	11344	11341.6	10579.6	9798.07	12121.3	10348	12114.1	11690.9	7639.05	7297.49	6061.03	6151.95
ENSGALG00000000535	2446.83	2713.14	2412.79	2802.79	2779.41	2217.17	2277.5	2179.73	2069.7	1597.88	2122.99	1772.21	2363.85	2570.24	2837.09	2017.21	1972.05	6599.88	6163.72	9403.63	10320.4
ENSGALG00000000538	607.96	604.276	577.202	536.175	640.707	665.215	608.777	598.13	650.531	610.09	599.588	646.026	655.645	550.855	609.865	729.936	813.634	1007.88	1030.42	1096.7	1032.04
ENSGALG00000000540	658.135	571.759	593.865	674.883	574.115	681.909	569.544	605.632	558.32	559.494	497.261	620.459	474.538	550.855	540.115	632.851	640.52	976.602	876.951	1020.87	996.797
ENSGALG00000000541	3660.79	3212.42	4413.67	4144.47	4242.5	4652.65	4613.17	4558.61	4149.51	4522.43	4018.91	4389.36	4070.17	4453.63	4774	5300.13	5597.34	6874.45	7181.61	9438.63	8749.67
ENSGALG00000000542	5431.24	4761.72	4842.9	5009.69	5179.32	6758.09	4923.65	4388.78	5254.78	4524.79	4619.64	5076.54	5255.25	4415.58	4654.77	5870.05	5577.14	7361.01	6837.09	9671.97	8427.47
ENSGALG00000000544	41.7036	31.1622	29.3267	19.9044	48.4894	32.7471	26.3803	25.9167	20.2107	57.0672	160.388	37.4146	56.7931	43.0453	43.5192	79.1064	51.9341	198.101	259.953	163.339	281.922
ENSGALG00000000545	3.90971	13.5488	9.33122	1.86604	2.5861	0	0	4.77412	0	12.3548	19.5455	15.5894	14.5138	23.7061	13.1154	0	20.1966	0	25.0558	0	0
ENSGALG00000000549	11.7291	25.0652	17.9959	40.4308	10.3444	16.0525	12.1755	30.0088	18.9475	24.1212	10.9225	9.35365	30.9207	18.7154	16.0961	0	0	6.95091	15.6598	0	0
ENSGALG00000000550	1454.41	2327	2208.83	2230.54	2277.71	2476.58	2138.84	2344.78	1774.12	2556.85	2900.79	2387.68	2717.23	2772.99	2096.08	3050.99	2830.41	2971.51	2211.17	2601.75	2401.38
ENSGALG00000000551	4249.21	3518.62	3847.13	3808.58	4073.11	4383.61	3472.73	4537.46	3940.45	3794.68	3921.75	4499.73	4135.17	3559.66	3813.59	3834.86	3704.63	8660.83	8879.13	16893.9	17710.8
ENSGALG00000000556	0	0	0	0	0	0	0	0	0	0	0	0	0	0	0	0	0	0	0	0	0
ENSGALG00000000557	99.6977	160.553	106.642	115.694	140.943	164.377	116.344	88.6623	120.001	87.66	76.4575	59.8634	75.0931	94.8245	94.7884	50.3404	44.721	13.9018	56.3754	17.5006	20.1373
ENSGALG00000000558	1528.7	1533.04	1494.33	3181.59	2286.12	1333	2200.39	2539.83	1532.85	2262.1	1759.67	2322.2	1629.33	1038.7	902.576	0	0	17.3773	34.4517	87.5028	90.6179
ENSGALG00000000560	6080.26	3721.85	4349.68	3273.03	4400.9	6463.37	3850.17	4955.54	3658.77	4277.69	3449.79	3849.96	4373.07	2234.61	2642.15	30.5638	47.6062	135.543	169.126	612.519	694.738
ENSGALG00000000564	3945.55	4090.38	4005.76	3727.72	3413.01	3335.06	3307.01	3465.33	3860.24	3312.25	3659.61	3341.12	3352.05	4182.88	3913.75	4145.89	3579.12	3944.64	3767.76	3546.78	3881.47
ENSGALG00000000568	107.517	108.39	84.6475	153.015	107.323	143.188	213.748	214.836	158.528	195.323	204.653	181.461	187.417	186.53	213.423	160.011	160.13	180.724	244.294	624.186	870.939
ENSGALG00000000573	1227	1849.41	1339.03	1249	1110.73	1114.68	1318.34	1390.63	1256.22	737.168	593.839	570.573	855.052	1651.32	1588.75	1046.36	1106.48	966.176	933.327	1248.37	1324.03
ENSGALG00000000576	108.82	102.293	117.307	126.891	130.598	96.957	146.106	109.805	126.317	128.843	120.148	119.103	137.565	104.806	88.8269	120.457	126.95	135.543	200.446	116.67	100.687
ENSGALG00000000577	3511.57	3989.44	3635.84	3762.55	3793.81	3786.46	3452.44	3337.11	3697.29	3835.86	4090.19	3728.37	3412.63	4040.64	3911.36	4327.48	3869.09	3774.34	3398.19	3552.61	3690.16
ENSGALG00000000579	3381.9	2943.47	3195.94	3191.55	3220.34	2920.91	3231.25	3461.92	3321.5	2861.6	2822.6	3143.45	3056.1	2821.65	2764.36	2125.09	2445.23	3378.14	2884.54	3768.45	4223.8
ENSGALG00000000581	3655.58	3333	3747.82	3682.31	3435.64	3623.36	3337.45	3534.9	3505.92	3771.73	3733.77	3377.29	3437.88	3543.44	3378.4	4881.22	4900.56	4111.46	4456.79	3791.79	3906.64
ENSGALG00000000583	297.138	324.493	259.275	362.633	389.855	434.059	507.314	336.235	435.793	645.389	546.7	505.721	513.662	472.875	476.923	282.266	330.358	205.052	288.141	326.677	402.746
ENSGALG00000000584	7406.3	6913.27	7112.39	6439.07	7147.34	8568.17	6261.61	6661.27	6223.63	6290.34	5592.32	5990.7	6058.56	5883.48	5958.55	3813.29	4524.03	6731.95	9139.09	13242.1	11573.9
ENSGALG00000000585	3611.27	4259.06	4257.03	3882.6	3252.67	5335.84	3307.69	4145.3	2657.07	3050.45	2089.65	3318.05	2434.53	2531.56	2442.44	1301.66	1174.29	1080.87	1083.66	420.013	342.334
ENSGALG00000000589	46.2649	56.2274	246.611	32.9667	184.26	30.8208	102.139	154.818	51.1583	75.8936	125.321	163.377	144.507	61.1368	39.3461	50.3404	33.1801	34.7545	43.8476	87.5028	70.4806
ENSGALG00000000593	1.95486	2.70976	4.66561	4.9761	4.52568	0	0	4.09211	0	0	2.29947	0	3.15517	0	2.98077	0	0	0	0	0	0
ENSGALG00000000596	3261.35	3723.2	3505.2	3616.38	3603.09	3523.84	3303.63	3753.14	3697.29	3935.29	4083.87	3724	3849.31	3754.92	3384.96	4866.84	4609.15	4545.89	4297.06	4013.46	4072.77
ENSGALG00000000599	610.567	583.952	521.215	614.548	625.837	719.793	493.109	428.989	457.267	435.947	411.031	478.907	400.707	425.462	424.461	253.5	295.736	267.61	316.329	186.673	246.682
ENSGALG00000000603	1591.9	1499.17	1523.65	1546.94	1820.62	1693.22	1515.18	1447.92	1415.38	1643.18	1599.86	1653.1	1773.84	1512.2	1496.94	1220.76	1683.53	1070.44	1443.84	1592.55	1565.68
ENSGALG00000000604	69.7232	120.584	63.9855	202.154	163.571	101.452	198.191	179.371	230.528	241.212	213.851	208.275	176.059	237.061	163.942	98.883	92.3272	66.0336	97.091	17.5006	25.1716
ENSGALG00000000606	2480.71	2459.1	2508.76	2795.32	2517.57	2899.72	2616.39	2627.81	2104.44	2516.84	2544.37	2751.22	2586.61	2738.06	2601.61	2572.76	2931.39	4271.33	4199.97	3564.28	3664.99
ENSGALG00000000607	256.086	218.135	296.599	162.967	179.088	278.029	167.075	169.822	118.738	142.962	112.099	180.837	143.245	81.7237	124	10.7872	28.8523	59.0827	87.6951	1586.72	1590.85
ENSGALG00000000608	6708.42	6955.94	6361.22	7440.51	8084.8	8916.19	8641.25	7946.19	7519.64	9568.47	11224.3	9934.82	11368.7	21759.1	10234.2	17923	17142.6	22847.6	22775.7	28263.4	30060
ENSGALG00000000611	3149.93	3839.05	3610.51	3761.93	3816.44	3869.29	3422	3505.57	3186.34	3598.18	3729.17	3474.57	3797.56	4109.89	3854.13	2130.48	2272.12	12261.4	12837.9	19402.3	17690.6
ENSGALG00000000613	10158.7	9927.87	10345	9730.14	9836.89	10107.9	9350.13	9312.95	8977.33	8921.91	8513.23	9317.48	8908.31	8289.03	8211.42	11786.9	11196.1	9234.28	9590.09	7064.39	6942.34
ENSGALG00000000615	1619.27	1655.66	1646.29	1872.88	1686.79	1690.65	1720.13	1715.27	1587.8	2011.47	2166.68	2072.15	1924.65	1854.69	1765.81	1907.54	2080.25	1056.54	1140.04	915.862	981.694
ENSGALG00000000616	97.7428	84.6799	60.6529	106.364	118.961	179.788	60.8777	101.621	77.6848	68.2454	123.022	86.0536	238.531	76.7329	90.6153	120.457	175.999	1240.74	1565.98	8161.09	9328.61
ENSGALG00000000618	949.409	930.124	893.131	1012.01	1019.57	1042.13	907.077	849.794	927.797	943.08	867.477	974.65	893.545	1000.65	907.345	1030.18	1040.12	1289.39	1083.66	793.359	1127.69
ENSGALG00000000619	564.954	376.656	465.894	426.701	424.121	563.121	379.471	782.956	306.95	274.158	447.248	638.543	372.941	248.914	353.519	782.075	1030.03	646.434	767.332	466.681	407.781
ENSGALG00000000621	7448	7098.21	7362.33	6812.28	8346	9122.94	5723.85	5398.85	6384.05	5384.32	4373.6	5111.46	5631.98	4170.4	4526	1289.07	1348.84	934.897	1393.73	1831.72	1404.58
ENSGALG00000000625	634.677	590.049	599.197	495.122	631.009	515.606	571.574	531.974	502.741	575.967	425.403	501.356	414.59	416.729	509.115	348.787	382.292	208.527	253.69	145.838	161.099
ENSGALG00000000627	1891.65	2266.03	2192.17	2465.04	2247.32	2174.79	2114.48	2159.95	2102.54	2470.95	2232.79	2355.25	2545.59	2583.34	2186.09	2867.61	2713.56	2870.72	2521.24	2345.07	2225.17
ENSGALG00000000629	1495.47	1537.11	1461	1457.38	1496.06	1471.05	1429.27	1460.2	1620.64	1480.81	1430.85	1549.59	1494.29	1419.25	1349.1	1202.78	1184.39	1376.28	1227.73	1516.71	1384.44
ENSGALG00000000630	14.9872	29.1299	25.3276	56.6031	36.2054	79.6203	32.4681	32.0548	47.3688	85.895	133.944	107.879	121.79	107.925	65.5769	115.064	151.474	187.674	228.634	309.176	312.128
ENSGALG00000000632	407.913	527.725	381.913	552.969	419.595	360.218	406.527	324.64	406.108	461.245	452.422	425.903	391.241	401.132	398.827	402.724	344.785	201.576	144.071	122.504	105.721
ENSGALG00000000636	3147.32	3149.41	3412.56	3279.87	3166.04	3179.03	2892.37	3638.57	3425.08	3026.33	2782.36	2599.69	2987.32	3300.14	3223.4	3318.87	3255.98	3916.84	3795.95	6346.87	7581.7
ENSGALG00000000637	779.336	835.96	759.828	878.282	806.218	918.844	822.525	748.174	816.006	793.647	864.602	949.707	842.431	956.978	834.615	898.936	851.142	1112.14	1096.19	682.522	916.248
ENSGALG00000000638	772.82	808.185	542.544	853.401	645.233	862.981	714.298	676.562	692.848	1025.45	1048.56	1126.18	1185.08	1405.52	1100.5	1515.61	1914.35	1133	1365.54	898.362	1001.83
ENSGALG00000000639	6.51619	10.839	4.66561	9.9522	2.5861	1.9263	4.73493	8.86623	8.21059	37.0643	43.1151	22.4488	18.3	26.8253	42.3269	8.98936	12.9835	20.8527	15.6598	58.3352	25.1716
ENSGALG00000000643	562.347	615.115	489.889	640.051	717.644	703.741	643.274	538.112	558.32	561.848	447.248	467.683	537.01	584.543	577.076	573.521	582.816	976.602	848.764	793.359	875.973
ENSGALG00000000645	22.155	18.9683	31.9927	15.5503	14.8701	46.8732	22.9982	24.5526	24.0002	22.3562	24.1445	21.2016	25.2414	38.0545	45.3077	66.5213	76.4585	0	0	35.0011	15.103
ENSGALG00000000650	871.214	928.769	777.157	970.961	946.514	859.128	913.165	855.932	877.902	1116.05	1134.79	1010.82	1055.09	1147.87	908.538	1745.73	1605.63	1894.12	1544.06	1545.88	1243.48
ENSGALG00000000652	965.699	1184.16	906.461	1326.75	1163.1	1474.9	1339.31	1170.34	1431.8	1713.19	1824.63	1737.91	1719.57	2015.02	1699.63	2101.71	2129.3	1133	1306.03	1195.87	1248.51
ENSGALG00000000653	341.448	315.009	296.599	235.121	204.302	292.797	204.278	176.643	152.843	174.143	82.2062	144.046	78.8793	97.9437	160.961	5.39362	0	31.2791	25.0558	46.6681	30.206
ENSGALG00000000654	2.60648	0	0	0	0	0	0	0	0	0	0	0	0	1.87154	0	0	0	0	0	0	0
ENSGALG00000000657	2034.35	2190.84	2297.48	2162.74	2136.77	2036.1	2096.22	2159.95	2009.7	2292.1	2082.75	2156.95	1959.99	2269.55	2187.88	2721.98	2683.26	2474.52	2530.63	2245.9	2099.32
ENSGALG00000000660	4530.05	4859.95	5040.86	4693.71	4433.87	3683.72	4481.95	4290.57	4821.51	4790.71	4922.6	4938.1	5059.63	5457.4	4540.9	5415.19	4930.85	6950.91	6480.04	7326.9	6771.17
ENSGALG00000000667	399.442	380.043	341.256	463.399	496.532	471.301	583.073	516.97	469.898	415.944	356.418	422.785	476.431	436.692	409.557	699.373	714.093	1313.72	1525.27	2292.57	2340.96
ENSGALG00000000668	3052.83	3109.45	3111.29	3085.18	2985.66	3051.9	3407.12	3276.41	3265.29	3455.8	3467.03	3547.53	3401.91	3437.39	3283.61	4433.55	4499.51	4538.94	4964.17	6323.53	7128.61
ENSGALG00000000669	2126.88	2110.22	2230.16	2167.09	2083.11	2410.44	2326.2	2189.96	2179.6	2865.13	2999.66	2644.59	2847.86	3047.48	2956.32	4539.63	5378.06	3763.92	4391.02	3190.93	3020.6
ENSGALG00000000672	977.428	1075.1	949.118	1033.78	1027.33	1102.48	884.079	973.921	877.902	861.892	745.604	803.167	853.789	809.751	790.499	539.362	644.848	451.809	494.851	822.526	604.12
ENSGALG00000000674	4301.99	3853.27	4168.39	3670.5	4446.8	5358.32	4444.07	4223.74	4048.45	4134.14	3692.96	4304.55	4013.38	2667.56	3538.77	1274.69	1503.2	7319.3	8966.83	16118	18199.1
ENSGALG00000000678	2323.02	2564.78	2558.75	3399.92	3095.57	3876.35	2583.24	2073.33	2708.23	2546.26	2727.18	2650.2	2718.5	2559.01	2556.9	2797.49	2690.47	11931.2	11801.3	19629.8	18581.7
ENSGALG00000000681	478.94	458.626	441.233	595.266	428	576.605	930.075	776.818	698.532	1187.82	1410.15	932.247	1035.53	1314.44	828.057	1788.88	1757.1	1480.54	1487.69	1382.54	1560.64
ENSGALG00000000684	604.702	673.374	513.883	504.452	433.172	654.299	318.593	349.193	412.424	401.824	327.1	394.1	374.834	316.913	358.884	291.255	314.49	198.101	228.634	163.339	130.893
ENSGALG00000000685	2242.87	2778.85	2385.46	2804.03	3014.75	3197.65	2280.88	2468.22	2172.65	1936.17	1907.99	2017.89	1951.16	2002.54	2122.9	1245.93	1253.63	1167.75	1262.18	1475.88	1762.02
ENSGALG00000000690	378.591	151.746	523.881	386.892	378.864	394.249	336.856	403.073	315.792	254.155	576.593	334.237	212.028	305.684	243.827	88.0958	119.737	13.9018	0	17.5006	30.206
ENSGALG00000000692	180.498	192.393	139.302	166.077	192.018	181.072	184.662	150.726	171.159	217.679	204.653	145.917	145.138	207.117	183.019	152.819	200.523	97.3127	131.543	175.006	186.27
ENSGALG00000000693	993.719	1113.71	999.107	1220.39	960.737	1160.92	1109.33	1042.12	1024.43	1201.35	1171.01	1214.1	1315.71	1305.71	1112.42	1244.13	1400.78	1539.63	1531.53	1359.21	1037.07
ENSGALG00000000695	1144.24	970.77	1050.43	1263.31	1231.63	1828.7	1676.16	1516.81	1760.22	1721.43	1983.3	1562.06	1633.12	1275.14	1411.69	571.724	608.783	1616.09	1885.45	7216.06	7335.02
ENSGALG00000000699	1468.75	1321.01	1425.68	1351.01	1276.24	1420.32	1399.51	1299.93	1326.33	1343.14	1350.94	1509.06	1532.15	1286.37	1250.13	1422.12	1223.34	1935.83	2236.23	2490.91	2179.86
ENSGALG00000000703	921.389	793.959	773.158	589.046	615.493	654.941	479.581	633.595	733.9	614.208	666.273	788.201	401.338	311.923	513.288	622.064	662.159	1046.11	1215.2	1120.04	1510.3
ENSGALG00000000707	4175.57	4252.28	4386.34	4444.28	4044.67	4077.97	3750.74	4258.52	4308.67	4434.77	4556.41	4397.46	4533.35	4418.07	4399.02	4564.8	4301.87	5804.01	5524.79	5296.83	5104.81
ENSGALG00000000708	9653.73	10202.9	10554.3	10581.7	10348.3	8679.89	11323.9	12235.4	12031.7	12313	12161.3	10249.1	10508	11254.8	11058	10267.7	10029	4521.56	4315.85	3482.61	3987.19
ENSGALG00000000712	2635.8	2611.53	2756.71	2351.21	2545.37	2470.8	2530.48	2791.5	2887.6	2208.56	2532.87	2319.71	2207.36	1959.5	2081.77	1761.92	1697.96	1477.07	1293.5	1464.21	1590.85
ENSGALG00000000713	3372.13	3052.54	3271.26	2715.08	3262.37	3322.22	3108.82	3024.75	2960.87	3012.8	3074.97	2597.2	3035.91	2426.13	2683.88	1423.92	1804.71	750.698	883.215	1604.22	1857.67
ENSGALG00000000719	12076.5	11136.4	12001.3	10841.1	10550.7	11404.3	11153.5	10520.1	10951	11457	11542.8	12202.1	12271.1	12605.4	10714.1	20837.3	19310.8	22211.6	19170.8	19104.8	17595
ENSGALG00000000720	901.841	893.542	1073.76	1067.37	1061.6	1153.21	1087	990.972	1153.27	1187.82	1521.68	1090.64	1024.8	847.182	826.269	93.4894	89.442	208.527	297.537	1184.2	1117.62
ENSGALG00000000721	1382.74	1605.53	1462.33	1250.87	1563.95	1440.87	1174.94	1400.18	1148.22	1152.52	1182.5	1074.42	1162.37	1281.38	1036.71	1114.68	1156.98	1744.68	1910.5	2304.24	2144.62
ENSGALG00000000722	0	0	0	0	1.93958	0	3.38209	0	0	0	0	0	3.15517	0	0	0	0	0	0	0	0
ENSGALG00000000723	3207.92	3695.43	3795.81	3479.54	3363.87	3443.58	3445.68	3822.71	3257.08	3193.41	3545.79	3054.9	3275.07	3117.35	2980.77	2606.92	2417.82	2870.72	2793.72	3943.46	4636.62
ENSGALG00000000724	2765.47	2381.2	2274.15	3417.34	2538.91	2663.43	2317.41	3273	2951.39	2747.46	3265.83	2412.62	3365.31	2704.99	2559.29	3367.42	3159.32	4743.99	4203.1	4287.64	4113.05
ENSGALG00000000726	5682.12	6252.08	6223.26	6113.76	6520.86	5990.78	6492.94	6523.5	6104.26	6590.97	6878.3	6648.58	6437.81	7104.35	6679.9	8478.77	7586.7	6825.79	6765.05	6206.86	6418.77
ENSGALG00000000729	1404.89	1730.86	1540.98	1625.94	1593.04	1295.11	1475.27	1460.2	1568.22	1698.49	1776.92	1543.35	1612.92	1693.74	1700.23	2182.62	2096.12	1310.25	1158.83	1079.2	1067.28
ENSGALG00000000731	144.659	186.296	177.293	218.326	194.604	193.272	95.375	113.215	156.001	145.904	478.291	94.7837	123.683	91.0814	119.827	41.3511	56.2619	0	25.0558	0	25.1716
ENSGALG00000000734	2061.07	2341.23	2186.84	2391.02	2234.39	1739.45	2042.78	2071.97	2081.7	2370.35	2331.67	2279.17	1872.28	2279.53	2037.65	1848.21	1654.68	1073.91	1174.49	840.027	850.802
ENSGALG00000000736	74.2846	65.0341	31.9927	65.9333	64.006	69.9888	37.203	33.4189	65.6847	55.3023	85.6554	59.2398	29.0276	43.0453	56.6346	21.5745	49.0488	17.3773	68.9033	87.5028	0
ENSGALG00000000737	482.198	615.115	594.532	489.524	477.783	505.332	568.868	598.13	520.425	507.722	568.545	584.915	694.138	542.121	521.038	1024.79	1031.47	1136.47	1083.66	799.192	936.385
ENSGALG00000000740	769.562	647.632	698.508	691.678	691.136	697.962	686.565	688.156	656.847	707.752	730.658	816.262	725.689	676.248	620.596	765.894	813.634	604.729	773.596	1085.03	1213.27
ENSGALG00000000745	48.8714	14.2262	16.6629	37.9428	58.1873	89.8939	12.1755	28.6447	34.1055	61.1855	110.375	54.2512	196.252	109.797	76.9038	990.628	1090.62	1303.29	1246.52	1108.37	835.699
ENSGALG00000000747	1929.44	1679.37	1692.28	1697.47	1777.3	2090.67	1643.7	1908.29	1582.12	1707.9	1494.66	1709.22	1626.18	1906.47	2121.71	1610.89	1837.89	2596.16	2765.53	2082.57	2351.03
ENSGALG00000000748	756.53	416.625	439.9	575.361	495.239	594.584	315.211	352.603	764.216	583.027	688.692	443.987	1098.63	1303.84	962.192	954.67	1090.62	12626.3	14140.8	4544.31	3675.06
ENSGALG00000000751	4775.71	4294.29	5144.83	4450.5	4819.85	5706.33	4495.48	4737.3	4720.46	4736.58	4307.49	4831.47	4743.49	3995.1	4058.02	4564.8	4795.25	3604.04	4187.44	4042.63	3720.37
ENSGALG00000000755	1713.11	1518.82	1796.93	1937.57	1818.03	1960.33	2098.25	2186.55	2032.44	2835.71	2773.17	2289.15	3034.64	3462.34	2899.69	7155.53	6605.73	5480.79	4867.08	3389.27	3503.89
ENSGALG00000000761	2190.09	1781.66	1487	1915.18	2002.94	2235.15	2628.56	2157.22	1934.54	2690.99	2729.48	2443.8	2560.74	2628.26	3117.29	3667.66	3462.27	1546.58	1565.98	816.693	875.973
ENSGALG00000000764	4768.55	4390.48	4477.65	4263.27	4487.54	4194.19	4168.09	4102.34	3609.5	4050.6	4010.28	3817.54	3475.11	3511.62	3259.17	4642.11	4529.81	4587.6	4547.62	6276.87	5678.72
ENSGALG00000000769	1709.2	1778.28	1563.65	1573.69	1454.04	2120.21	1585.52	1409.05	1796.22	1738.49	2071.25	1714.84	1762.48	2115.46	1923.79	3940.94	3866.2	4771.8	4412.94	3459.28	3760.64
ENSGALG00000000775	2684.67	1726.79	2309.48	1959.96	2257.02	2860.55	1519.24	2481.86	2073.49	1876.16	3342.86	1841.42	2344.29	1660.68	1757.46	460.255	497.702	712.468	1017.89	2158.4	1429.75
ENSGALG00000000776	1385.34	1597.4	1412.35	1428.14	1307.92	1481.96	1193.2	1263.78	1026.96	1402.56	1104.32	1383.09	1239.35	1134.77	1402.15	1876.98	2080.25	2387.64	2342.71	1697.55	1812.36
ENSGALG00000000777	2437.71	2884.54	3067.97	2734.37	2946.22	3123.17	3476.11	2844.7	3332.87	2982.21	3384.83	3094.81	2697.04	2865.32	3124.44	3070.77	2867.91	2262.52	2001.33	2059.23	2194.97
ENSGALG00000000783	1327.35	1137.42	1155.07	1265.8	1161.81	1179.54	881.373	1391.32	1014.96	899.545	1123.87	906.681	903.01	626.34	818.519	95.2873	86.5568	125.116	144.071	443.347	563.845
ENSGALG00000000784	1281.73	1256.65	1541.65	1283.83	1295.64	1361.89	1179.67	1311.52	1202.54	1546.7	1457.87	1539.61	1692.43	1544.64	1384.86	1851.81	2065.82	5588.53	5690.79	3844.29	3025.63
ENSGALG00000000785	626.857	623.921	695.176	584.07	672.387	818.034	687.241	704.524	668.847	761.877	649.601	639.166	775.541	666.267	646.23	798.256	878.551	844.535	1005.36	1423.38	1047.14
ENSGALG00000000786	0	0	0	0	0	0	0	0	0	0	0	0	0	0	0	0	0	0	9.39591	0	0
ENSGALG00000000787	3772.87	3879.02	3922.44	4023.18	3893.38	4207.67	3837.32	3749.05	3747.82	4137.67	4443.73	4478.53	4268.95	4199.72	3711.05	4230.39	4320.63	3836.9	4193.71	3622.62	3574.37
ENSGALG00000000788	0	0	0	0	0	0	0	0	0	0	0	0	0	0	0	7.19149	0	10.4264	9.39591	0	0
ENSGALG00000000790	4708.6	4973.76	4836.24	4959.31	4525.68	4388.1	4840.45	4965.77	5158.15	4518.31	5166.92	5188.78	4922.07	5046.91	5206.21	5165.29	4886.13	4048.9	3633.08	3605.11	3755.61
ENSGALG00000000791	1796.51	2026.9	2205.5	1921.4	2026.21	1512.14	1688.34	2025.59	2190.96	2106.78	1921.79	1551.46	1688.02	1685.01	1447.46	1494.03	1237.76	677.713	701.561	186.673	140.961
ENSGALG00000000793	1599.07	1646.18	2026.87	1682.54	1859.41	1764.49	1668.05	1767.11	1957.28	1814.97	1990.19	2258.59	2141.73	1842.84	1741.36	1961.48	2308.18	2154.78	1901.11	1919.23	1998.63
ENSGALG00000000795	495.23	489.788	392.578	513.16	467.438	525.879	395.028	404.437	454.109	525.372	467.943	386.618	434.783	374.931	351.73	203.16	163.015	333.643	369.572	414.18	362.472
ENSGALG00000000802	1246.55	1218.71	1075.09	1523.93	1300.16	1145.5	1038.98	1197.62	1145.69	1115.46	1197.45	1031.4	966.114	1089.86	935.961	510.596	478.948	413.579	400.892	560.018	719.909
ENSGALG00000000803	0	0	0	0	0	0	0	0	0	2.35329	0	0	0	0	0	0	0	0	0	0	0
ENSGALG00000000806	14.3356	12.1939	2.66606	4.9761	3.23263	6.42099	29.7624	2.72807	8.21059	5.88322	10.9225	21.8252	13.2517	15.5961	2.38461	66.5213	69.2454	13.9018	34.4517	0	0
ENSGALG00000000808	0	0	3.33258	4.35409	1.93958	0	16.9105	2.72807	6.31584	4.11826	5.74868	0	7.57241	0	1.78846	37.7553	15.8687	0	0	0	0
ENSGALG00000000811	6205.37	6002.11	5958.65	5993.09	6163.98	6706.08	6004.57	5771.92	5832.05	5980.29	6230.42	5976.98	6440.97	6575.95	6176.15	9476.59	8962.96	15295.5	13915.3	13504.6	12500.2
ENSGALG00000000812	35322.3	35090	35710.6	35560.5	37171.4	34586	36762.7	35299.9	38471	30858.7	35651.6	34216.9	32452.2	30041.3	31222.3	15729.6	14180.9	15389.3	15641.1	24775	26873.3
ENSGALG00000000814	7307.91	8149.59	7995.52	8368.56	7993	7689.14	8397.06	8568.19	8000.9	9631.42	9940.63	9354.9	9059.13	9521.75	9150.95	14751.5	13553.4	12542.9	11516.3	8050.26	8880.56
ENSGALG00000000816	1679.87	1734.24	1633.63	1680.68	1867.17	2054.72	1525.32	2013.32	1929.49	2229.74	2159.78	1567.05	2370.8	2641.36	2412.04	4498.28	6315.76	6509.52	7125.23	3610.95	3826.09
ENSGALG00000000817	1333.86	1188.91	1209.06	1212.3	1270.42	1349.05	1145.85	1130.79	1188.01	1083.69	856.554	999.594	883.448	1324.42	1248.94	2094.52	2335.59	2241.67	2145.4	1802.56	1379.41
ENSGALG00000000818	562.999	516.209	559.873	522.49	393.088	620.91	717.004	870.937	618.952	504.192	551.299	478.907	663.217	552.103	583.038	249.904	233.703	229.38	281.877	991.698	775.287
ENSGALG00000000820	111.427	38.614	37.9914	54.7371	95.6858	150.251	68.3183	71.6119	65.6847	121.194	139.693	143.423	95.2862	117.907	91.2115	539.362	516.455	218.954	191.05	460.848	689.703
ENSGALG00000000824	339.493	272.33	307.93	337.753	415.07	497.627	309.123	379.884	390.319	407.119	260.99	334.861	388.717	199.007	247.404	34.1596	37.5079	100.788	46.9795	285.842	226.545
ENSGALG00000000830	91.8783	137.52	126.638	136.221	163.571	126.494	114.991	115.943	120.001	125.313	116.698	101.019	104.752	118.531	133.538	158.213	188.982	184.199	122.147	116.67	110.755
ENSGALG00000000835	1457.02	1483.59	1426.34	1590.49	1690.66	1683.58	1640.99	1500.44	1500.01	1581.41	1717.13	1520.28	1535.31	1761.74	1521.98	1864.39	2110.54	1647.36	1731.98	1516.71	1485.13
ENSGALG00000000836	130.975	126.004	122.639	103.876	142.882	145.114	138.666	124.127	111.159	147.669	132.22	161.506	126.838	167.19	167.519	152.819	292.85	278.036	413.42	268.342	130.893
ENSGALG00000000838	738.284	730.279	698.508	798.042	823.674	655.583	819.819	845.702	912.639	824.239	901.394	859.289	810.248	1010.01	863.826	1012.2	897.305	865.388	961.515	688.355	719.909
ENSGALG00000000839	1011.31	1111	890.465	761.343	652.991	931.686	1023.42	850.476	923.376	1271.36	1438.32	912.293	1277.84	1481.01	1387.25	2493.65	2285.1	1167.75	1318.56	717.523	649.429
ENSGALG00000000843	3374.08	3864.11	3459.22	4201.69	3890.15	4059.35	3350.98	3543.08	2940.65	3106.93	2818.01	2536.09	3205.02	3663.84	3673.5	3254.15	3680.11	2964.56	3655.01	6171.86	6761.1
ENSGALG00000000845	1325.39	1379.94	1481.66	1195.51	1406.19	1355.47	1248.67	1449.29	1335.17	1281.37	1484.89	1331.96	1479.14	1379.32	1358.04	1758.32	1647.46	3041.02	2565.08	1219.21	1021.97
ENSGALG00000000847	3872.57	4028.73	4110.4	3904.99	3755.67	3685.01	3879.94	4100.29	3920.24	3686.43	3761.36	3666.63	3704.17	3868.46	3756.36	3166.05	2914.08	2738.66	2615.19	2572.58	2834.33
ENSGALG00000000848	4365.19	4648.59	4580.29	4561.22	4459.09	4843.35	4341.93	4726.38	4456.46	4654.22	4679.43	4230.34	4621.7	4921.51	4669.67	5915	5717.08	5984.73	5675.13	5652.68	5769.34
ENSGALG00000000853	2175.1	1571.66	2237.49	2233.02	2179.44	2079.12	2163.86	2225.42	2098.12	1562.58	1853.38	2116.42	1828.74	2168.49	2280.29	1688.2	1634.48	2290.32	2126.61	2187.57	2189.93
ENSGALG00000000855	3456.84	3201.58	3048.64	3167.29	3395.55	3234.25	2684.7	3084.77	3119.39	2971.03	3266.98	3283.13	3057.36	3210.93	3045.15	3212.8	2814.54	4041.95	3561.05	3190.93	3367.97
ENSGALG00000000856	1727.44	2035.7	1962.22	2013.45	1923.41	1957.76	1920.35	1891.92	2216.23	2317.4	2408.12	2054.69	2178.33	2572.74	2202.19	3047.39	2761.16	3082.73	2975.37	2280.91	2240.28
ENSGALG00000000857	2211.59	2472.65	2471.44	2654.13	2402.49	2381.55	2199.04	2118.35	2056.44	2585.68	2542.07	2580.98	2679.37	2500.37	2268.36	3725.19	3603.65	5237.51	5177.15	6090.19	6106.64
ENSGALG00000000862	1581.48	1761.34	1618.3	1559.39	1665.45	1728.53	1705.25	1499.08	1614.96	1816.74	1958	1702.99	1934.12	1825.99	1859.4	2335.44	2290.87	2637.87	2662.17	1820.06	1701.6
ENSGALG00000000863	1133.17	1096.77	1166.4	951.679	1018.92	1102.48	970.66	1132.83	895.586	970.732	887.022	833.722	892.283	856.539	854.288	634.649	594.357	813.256	767.332	536.684	664.532
ENSGALG00000000864	2146.43	2240.97	2319.47	2145.32	2316.5	2388.61	2301.18	2405.48	2255.39	2265.63	2453.54	2123.28	2296.33	2632	2561.67	2245.54	2142.28	2071.37	1957.48	1878.39	1943.25
ENSGALG00000000866	2777.85	2056.7	2939.33	3185.33	2454.21	3009.52	1633.55	2149.04	2156.86	1733.79	1571.69	2121.41	1799.71	1003.14	1380.1	891.745	861.24	1216.41	1033.55	2572.58	2567.51
ENSGALG00000000868	1165.75	1178.74	1176.4	1155.7	1306.63	1199.44	1060.62	1049.63	1034.53	1029.56	927.838	1032.02	1001.45	923.915	955.038	789.266	802.093	917.52	745.409	991.698	886.042
ENSGALG00000000870	78.8459	75.1957	90.6461	68.4214	60.1269	89.8939	91.3165	54.5614	85.2638	97.0732	98.3025	98.5251	76.3552	57.3937	63.7884	97.0851	105.311	389.251	328.857	437.514	367.506
ENSGALG00000000871	0	0	1.33303	3.11006	0	4.49469	0	0	2.52634	0	4.02408	1.87073	5.04827	0	5.96153	0	0	0	0	0	0
ENSGALG00000000875	1488.3	1701.05	1555.65	1520.82	1638.3	1729.81	1443.48	1579.55	1500.64	1579.06	1624	1438.59	1476.62	1653.81	1581	1646.85	1747	1032.21	1071.13	1335.88	1308.93
ENSGALG00000000881	376.636	348.204	329.259	337.131	332.314	351.228	334.827	291.222	355.582	348.875	326.525	341.096	328.769	380.545	355.904	336.202	339.014	559.548	601.338	3260.94	3790.85
ENSGALG00000000883	2210.94	2158.32	2130.85	2298.34	2086.34	2308.35	1970.41	2162.68	1832.86	1880.28	1800.49	1843.92	2069.79	1841.59	1612.59	1562.35	1721.04	1956.68	2182.98	5156.83	4843.03
ENSGALG00000000884	280.196	367.849	319.261	334.643	398.26	358.933	320.622	230.522	348.003	362.406	343.196	364.792	350.224	336.876	305.231	442.277	398.161	260.659	366.44	577.518	699.772
ENSGALG00000000887	15.6389	6.77439	8.6647	19.9044	22.6284	34.6733	38.5559	23.1886	22.737	38.8293	67.8345	48.639	76.9862	65.5037	117.442	21.5745	14.4261	159.871	93.9591	93.3363	40.2746
ENSGALG00000000891	654.225	808.862	625.192	600.242	718.937	764.74	654.097	540.84	642.321	683.63	646.152	671.592	737.679	751.733	596.153	722.745	672.258	688.14	720.353	822.526	624.257
ENSGALG00000000892	0	0	0	0	0	0	0	0	0	0	0	0	0	0	0	0	0	0	0	0	0
ENSGALG00000000893	0	10.839	19.3289	4.35409	4.52568	3.2105	4.73493	14.3224	0	0	8.62303	9.97723	11.3586	14.9723	0	0	4.32784	0	0	0	0
ENSGALG00000000895	5985.12	6548.13	5846.01	6328.35	5952.56	5511.14	6187.88	5796.47	6495.21	6548.61	6474.17	6570.63	6471.26	6873.52	5984.19	7371.28	6747.1	6214.11	5703.32	5798.52	6096.57
ENSGALG00000000901	3.90971	2.70976	0	0	0	0	0	0	2.52634	0	0	0	0	0	0	0	0	0	0	0	0
ENSGALG00000000902	291.274	370.559	368.583	363.255	319.384	437.269	459.965	354.649	412.424	475.953	536.352	390.359	534.486	629.46	476.923	857.585	983.862	990.504	945.855	822.526	1001.83
ENSGALG00000000903	2941.41	3011.89	3004.65	3164.8	3188.67	3271.49	2981.65	3253.91	3135.18	2727.46	2844.45	2973.84	2745.63	2749.29	2794.17	1925.52	1819.14	1449.26	1425.05	1417.55	1570.71
ENSGALG00000000905	5194.71	5407.32	5686.04	5801.51	5481.89	5096.34	5004.14	4997.14	5321.73	5572	5454.35	6034.98	5896.38	5356.96	4558.19	5301.93	5493.47	5039.41	4741.8	5121.83	5562.93
ENSGALG00000000906	1124.04	1039.87	1283.04	1001.44	982.719	1125.6	1021.39	913.904	939.797	989.558	791.019	957.19	913.107	1097.97	1252.52	1697.19	1666.22	1716.87	1619.23	1458.38	1253.55
ENSGALG00000000907	10586.2	10661.5	11114.8	10741.5	10262.9	10670.4	9782.36	10368.7	10338.4	10303.3	10306.8	10964.3	9904.71	10888.6	9979.01	10386.3	9679.93	10697.4	9831.25	10972.8	10254.9
ENSGALG00000000908	1135.77	1222.1	1193.06	1271.39	1265.25	1230.9	1374.48	1195.58	1193.06	1428.45	1028.44	1341.94	1299.3	1801.66	1664.46	2319.26	2306.74	2669.15	2749.87	1913.39	1706.64
ENSGALG00000000909	82.104	60.9695	73.3167	69.0434	99.565	75.7677	48.7021	69.5658	80.2112	45.3008	46.5643	39.2853	51.7448	28.6969	66.173	10.7872	14.4261	0	12.5279	35.0011	25.1716
ENSGALG00000000911	0	0	0	0	0	0	0	0	0	0	0	0	0	0	0	0	0	0	0	11.667	0
ENSGALG00000000913	1684.43	1778.95	1811.59	1313.69	1952.51	1485.82	1705.25	1694.81	1594.75	1447.86	1634.93	1598.23	1644.48	1990.07	1537.48	1993.84	1845.1	1421.46	1249.66	437.514	508.467
ENSGALG00000000914	0	0	0	0	0	0	0	0	0	0	0	0	0	0	1.19231	0	0	0	0	11.667	10.0687
ENSGALG00000000918	37.1423	29.1299	32.6593	38.5648	41.3776	41.7364	24.3511	24.5526	28.4213	47.0658	30.468	28.061	34.7069	56.1461	19.6731	39.5532	47.6062	45.1809	43.8476	23.3341	15.103
ENSGALG00000000919	0	2.70976	0	0	0	0	0	0	2.52634	0	0	0	2.52414	0	0	0	0	0	0	0	0
ENSGALG00000000920	568.863	632.051	651.186	497.61	528.858	747.403	493.109	463.09	577.268	443.595	452.422	493.249	531.331	482.232	573.5	613.075	695.34	663.811	851.896	2140.9	2028.83
ENSGALG00000000927	14567.6	12542.1	14870	13438.6	13132.2	13003.8	11284.7	18646.4	10715.5	7891.17	7070.88	8392.72	9109.61	5876.62	7327.92	893.543	768.913	677.713	689.033	729.19	760.184
ENSGALG00000000934	853.621	875.929	895.13	766.941	733.807	848.213	915.871	901.628	1001.06	750.111	846.206	750.786	703.603	948.245	1058.77	1114.68	1055.99	1404.08	1255.92	1312.54	1263.62
ENSGALG00000000943	3464.66	3848.53	3735.15	3506.91	3966.44	3948.27	3658.75	3590.82	3489.5	3534.05	3694.1	3386.02	3735.09	3668.83	3505.98	2698.61	3064.11	2648.29	2778.06	3803.45	3906.64
ENSGALG00000000944	1679.22	1373.85	1813.59	1691.87	1173.44	1743.3	1918.32	1130.1	1741.28	1740.26	2054.01	1686.78	1646.37	1726.8	1225.1	2396.56	2508.7	2005.34	1894.84	1586.72	1454.92
ENSGALG00000000946	1811.5	1921.89	1984.88	1818.76	1744.33	1496.09	1671.43	1665.49	1690.12	1554.35	1513.05	1608.2	1494.92	1678.77	1576.83	1790.68	1611.4	1845.47	1688.13	2047.57	2230.21
ENSGALG00000000949	380.545	324.493	385.912	454.691	358.175	446.259	280.037	512.195	351.161	191.205	219.6	284.351	265.665	334.381	317.75	111.468	100.983	333.643	391.496	2327.57	3755.61
ENSGALG00000000950	2180.32	3755.04	2316.14	3944.18	3961.91	4328.39	4236.41	4526.55	1591.59	5049.57	4033.85	3962.21	3921.25	3966.41	3898.84	4169.27	4532.69	3670.08	4225.03	2858.42	2320.83
ENSGALG00000000955	1398.37	1258	1192.4	1112.78	1307.28	1464.63	1459.71	1260.37	1257.48	1296.07	1265.29	1248.4	1373.13	1420.5	1287.1	1343.01	1477.24	1716.87	1807.15	1761.72	1550.57
ENSGALG00000000962	288.667	391.56	279.937	419.858	359.468	423.785	399.763	291.222	266.528	398.294	404.133	380.382	371.679	399.885	379.154	480.032	441.44	486.563	469.795	332.511	312.128
ENSGALG00000000966	466.559	445.077	445.232	516.892	514.634	557.984	507.314	523.79	577.268	565.378	532.903	535.652	587.493	506.562	574.692	510.596	653.504	284.987	300.669	256.675	251.716
ENSGALG00000000972	1624.49	1696.31	1587.64	1382.73	1536.15	1711.19	1530.06	1415.87	1344.01	1620.24	1498.68	1464.16	1323.28	1449.82	1482.63	1794.28	1780.18	1136.47	1030.42	886.695	719.909
ENSGALG00000000975	1455.72	1396.88	1302.37	1255.22	1254.91	1141.01	1479.33	1234.45	1488.01	1557.29	1584.34	1513.42	1397.74	1381.19	1463.56	1718.77	1559.46	1178.18	1074.27	898.362	760.184
ENSGALG00000000977	1496.77	1541.85	1606.3	1475.41	1598.86	1557.09	1480	1401.55	1434.33	1454.33	1449.82	1448.57	1446.33	1391.17	1271.6	1335.82	1285.37	1049.59	1171.36	1131.7	991.763
ENSGALG00000000978	1891	1582.5	1910.23	1736.04	1611.14	1944.28	1864.89	1810.76	1914.33	1988.53	1409.58	1753.5	2088.72	1600.79	2086.54	1952.49	1734.02	1619.56	1531.53	1347.54	1263.62
ENSGALG00000000988	3943.6	3718.46	4121.07	3818.53	3883.03	4060.63	3920.52	3887.5	3606.34	4684.22	4642.06	4491.62	4595.82	4124.24	3937.59	6792.36	6718.25	4598.02	4932.85	3488.44	3383.07
ENSGALG00000000990	20047.1	19846.3	20100.1	19176	20112.1	20140.1	19240	18786.2	19123.7	19847	17115.6	18652.4	17057.5	19321.7	18973.8	19064.6	20710.2	15260.7	16414.7	14887.1	15118.1
ENSGALG00000000991	1526.09	1687.5	1560.31	1518.95	1562.65	1634.14	1565.91	1477.25	1698.96	1433.74	1505.58	1550.21	1554.24	1498.48	1538.08	1369.98	1464.25	1240.74	1353.01	1289.21	1364.3
ENSGALG00000000993	7144.35	7372.57	7503.63	7415.63	7373.63	8590.64	8032.47	7725.22	7849.32	7156.94	8296.5	7059.51	8319.56	8690.79	8907.13	10830.4	10284.4	17422.4	16536.8	22744.9	25181.7
ENSGALG00000000994	304.306	320.429	236.613	304.786	313.565	454.606	369.324	244.162	365.055	428.887	466.218	416.549	464.441	539.626	374.384	656.224	665.045	239.806	350.781	186.673	221.511
ENSGALG00000000996	2721.16	2725.34	2611.41	2608.72	2941.69	3132.8	2702.97	2994.06	2538.34	2792.18	2703.03	2344.65	2639.62	2598.31	2398.92	2986.27	3309.35	2015.76	2289.47	2788.42	3247.14
ENSGALG00000000997	1664.89	2006.57	1824.92	2109.87	2035.26	2415.58	1553.06	1441.1	1470.96	1113.11	951.982	1390.58	1166.78	1044.94	1334.19	658.021	584.258	284.987	256.821	280.009	312.128
ENSGALG00000000998	1262.19	1084.58	1112.41	1117.13	1154.69	1114.68	871.227	887.305	937.27	918.959	972.677	1063.82	1099.26	905.823	937.153	981.639	917.502	1035.68	880.083	1306.71	1248.51
ENSGALG00000000999	426.159	419.335	397.243	411.772	435.112	470.659	463.347	415.349	316.424	388.293	393.785	384.123	399.445	380.545	359.48	444.075	474.62	302.364	419.684	355.845	382.609
ENSGALG00000001000	18526.8	23501	18814.4	22805.5	19919.5	18485.4	21430.3	18106.9	17176.6	16571.9	17155.2	14694	16892.8	19512.6	18970.2	18181.9	16833.9	22753.8	22650.4	55628.4	61494.3
ENSGALG00000001003	3110.18	3051.19	2963.33	2659.1	2810.45	2502.9	3035.09	2910.17	2929.92	2914.55	2108.62	2400.77	2449.68	1985.08	2459.13	1754.72	1755.66	1251.16	1356.14	1685.89	1842.56
ENSGALG00000001006	675.077	758.732	749.83	836.607	775.831	706.951	1033.57	771.362	1273.9	1214.89	1267.01	1144.89	1010.29	1005.64	1095.73	1404.14	1485.89	747.222	989.702	519.183	488.33
ENSGALG00000001013	1729.4	1900.22	1762.93	1630.92	1692.6	1963.54	1672.78	1537.27	1657.91	2006.18	1987.32	2012.28	1901.31	1738.03	1730.04	1902.15	2062.94	2151.31	1863.52	2135.07	2144.62
ENSGALG00000001014	1200.93	1293.91	1157.74	1266.42	1256.2	1232.19	1296.02	1174.43	1407.8	1356.08	1525.7	1471.64	1434.34	1846.58	1553.58	1607.3	1633.04	2238.19	2151.66	2368.41	2552.41
ENSGALG00000001017	1034.77	1403.65	1134.41	1276.99	1318.27	1157.7	1206.73	1138.97	1399.59	1361.38	1164.11	1146.13	1051.93	1257.05	1270.4	1058.95	921.83	861.912	770.464	1324.21	1223.34
ENSGALG00000001019	1252.41	1277.65	1291.71	1152.59	1419.12	1512.79	1122.85	1186.03	1107.8	1391.38	1342.89	1215.35	1405.94	1341.89	1311.54	1343.01	1583.99	1699.5	1722.58	1726.72	1605.95
ENSGALG00000001021	1549.55	1611.63	1967.55	1265.8	1069.35	1482.61	1204.02	1694.13	1301.69	1144.29	762.85	1313.25	915.631	668.762	831.634	1008.61	856.912	274.561	303.801	175.006	95.6523
ENSGALG00000001022	1075.82	1114.39	1037.1	1119.62	925.178	1000.39	1088.36	1018.25	1168.43	1134.87	1135.94	1235.93	1077.18	1177.2	1034.33	1298.06	1213.24	1459.69	1353.01	1003.37	1228.38
ENSGALG00000001024	12515.6	10927.8	11957.3	11340.5	10852.6	11225.8	10813.2	11266.3	10310.6	9433.16	9281.83	11082.2	10092.8	8762.53	9734.59	7243.63	6892.81	6627.69	5966.4	8137.76	8492.91
ENSGALG00000001025	1997.21	2097.35	1971.55	1829.96	2083.75	2036.1	1833.77	1878.28	1937.7	1645.54	1599.28	1563.93	1455.8	1966.98	2141.38	1900.35	1706.61	2137.4	2258.15	2158.4	2270.48
ENSGALG00000001028	227.415	298.751	211.285	233.255	261.196	369.849	298.977	287.812	286.107	354.17	390.336	326.131	484.634	517.168	432.807	769.49	918.945	552.597	604.47	519.183	513.502
ENSGALG00000001030	3972.92	4519.87	4296.36	4382.7	4417.71	3569.43	3786.59	4089.38	4155.82	3839.39	4632.87	3808.18	3908.63	3829.16	3428.48	4135.11	4062.4	2728.23	3012.95	2531.75	2567.51
ENSGALG00000001031	525.205	1052.74	672.514	775.65	866.345	1402.99	813.731	660.875	974.534	267.098	249.493	492.002	462.548	344.362	668.288	142.032	131.278	72.9845	59.5074	64.1687	60.412
ENSGALG00000001034	2773.29	3070.15	2680.73	3136.81	2961.09	3066.02	2464.19	2787.41	2595.81	2621.56	2365.58	2579.11	2515.3	2398.68	2312.48	2135.87	2293.75	2481.47	2189.25	1697.55	1570.71
ENSGALG00000001035	490.669	375.979	477.892	409.906	495.239	796.845	336.18	402.391	351.792	294.161	335.723	261.902	432.259	213.979	241.442	0	0	0	0	23.3341	0
ENSGALG00000001036	1237.42	1608.92	1214.39	1513.36	1408.78	1581.49	1395.45	1370.17	1404.64	1702.6	1846.48	1777.82	1746.7	2101.11	1811.11	2074.75	2100.44	2266	2142.27	1592.55	1550.57
ENSGALG00000001037	465.908	521.628	574.536	504.452	579.287	507.9	463.347	495.827	488.846	626.563	544.975	467.683	552.786	684.982	578.269	873.766	888.65	1619.56	1500.21	1120.04	1117.62
ENSGALG00000001038	2237.01	2306.68	2214.83	1949.39	2434.17	2435.48	2007.61	2041.96	1966.75	1932.05	2372.48	2051.57	1895.63	1879.65	1779.52	1918.33	2107.66	2349.41	2740.47	2963.43	2894.74
ENSGALG00000001042	1905.33	2293.81	1822.92	2019.67	1819.32	2029.03	2209.18	1707.09	1662.96	1895.57	1810.84	1543.98	1912.67	2131.05	1910.67	3018.63	3240.11	3141.81	3050.54	1621.72	1525.4
ENSGALG00000001043	2466.38	2545.82	2412.12	2490.54	2344.95	2788.64	2394.52	2286.81	2576.86	2493.9	2551.27	2579.11	2648.45	2569.62	2516.36	2732.77	2854.93	4014.15	4434.87	9187.79	9847.15
ENSGALG00000001046	5884.12	5151.25	5452.1	6458.98	5909.89	6528.86	5408.64	5679.84	4910.56	6162.67	6198.81	5930.84	6505.96	5773.69	5991.94	8638.78	9199.54	15698.6	16436.6	4987.66	4898.4
ENSGALG00000001048	8125.04	6492.58	7367.66	6549.17	6209.23	7829.11	6016.74	5911.05	5449.94	4885.43	4353.48	5693.26	5177.64	4350.07	5126.32	2925.14	3310.8	5268.79	5581.17	5133.5	5014.19
ENSGALG00000001049	1165.09	1019.55	900.462	941.105	764.193	902.791	856.346	759.768	809.059	804.825	942.209	718.984	761.658	615.735	636.096	512.394	470.292	615.155	670.241	869.194	785.355
ENSGALG00000001051	2371.89	2221.32	2356.13	2122.31	2437.4	2299.36	2713.11	2519.37	2416.44	2738.05	2912.28	2752.47	3013.19	2782.97	2786.42	4135.11	3833.02	4521.56	4428.6	2788.42	2643.02
ENSGALG00000001054	4021.14	2759.21	4496.31	4104.04	2558.95	2394.39	2586.62	4291.94	4056.66	2292.1	4650.11	4010.85	3940.18	2675.67	4301.25	1857.2	1901.36	2266	1791.49	2525.91	2874.6
ENSGALG00000001055	3783.95	4062.6	4106.4	4186.77	3939.28	4077.97	3922.55	3753.83	3901.29	3999.41	4491.45	3911.07	4337.73	3912.76	3684.82	5614.76	5161.67	6360.08	5543.59	8376.93	8251.27
ENSGALG00000001056	215.686	199.845	230.614	165.455	250.852	289.587	163.017	242.116	260.213	174.732	127.621	276.868	203.824	169.062	206.269	145.628	141.376	215.478	225.502	204.173	161.099
ENSGALG00000001058	486.759	426.109	464.561	414.26	422.181	560.552	448.465	460.362	402.319	355.347	319.052	429.644	456.238	371.812	393.461	647.234	601.57	649.91	626.394	974.198	1047.14
ENSGALG00000001062	283.454	150.391	189.957	216.46	139.65	201.619	192.779	198.467	197.054	148.257	181.658	214.51	222.124	143.484	228.327	255.298	238.031	72.9845	103.355	81.6693	0
ENSGALG00000001067	2996.8	2929.92	3293.25	2947.72	2796.87	3162.98	2592.71	2689.88	2742.97	3034.57	2724.88	3052.41	2886.35	3341.31	3037.4	3225.38	3538.73	3690.93	4059.03	3914.29	4017.4
ENSGALG00000001073	115.988	156.488	156.631	121.914	174.562	191.988	152.871	183.463	144.001	129.431	139.693	134.069	179.845	187.777	155	190.575	204.851	264.134	331.989	274.175	266.819
ENSGALG00000001076	162.905	188.328	162.63	219.57	212.707	274.818	181.957	207.333	204.002	244.154	183.958	202.039	219.6	208.364	162.154	321.819	364.981	163.346	191.05	75.8357	125.858
ENSGALG00000001078	0	0	0	0	0	0	0	0	0	0	0	0	0	0	0	3.59575	0	0	0	11.667	0
ENSGALG00000001079	31.9293	26.4201	24.6611	52.249	45.9033	19.9051	14.2048	18.4145	36.0003	24.1212	18.3958	44.2739	29.6586	15.5961	10.1346	62.9256	49.0488	34.7545	81.4312	11.667	30.206
ENSGALG00000001080	0	0	2.66606	0	0	0	2.70567	0	0	0	0	0	8.20345	2.49538	4.76923	0	5.77045	13.9018	9.39591	0	15.103
ENSGALG00000001081	0	0	0	0	0	0	2.70567	0	0	0	0	0	0	0	0	0	0	0	0	0	0
ENSGALG00000001084	488.714	435.593	459.896	551.103	616.786	792.992	540.458	553.798	554.531	516.547	456.446	547.5	417.114	542.121	445.923	91.6915	125.507	375.349	491.719	2864.26	3292.45
ENSGALG00000001091	643.148	567.694	581.202	746.415	731.221	952.875	526.93	627.456	757.901	866.599	1106.62	829.357	1049.41	974.446	687.961	852.192	817.962	3332.96	3604.9	2671.75	2330.89
ENSGALG00000001093	4000.29	3669.69	3671.17	4093.46	4305.21	4528.72	4483.98	4123.48	3876.66	4205.33	4006.26	3714.65	3926.3	3844.13	3635.34	3158.86	3607.98	1748.15	2255.02	2187.57	2366.14
ENSGALG00000001094	100.349	145.649	97.9778	130.623	102.798	116.22	126.49	79.1141	101.685	77.6585	60.3612	105.384	100.334	50.5315	75.7115	5.39362	14.4261	0	0	0	0
ENSGALG00000001096	3376.04	3704.91	3667.17	3886.96	3963.85	3487.24	3764.27	3079.99	3604.45	3137.52	3463.01	3657.28	3909.89	3579.62	3260.96	2297.68	2188.44	4361.69	3454.56	3890.96	3644.85
ENSGALG00000001097	0	0	0	0	0	0	0	0	0	5.2949	5.17382	4.36504	2.52414	0	0	80.9043	109.639	222.429	187.918	23.3341	0
ENSGALG00000001099	4079.13	3792.98	3891.78	3885.09	4020.74	3886.63	4226.26	4333.54	3985.93	4433.6	4806.48	4352.57	4839.4	4916.52	4448.5	10296.4	10642.2	9880.71	9906.42	10477	10108.9
ENSGALG00000001101	1492.21	1575.72	1493.66	1449.91	1480.54	1501.23	1578.08	1541.36	1484.22	1724.96	2141.39	1809.62	1705.69	2000.67	1722.29	3482.48	3509.88	1636.94	1606.7	1143.37	926.317
ENSGALG00000001103	6647.82	6609.77	7181.04	5927.16	6083.81	6334.95	5845.61	5761	6037.94	6679.81	6763.33	6090.47	6350.1	6700.1	5540.65	7324.53	7127.95	8518.33	7551.18	7840.25	7893.83
ENSGALG00000001107	3256.79	3331.65	1679.62	1528.28	1296.93	3060.24	3293.48	3240.27	3384.66	1120.75	1379.68	3094.19	2948.19	1535.28	1180.38	3205.61	1371.93	3541.49	1722.58	2718.42	2542.34
ENSGALG00000001108	658.787	794.636	639.855	845.937	746.737	844.36	791.41	750.902	737.69	811.296	746.754	917.905	742.096	869.016	869.192	1130.86	1037.24	1320.67	1515.87	1907.56	1449.89
ENSGALG00000001109	409.868	497.918	1003.11	788.712	667.215	398.743	329.416	303.498	302.529	799.53	857.129	898.574	807.724	704.945	392.269	343.394	259.67	385.775	319.461	455.014	291.991
ENSGALG00000001110	583.851	562.952	575.869	715.936	638.767	566.331	630.422	613.134	615.794	650.096	703.064	656.003	681.517	645.68	753.538	996.022	942.026	761.124	748.541	647.521	609.154
ENSGALG00000001111	24.7615	4.74207	19.9955	4.35409	7.75831	10.9157	6.76418	10.2303	25.2634	17.6497	14.3717	4.36504	4.41724	26.2015	11.3269	0	11.5409	17.3773	28.1877	186.673	140.961
ENSGALG00000001115	55.3876	39.2915	51.9882	37.9428	38.7915	36.5996	47.3493	40.2391	17.0528	22.9446	4.02408	37.4146	25.2414	29.3207	38.1538	0	4.32784	0	0	29.1676	0
ENSGALG00000001117	1506.54	1790.47	1437.01	1704.94	1711.35	1815.86	1684.28	1497.03	1583.38	1565.53	1621.13	1603.22	1506.91	1859.06	1869.54	1256.71	1345.96	2349.41	2486.78	1773.39	1817.39
ENSGALG00000001118	5088.49	5440.51	4931.55	5817.06	5832.96	4922.97	5068.4	5046.93	5016.04	5719.08	5427.91	5413.89	5094.34	5038.17	4929.59	8221.67	8248.86	4483.33	4225.03	4141.8	3619.68
ENSGALG00000001121	7479.93	7419.31	7796.9	6720.84	7758.96	7577.41	6758.1	6984.54	7068.69	6280.34	6491.42	6015.64	6663.72	6428.1	6054.53	8487.76	8471.02	6565.13	7416.5	8196.09	7778.04
ENSGALG00000001122	46.9166	61.647	69.9841	82.1056	53.0151	48.7995	59.5248	80.4781	82.1059	80.0118	96.003	77.9471	49.8517	30.5684	38.1538	25.1702	18.754	0	0	0	10.0687
ENSGALG00000001124	0	0	0	0	0	0	0	1.36404	0	0	0	0	0	2.49538	0	0	0	0	0	0	0
ENSGALG00000001126	1247.2	1544.56	1373.02	1407.61	1397.79	1001.67	1300.08	1177.16	1290.96	1426.68	1371.06	1284.57	1134.6	1404.28	1258.48	1499.43	1259.4	1383.23	1440.71	2945.93	2446.68
ENSGALG00000001130	4494.22	5022.53	5254.14	3738.92	5713.99	4501.76	4138.33	5158.1	4028.24	4176.5	3599.25	3928.53	3366.57	2882.79	2768.54	803.649	810.749	229.38	310.065	606.686	583.982
ENSGALG00000001132	4.56133	0	0	0	0.646526	1.9263	0	0.682018	1.89475	0	2.87434	0	0	0	0	0	0	0	9.39591	11.667	0
ENSGALG00000001136	28.0196	12.8713	16.6629	13.6843	14.8701	6.42099	18.9397	13.6404	22.737	29.4161	31.0429	24.3195	14.5138	38.6784	32.1923	115.064	118.294	118.165	165.994	163.339	226.545
ENSGALG00000001141	0	0	0	0	2.5861	0	0	0	0	17.0613	9.1979	0	11.9897	14.3484	5.96153	50.3404	62.0324	97.3127	109.619	64.1687	65.4463
ENSGALG00000001143	1621.88	1736.95	1592.31	1899.63	2104.44	2225.52	1910.88	1958.76	1629.49	1690.25	1837.85	1636.89	1679.81	1351.87	1440.31	828.819	728.52	486.563	695.297	1481.71	1832.5
ENSGALG00000001144	688.11	617.147	651.186	677.994	633.595	639.531	644.627	598.812	670.11	656.568	592.115	686.558	600.114	636.946	661.134	717.351	688.126	535.22	516.775	420.013	427.918
ENSGALG00000001146	1224.39	1303.39	1369.69	1378.38	1611.79	1828.06	1242.58	1213.31	1514.54	1201.35	1368.76	1404.29	1410.36	1261.41	1296.04	1028.38	897.305	3503.26	3501.54	5868.52	4118.08
ENSGALG00000001149	20.8518	8.80671	12.6638	11.8182	16.8097	10.2736	8.79344	7.5022	6.94742	34.711	83.3559	31.1788	34.7069	20.5869	26.8269	7.19149	36.0653	0	0	0	0
ENSGALG00000001153	2444.22	2034.35	2316.81	1997.28	1892.38	2273.67	2566.33	2277.94	2387.39	2696.87	2675.44	2466.25	2684.42	2320.08	2635.59	3326.06	3998.92	2252.09	2587.01	2590.08	2668.19
ENSGALG00000001156	136.84	157.166	117.973	138.087	126.073	136.767	118.373	106.395	115.58	78.8352	78.757	91.6658	80.1414	137.246	165.134	71.9149	67.8028	173.773	253.69	571.685	357.437
ENSGALG00000001157	2318.46	1520.85	1537.65	1434.36	1502.53	1408.77	2355.97	1678.45	1548.64	1334.31	1296.9	1363.76	1263.96	1308.83	1511.84	1547.97	1562.35	1004.41	1193.28	1382.54	1313.96
ENSGALG00000001158	722.645	721.473	784.489	804.884	702.127	658.151	711.592	664.967	727.585	813.65	800.792	860.536	826.024	776.063	696.307	756.904	773.241	642.959	679.637	548.351	468.193
ENSGALG00000001161	2611.04	2571.56	2562.75	2737.48	2950.74	2970.99	2673.21	2629.86	2910.97	2762.76	2738.1	2690.11	2336.72	1748.01	2072.83	480.032	439.997	573.45	651.45	1767.56	1550.57
ENSGALG00000001163	2378.41	2204.39	2150.18	3783.7	2344.95	2323.76	2007.61	2453.22	2772.02	1939.7	1996.52	3730.86	2250.9	2227.13	2108.59	2526.01	1520.51	6895.3	4657.24	3144.27	4546
ENSGALG00000001165	1169.66	1325.07	1293.04	1364.7	1261.37	1225.12	1149.23	1156.7	1134.96	1269.6	1098.57	1263.37	1108.73	1187.8	1163.1	1114.68	1087.73	1223.36	1205.81	2082.57	2653.09
ENSGALG00000001167	0	0	0	0	0	0	0	0	0	0	0	0	0	0	0	0	0	0	0	0	0
ENSGALG00000001168	2221.37	2213.87	2250.16	2049.53	2181.38	2404.02	2036.7	1876.23	2039.38	2269.16	2274.18	2433.2	2376.48	2075.53	2062.69	3540.01	3306.47	2818.59	2374.03	2275.07	2245.31
ENSGALG00000001169	22.8067	10.839	31.9927	21.1484	12.284	35.9575	6.76418	13.6404	18.9475	104.133	122.447	82.3121	187.417	194.016	137.115	381.149	320.26	552.597	563.754	122.504	206.408
ENSGALG00000001171	411.823	385.463	290.601	518.758	495.239	667.141	455.906	334.871	334.739	331.225	203.503	261.279	264.403	213.355	267.077	98.883	142.819	17.3773	50.1115	64.1687	40.2746
ENSGALG00000001172	1812.15	1329.14	2011.54	1483.5	1484.42	2826.52	957.809	1306.06	895.586	1075.45	908.292	1800.27	1004.61	1282	1346.71	147.426	151.474	250.233	263.085	320.844	498.399
ENSGALG00000001174	852.969	950.447	860.471	1007.04	866.991	904.075	978.777	998.474	889.27	949.552	975.552	1058.83	865.148	1074.89	956.826	1035.57	1017.04	865.388	945.855	752.524	1027
ENSGALG00000001175	3223.56	3907.47	4031.75	3455.9	3207.41	3274.71	3871.14	3453.74	3448.45	2931.61	2824.33	2796.12	2690.73	3474.82	3244.86	1912.94	1963.4	2912.43	2928.39	4287.64	4208.7
ENSGALG00000001177	6382.61	4549.68	4750.26	4637.72	5437.28	6094.8	4164.71	4182.13	3773.08	2862.78	2621.4	3283.13	3032.75	2310.72	2686.27	1722.36	1559.46	941.848	1199.54	2024.23	1988.56
ENSGALG00000001181	79.4975	93.4866	100.644	50.383	74.997	59.7152	61.5541	64.1097	87.1586	48.8307	70.134	38.0382	50.4827	35.5592	40.5384	16.1809	18.754	34.7545	28.1877	110.837	65.4463
ENSGALG00000001182	4133.22	3866.14	4200.38	3840.3	4071.17	4323.25	3973.96	4083.24	4021.93	4094.72	4037.88	3456.49	3840.47	4334.48	4239.25	4967.52	5337.67	4834.35	5734.64	8511.1	10204.6
ENSGALG00000001183	10859.2	12534	11636	12197.7	12522.6	11664.4	12800.5	11798.2	9776.92	12634.8	13425.5	10426.8	11731.6	12833.7	12255.7	36442.9	37219.4	29954.9	29634.7	21764.9	24894.8
ENSGALG00000001184	1209.4	1152.32	1546.32	1366.56	1307.92	1422.25	1112.03	1075.54	1146.32	1168.41	1299.78	1265.24	1438.13	1079.25	952.653	1262.11	1216.12	2283.37	1979.4	1872.56	1530.44
ENSGALG00000001189	174.634	61.647	109.309	120.67	87.281	77.694	77.1117	67.5198	48.632	52.3607	101.177	59.2398	43.5414	51.7791	58.423	39.5532	50.4915	66.0336	65.7714	192.506	171.167
ENSGALG00000001191	33.2326	35.2268	31.9927	23.6365	33.6193	37.2417	14.8812	23.1886	15.7896	22.9446	17.2461	39.9089	18.3	9.35768	23.8461	41.3511	27.4096	0	6.26394	0	0
ENSGALG00000001201	1522.83	1541.85	1381.69	1572.45	1737.21	1596.9	1593.64	1614.34	1448.22	1521.99	1594.69	1585.76	1761.85	1578.95	1583.38	2241.95	2498.61	3235.65	3307.36	1318.38	1334.1
ENSGALG00000001203	0	0	0	3.11006	0	0	3.38209	0	5.05267	0	0	0	0	0	1.19231	0	4.32784	0	0	0	0
ENSGALG00000001204	310.822	241.846	232.614	315.982	307.746	316.555	249.598	264.623	246.949	318.282	284.56	337.979	383.669	393.646	321.327	481.83	564.062	973.127	945.855	303.343	342.334
ENSGALG00000001206	104.259	115.842	101.31	136.221	106.677	160.525	106.874	94.8005	66.9479	85.895	108.65	94.1601	66.8896	122.274	101.346	73.7128	80.7863	142.494	159.73	40.8346	10.0687
ENSGALG00000001207	1111.66	1117.1	1341.03	928.043	991.124	1236.68	1173.59	1404.27	1274.54	996.029	1120.99	1043.24	1151.64	1155.98	1266.23	1700.79	1654.68	1963.63	1901.11	2053.4	2074.14
ENSGALG00000001209	170.724	154.456	187.291	159.235	182.967	182.998	154.223	184.827	166.107	127.666	114.399	130.951	136.303	115.411	138.308	35.9575	40.3932	347.545	454.136	2957.59	3151.49
ENSGALG00000001214	63.8587	60.2921	59.3199	38.5648	58.8338	56.5047	37.8794	53.1974	53.053	34.1227	48.289	37.4146	74.4621	48.0361	79.2884	129.447	187.54	719.419	736.013	151.671	80.5493
ENSGALG00000001219	799.536	779.732	835.81	875.171	800.399	931.686	781.94	827.288	671.374	765.407	786.42	787.577	841.8	769.825	644.442	798.256	836.716	948.799	833.104	1335.88	1610.99
ENSGALG00000001220	1982.88	2253.84	2010.21	2149.67	2369.52	2270.46	2061.72	2014	1728.65	1519.64	1676.89	1560.19	1837.57	2237.11	2335.73	1855.4	1974.94	5720.6	5772.22	5576.84	4087.88
ENSGALG00000001223	1408.15	1522.88	1505.66	1492.83	1514.16	1623.87	1385.3	1367.45	1469.7	1247.83	1276.78	1355.03	1323.28	1507.21	1397.98	1197.38	1149.76	1275.49	1199.54	1260.04	1656.29
ENSGALG00000001225	3569.57	3692.04	3710.49	3638.15	3718.82	3889.19	3469.35	3455.78	3264.66	3926.46	3748.72	3360.46	3487.1	3742.45	3411.19	3167.85	3313.68	2860.3	3113.18	4328.47	4878.27
ENSGALG00000001229	1913.8	1379.94	1575.64	1853.6	1640.24	1776.05	1532.76	1942.39	1486.12	1613.18	1242.87	1357.53	1557.39	1283.25	1819.46	1497.63	1706.61	1136.47	1490.82	1464.21	1948.29
ENSGALG00000001231	1541.08	1665.15	1564.98	2193.84	2032.03	1831.91	1879.77	1964.89	1875.8	1688.48	2187.95	1655.6	1502.49	1534.66	1672.21	568.128	546.75	284.987	297.537	577.518	453.09
ENSGALG00000001234	4.56133	0	26.6606	15.5503	16.1631	0	0	0	2.52634	11.7664	2.29947	2.49431	3.15517	1.87154	5.36538	0	0	27.8036	56.3754	40.8346	40.2746
ENSGALG00000001235	5.21295	2.70976	0	0	0	0	0	4.77412	0	7.05987	14.3717	14.3423	9.46552	26.2015	4.17307	28.766	14.4261	13.9018	28.1877	0	0
ENSGALG00000001238	1305.84	1352.85	1315.7	1349.14	1329.26	1413.9	1137.74	1070.77	1182.33	1112.52	1259.54	1309.51	1209.06	1121.67	1097.52	1312.45	1374.81	1702.97	1356.14	1551.72	1364.3
ENSGALG00000001239	767.607	785.829	771.825	791.2	772.598	810.971	830.642	705.206	713.69	722.46	665.698	652.885	579.921	595.772	739.23	544.755	486.161	559.548	494.851	991.698	1107.55
ENSGALG00000001244	0	0	0	2.48805	2.5861	0	0	0	0	10.5898	11.4974	39.2853	18.931	13.1007	5.96153	16.1809	2.88523	0	0	0	0
ENSGALG00000001245	1152.71	1232.26	1331.7	1244.65	1340.89	1279.06	1143.82	1024.39	1248.64	1471.98	1491.21	1663.08	1309.4	1325.05	1186.35	1609.1	1471.47	1511.82	1334.22	1044.2	1147.83
ENSGALG00000001250	31978.8	28863	35997.8	29615.3	29119.5	31541.2	26596.1	30748.1	26740	25683.8	25470.7	27366.3	26140.6	19774	20749.7	21953.8	20522.6	18607.6	16787.4	24786.6	27709
ENSGALG00000001252	56.0392	58.2598	65.3185	44.7849	78.8761	24.3998	87.258	34.1009	50.5267	49.4191	37.9413	40.5325	40.3862	53.0268	42.923	28.766	24.5244	0	0	0	0
ENSGALG00000001253	2413.6	2561.4	2727.38	2388.53	2809.15	2562.62	2452.02	2686.47	2348.86	2548.61	2399.5	2084.62	2495.74	2789.21	2914.59	2864.01	2846.28	3489.35	3614.29	2525.91	2864.53
ENSGALG00000001256	614.477	622.566	535.878	395.6	484.248	470.016	492.433	527.882	643.584	498.309	748.479	536.276	362.845	504.691	469.769	235.521	269.769	347.545	538.699	180.839	196.339
ENSGALG00000001258	7772.51	7857.62	8742.02	7434.91	7881.8	9088.27	8322.65	7564.26	8442.38	8928.38	7526.18	8529.91	8524.01	7010.15	7527.63	6511.9	8007.95	7371.44	9734.16	9817.81	10023.4
ENSGALG00000001262	15949	15129.9	16784.2	18585.1	16606.7	15830.3	15511	18364.7	14481	16189.4	15317.4	15131.7	16205.6	16159.5	15286.6	13920.9	14853.1	12480.4	11381.6	13352.9	15676.9
ENSGALG00000001263	484.153	377.334	465.228	398.71	415.716	470.016	545.193	426.261	438.951	579.497	655.35	594.269	648.703	741.128	684.98	1580.33	1633.04	5275.74	6057.23	3342.61	2557.44
ENSGALG00000001264	543.45	514.176	516.55	408.662	475.843	559.268	635.833	414.667	529.899	502.427	508.184	530.664	620.938	585.167	539.519	404.521	415.473	163.346	313.197	215.84	327.231
ENSGALG00000001267	1253.71	1583.85	1430.34	1589.86	1449.51	1700.92	1580.79	1527.72	1536.01	1804.38	2003.99	1968.63	1734.71	1994.43	1606.63	1749.33	2073.04	1310.25	1396.86	1050.03	1067.28
ENSGALG00000001270	714.174	820.379	723.169	694.788	723.462	658.151	708.887	604.95	885.481	766.584	745.604	556.854	643.655	614.487	611.653	433.287	438.554	382.3	341.385	1195.87	1490.16
ENSGALG00000001273	0	4.74207	1.33303	4.35409	0	0	3.38209	0	0	0	3.44921	0	0.631034	1.24769	0	3.59575	8.65568	0	0	0	0
ENSGALG00000001275	3480.95	3446.81	3633.18	3338.96	3555.25	3480.18	3345.57	3693.81	3536.24	3389.91	3441.74	3419.07	3390.55	3400.58	3376.61	3678.45	3436.3	3948.11	3805.34	4030.96	4500.69
ENSGALG00000001276	207.866	183.586	231.281	130.001	208.828	125.209	204.278	159.592	130.738	95.3082	169.011	150.282	128.1	109.797	136.519	79.1064	59.1471	48.6563	37.5836	134.171	95.6523
ENSGALG00000001279	2491.14	2676.56	2878.68	2336.28	2787.17	2552.34	2435.11	2446.4	2314.75	2536.26	2309.25	2088.98	2091.25	2184.71	2372.69	1343.01	1470.02	535.22	651.45	635.854	523.57
ENSGALG00000001282	22.155	12.1939	21.3285	6.22012	8.40483	2.5684	2.70567	15.0044	12.6317	29.4161	9.77276	26.8138	26.5034	11.8531	11.3269	12.5851	11.5409	13.9018	28.1877	0	0
ENSGALG00000001283	4950.35	5015.08	5104.18	6590.22	5059.71	5409.68	6286.63	5323.83	4933.3	6012.65	5626.24	5375.86	4954.25	5885.98	7035.21	8336.74	9213.97	7851.05	8622.31	10220.3	10194.5
ENSGALG00000001288	45.6133	49.453	45.9896	31.1006	34.9124	20.5472	58.172	51.8334	44.2109	30.0044	36.2167	60.4869	49.8517	67.9991	51.2692	34.1596	56.2619	0	0	0	0
ENSGALG00000001289	416.384	498.595	407.241	508.806	555.366	618.983	430.202	449.45	401.056	332.99	317.327	331.119	369.155	351.225	379.75	239.117	262.556	135.543	131.543	46.6681	50.3433
ENSGALG00000001299	0	0	0	0	0	0	4.73493	0	2.52634	0	8.04816	0	0	6.8623	0	0	0	0	0	0	0
ENSGALG00000001304	1280.43	1141.48	1469	900.674	1156.63	872.613	954.426	1046.22	1077.48	644.213	499.561	844.946	875.245	623.845	641.461	278.67	261.113	66.0336	56.3754	694.189	901.145
ENSGALG00000001306	2012.2	2001.83	1872.91	1938.19	1896.91	2022.61	1954.17	2044.01	2031.17	2162.08	2369.03	2211.2	2240.17	2274.54	2116.94	3074.36	2968.9	2293.8	2630.85	2257.57	2079.18
ENSGALG00000001309	998.28	1321.01	1069.09	1051.82	943.281	839.866	994.335	920.724	1098.96	998.971	1141.69	1079.41	1089.8	1136.65	1059.36	1515.61	1324.32	1730.78	1531.53	1650.89	1616.02
ENSGALG00000001310	359.042	306.88	335.924	346.461	332.314	395.533	363.913	292.586	433.898	315.341	297.207	359.804	407.017	336.252	345.769	305.638	311.604	250.233	203.578	145.838	236.614
ENSGALG00000001311	124.459	170.715	169.961	111.962	118.961	120.073	109.58	111.169	101.053	84.1301	57.4868	85.43	133.779	62.3845	101.942	100.681	77.9011	10.4264	12.5279	0	0
ENSGALG00000001313	17393.7	17941.3	17820.6	16801.2	16339	15322.4	18236.2	17485.6	18511.7	17645	18932.7	17955.3	17369.9	20828.9	18915.3	22692.8	20923.7	17804.7	17792.7	16777.2	16975.8
ENSGALG00000001314	4524.84	3738.11	3737.82	2866.86	2717.99	3656.75	2429.7	2522.1	2211.18	2508.02	2095.97	2496.8	2043.92	1536.53	1581	1026.59	1125.24	813.256	930.195	1965.9	2507.1
ENSGALG00000001315	662.696	711.988	726.502	620.146	684.671	801.982	739.325	617.908	582.32	667.746	631.206	573.067	650.596	629.46	628.346	309.234	372.194	295.413	316.329	285.842	342.334
ENSGALG00000001316	1288.25	1201.78	1145.07	1319.29	1387.44	1236.68	1661.96	1383.13	1443.8	1818.5	1611.93	1587.63	1532.78	1435.47	1393.81	1885.97	1852.32	2634.39	3157.03	4824.32	3705.27
ENSGALG00000001317	4677.32	5564.48	5210.15	5432.66	4810.15	5387.85	4915.53	4596.12	4777.93	4573.62	4655.29	5119.57	4648.83	5071.24	4697.69	3318.87	3397.35	5025.5	5462.15	6160.2	5668.66
ENSGALG00000001319	87.9685	58.9372	112.641	26.1245	142.882	68.7046	81.1702	40.9211	48.632	101.78	43.69	26.1902	66.2586	20.5869	29.8077	458.458	454.423	618.631	623.262	2000.9	2728.61
ENSGALG00000001320	0	0	0	0	0	5.13679	0	0	0	4.11826	2.87434	12.4715	0	0	0	3.59575	10.0983	31.2791	53.2435	64.1687	45.309
ENSGALG00000001325	101.001	71.8085	131.304	83.3497	84.6949	179.146	45.32	51.8334	80.8427	122.371	84.5057	266.267	22.0862	17.4677	17.2884	109.67	73.5733	399.677	541.831	915.862	996.797
ENSGALG00000001328	19633.3	19300.2	21289.2	18866.3	18637.4	17577.5	17465.8	18091.2	18659.5	17106.1	17338	18833.9	17695.5	14071.4	13853.4	12775.7	11937.6	11767.9	12722.1	23147.4	23676.5
ENSGALG00000001329	4311.76	3939.31	4233.71	3778.1	4015.57	3769.76	4456.24	4079.15	4037.08	4038.83	4141.93	4018.95	4096.67	4262.11	3910.17	5442.16	6086.38	4479.86	6213.83	3686.78	4007.33
ENSGALG00000001330	4408.85	5193.25	5292.8	5499.21	4744.85	4099.8	4940.56	4429.71	4787.41	4772.47	4897.3	5284.81	4971.92	4652.64	4252.36	6790.57	6618.71	6151.55	4910.93	7216.06	5804.58
ENSGALG00000001331	983.945	974.835	963.781	937.373	1349.3	960.58	1335.93	1269.24	1203.8	1490.81	1503.86	1151.12	1527.73	1333.16	1311.54	3059.98	3204.04	5028.98	5258.58	21747.4	25806
ENSGALG00000001332	1813.46	2125.8	1835.58	2166.47	2004.88	1501.87	1919.68	2044.69	1686.96	1910.28	1697.59	1562.06	1602.2	1900.23	1820.06	1659.44	1506.09	681.189	748.541	309.176	281.922
ENSGALG00000001333	1118.83	1104.23	1112.41	970.339	1022.8	1042.77	1039.66	999.156	1057.27	1009.56	1013.49	1184.17	1052.57	954.483	1059.96	1398.75	1413.76	1835.04	1825.94	1761.72	1344.17
ENSGALG00000001334	30659.3	30854	31939.4	31559.7	32765.9	29195	30135.1	32317.4	30324.9	29745	30863.5	29585.6	28917.1	28635.1	28281.5	23687	23106.3	16077.4	15224.5	15622.2	16130
ENSGALG00000001335	4659.08	4952.08	4626.28	4606	4694.42	4477.36	5037.96	4878.47	4579.61	4623.04	4863.39	4724.84	4749.16	5003.24	4876.53	4376.02	3805.61	5293.11	5008.02	5250.17	5296.11
ENSGALG00000001341	1281.73	1110.32	1259.71	1193.02	1238.74	1101.2	1141.12	1269.92	1106.53	998.383	1060.06	978.392	1139.65	913.933	1015.25	1156.03	1172.84	1060.01	1124.38	1551.72	1334.1
ENSGALG00000001342	110.124	144.972	141.301	181.628	129.952	159.241	126.49	198.467	168.633	98.2498	96.5779	129.704	94.6552	84.8429	70.9422	23.3723	51.9341	0	25.0558	0	0
ENSGALG00000001343	2523.07	2595.27	2424.78	2970.73	2156.16	2491.99	2347.85	1907.6	2231.39	2347.41	1921.79	1895.67	1934.12	1978.21	2026.92	1458.07	1661.89	2637.87	2778.06	7501.9	10909.4
ENSGALG00000001347	426.81	298.073	289.268	422.346	409.251	508.542	281.39	275.535	293.055	172.378	281.686	240.077	270.083	175.3	209.25	66.5213	51.9341	20.8527	21.9238	75.8357	75.5149
ENSGALG00000001348	0	0	0	8.08616	0	8.98939	1.35284	15.0044	0	4.11826	9.1979	4.98861	0	6.23845	7.74999	0	0	0	0	0	0
ENSGALG00000001350	1276.52	1057.48	1281.04	1401.39	1460.5	1652.12	1238.52	1210.58	1177.9	1343.73	1295.18	1198.51	1156.05	1230.22	1377.11	1386.16	1462.81	1212.93	1371.8	840.027	785.355
ENSGALG00000001362	1048.45	1158.42	1075.76	1057.42	959.444	1121.1	1150.59	988.926	1030.74	1144.87	853.105	962.179	922.572	960.721	1007.5	1044.56	1092.06	1383.23	1565.98	2514.25	2773.92
ENSGALG00000001363	1249.15	1427.36	1181.07	1462.35	1245.86	1479.4	1461.06	1538.63	1399.59	1830.27	2064.93	1709.22	1906.35	2265.18	1777.13	2930.53	2960.24	1845.47	1860.39	1289.21	1313.96
ENSGALG00000001364	11018.9	13838	12620.5	13811.2	13677.3	14506.3	15082.1	13798.6	14758.2	15201.7	16785.6	14857.3	15620	18760.9	16791.3	20116.4	20792.4	19174.1	20511.3	24979.1	29627
ENSGALG00000001366	635.98	568.371	500.553	536.797	592.218	605.499	579.014	566.075	589.899	582.439	629.481	609.858	605.162	476.618	512.692	523.181	483.275	715.943	726.617	624.186	594.051
ENSGALG00000001369	98.3945	76.5506	79.3153	192.824	115.728	133.557	86.5816	24.5526	61.2636	89.425	67.8345	289.34	107.907	51.1553	73.3269	46.7447	33.1801	48.6563	34.4517	0	0
ENSGALG00000001370	1144.89	1126.58	1017.1	1204.84	1263.96	1411.33	792.086	1100.78	741.479	545.375	513.358	637.295	824.131	602.01	522.826	190.575	276.982	253.708	231.766	525.017	453.09
ENSGALG00000001371	291.925	303.493	340.589	269.331	246.326	403.88	319.946	264.623	258.318	227.681	249.493	195.803	290.276	322.528	239.654	161.809	187.54	257.183	294.405	665.021	755.149
ENSGALG00000001373	84.7105	94.8415	93.3122	108.852	56.2477	84.115	47.3493	68.2018	60.6321	94.1315	225.923	107.879	122.421	84.2191	61.4038	89.8936	67.8028	125.116	122.147	0	45.309
ENSGALG00000001374	2545.87	2373.07	2658.73	2400.97	2771.01	2473.37	2759.11	2670.1	2420.23	2307.4	2354.09	2420.72	2208.62	2264.56	2271.94	2628.49	2618.34	1470.12	1415.65	1225.04	1389.48
ENSGALG00000001375	903.144	1007.35	932.455	1046.85	974.314	967.001	930.752	942.549	912.007	844.242	933.012	872.384	941.503	962.593	871.576	976.245	939.141	868.863	908.271	980.031	684.669
ENSGALG00000001376	358.39	447.787	438.567	463.399	460.973	586.236	437.643	413.985	422.53	429.475	431.726	407.196	401.338	512.801	435.788	744.319	819.404	900.142	995.966	904.195	1097.48
ENSGALG00000001377	1425.74	1696.98	1657.62	1844.27	1525.15	1889.06	1672.11	1630.7	1590.33	1628.48	1883.27	1794.03	1762.48	1771.1	1561.33	1481.45	1735.46	1379.75	1456.37	1446.71	1545.54
ENSGALG00000001382	2564.77	2849.99	2796.7	2609.34	2750.97	2759.74	2746.26	2700.79	2413.91	2836.89	2603.58	2585.35	2585.35	2760.51	2741.11	3004.25	2891	2926.33	2643.38	2724.25	3171.63
ENSGALG00000001383	0	2.03232	0	0	2.5861	1.9263	6.76418	2.04605	3.15792	4.11826	5.17382	0	5.67931	2.49538	2.38461	5.39362	7.21307	34.7545	9.39591	11.667	35.2403
ENSGALG00000001387	155.737	182.231	213.951	223.924	192.665	162.451	194.809	141.178	207.791	220.032	305.83	230.1	259.355	339.996	284.365	408.117	427.013	2248.62	2167.32	1487.55	1198.17
ENSGALG00000001389	805.401	621.889	667.182	655.601	751.263	676.13	737.973	702.478	591.794	628.916	666.273	811.273	685.934	718.67	847.73	695.777	809.306	1202.51	1290.37	1038.37	1313.96
ENSGALG00000001391	121.853	73.1634	115.974	78.9956	95.6858	102.736	62.2305	68.8838	71.369	41.1826	27.5937	85.43	61.8414	54.2745	57.8269	118.66	132.72	55.6072	43.8476	17.5006	40.2746
ENSGALG00000001392	2984.41	3141.28	3215.27	2527.24	4365.99	3040.98	4084.89	3933.88	3438.34	2972.79	3223.86	3246.34	3657.48	2645.73	3244.27	1231.54	1269.5	542.171	610.734	810.859	669.566
ENSGALG00000001394	1344.29	1348.78	1343.7	1477.9	1331.2	1359.32	1279.78	1284.92	1297.9	1390.21	1483.74	1545.85	1448.22	1416.75	1427.79	1850.01	1784.51	3263.45	3382.53	3844.29	3252.18
ENSGALG00000001405	4206.85	4082.25	4462.99	4372.13	4029.15	4817.03	4887.12	4532.69	5017.93	6050.31	6608.11	6436.56	6191.71	6742.52	5987.17	8005.93	8258.96	9776.45	10144.4	15686.3	18143.7
ENSGALG00000001407	6428.87	6311.02	6051.29	8285.21	7110.49	7110.6	4603.7	6828.36	4141.93	3522.28	3737.22	3520.71	4058.81	2934.57	2562.27	240.915	292.85	184.199	272.481	595.019	473.227
ENSGALG00000001409	5.21295	4.06463	2.66606	11.8182	18.1027	9.63149	10.1463	2.04605	5.68425	4.11826	6.89842	8.73007	0	0	7.15384	0	0	0	0	0	0
ENSGALG00000001410	33.2326	48.0982	35.9918	23.0145	27.8006	28.8945	34.4973	26.5987	26.5265	78.2468	70.134	66.7227	68.1517	54.2745	48.8846	23.3723	7.21307	142.494	150.335	186.673	151.03
ENSGALG00000001412	1504.59	1342.68	1692.28	1229.1	1326.02	1546.82	1365.69	1295.15	1475.38	1467.28	1400.38	1235.93	1810.44	1728.67	1513.04	1862.6	1850.87	9411.53	10426.3	15558	18762.9
ENSGALG00000001416	134.233	149.037	186.624	156.125	170.036	199.051	102.139	265.305	125.054	74.1286	45.4146	99.7723	115.479	53.6507	79.2884	19.7766	2.88523	10.4264	15.6598	17.5006	0
ENSGALG00000001418	0	0	0	0	0	0	0	0	6.31584	7.64819	13.222	6.23577	15.1448	10.6054	7.74999	8.98936	7.21307	52.1318	90.8271	29.1676	75.5149
ENSGALG00000001419	2618.2	2566.82	2750.71	2488.05	2326.85	2754.6	1956.2	2444.35	2369.07	1970.29	1772.32	1657.47	2151.2	1948.27	2150.92	1821.25	2021.1	4191.4	4954.78	5891.85	4994.06
ENSGALG00000001420	3445.76	3440.04	3470.55	3353.89	3707.83	3634.28	3478.82	3779.74	3358.13	3554.64	3634.32	3134.72	3516.12	3599.59	3559.63	2819.06	3179.52	1716.87	1829.07	2111.73	2028.83
ENSGALG00000001425	583.199	621.889	605.863	573.495	605.795	731.993	544.517	504.011	540.636	615.973	568.545	473.295	588.124	574.561	580.653	611.277	689.569	948.799	920.799	775.858	865.905
ENSGALG00000001428	8042.28	7942.97	8452.08	8401.52	8025.32	7808.57	6886.62	7879.35	7810.8	6244.45	7367.51	6097.96	6244.72	5057.51	6330.55	1684.61	1559.46	3239.12	3918.09	16339.7	17856.8
ENSGALG00000001429	1317.57	1572.34	1433.67	1122.73	1158.57	1144.86	1215.52	1210.58	1318.12	1146.64	1149.16	1202.26	1116.3	1317.56	1278.15	1814.05	1659.01	1675.17	1478.29	1452.55	1223.34
ENSGALG00000001431	1.95486	0	2.66606	1.86604	2.5861	1.2842	2.02926	0	0	2.35329	6.89842	0	10.7276	0.623845	11.3269	14.383	15.8687	17.3773	21.9238	40.8346	45.309
ENSGALG00000001433	433.978	389.527	455.23	427.945	464.205	405.164	501.226	501.283	457.267	488.307	477.141	473.295	429.734	468.508	549.653	463.851	419.8	385.775	388.364	367.512	352.403
ENSGALG00000001434	3132.33	2978.02	2874.68	3947.29	3197.72	2965.21	2893.04	3411.45	3384.03	3074.57	3880.36	3208.3	2728.59	2297	2398.32	1357.39	1055.99	695.091	704.693	1837.56	1751.95
ENSGALG00000001437	7909.35	7898.26	7400.99	6848.98	6632.71	9139.64	6444.91	5977.89	6627.84	3283.43	3372.75	4143.04	3146.34	3411.18	4216.59	544.755	582.816	1772.48	1785.22	3850.12	4551.03
ENSGALG00000001439	927.254	922.672	961.115	1078.57	1043.49	1221.27	986.218	1018.93	1011.8	1087.22	1279.66	1128.05	1366.19	1429.85	1285.31	1359.19	1211.8	5161.05	6364.16	10797.8	10743.3
ENSGALG00000001441	4728.8	5103.83	4950.21	5070.65	5032.56	5653.68	5187.45	4771.4	4754.56	4783.06	4776.58	4737.31	5128.42	5475.49	5330.8	4325.68	4156.17	6356.6	6195.04	10290.3	10315.3
ENSGALG00000001442	297.138	358.365	477.225	282.394	347.184	294.081	304.388	214.836	253.897	194.146	138.543	198.921	147.031	192.144	206.269	102.479	112.524	121.641	156.598	151.671	216.476
ENSGALG00000001445	87.9685	59.6146	81.9814	89.5698	52.3686	60.9994	73.0532	75.704	109.264	87.0717	68.4094	82.9357	64.3655	57.3937	52.4615	34.1596	40.3932	59.0827	46.9795	157.505	291.991
ENSGALG00000001446	143700	115902	151916	107045	119927	161376	111740	137704	113646	113280	118390	136374	124637	66677.8	85302.4	30858.7	28549.3	41910.5	35287.9	49993.3	50141.9
ENSGALG00000001449	12.3808	16.936	0	14.3063	37.4985	14.1262	116.344	66.1557	72.0006	148.846	128.771	112.867	83.9276	155.961	140.096	537.564	598.684	17.3773	34.4517	0	0
ENSGALG00000001450	275.635	217.458	210.619	130.623	166.804	177.861	137.989	178.689	135.791	585.969	916.915	540.017	1378.18	1603.91	907.345	2844.23	3149.22	6433.06	7626.35	210.007	105.721
ENSGALG00000001452	10236.3	11398.6	11479.4	12004.8	10787.3	9705.33	10307.9	10237.8	10774.2	9740.85	9947.52	10484.2	9810.69	9982.14	9536.07	11003	10184.8	10228.3	9117.16	9841.15	9182.62
ENSGALG00000001459	28.0196	29.8073	1460.34	50.383	34.9124	41.7364	67.6418	55.2434	72.0006	105.898	109.8	104.137	212.028	196.511	132.942	127.649	80.7863	1011.36	855.028	122.504	40.2746
ENSGALG00000001462	10.4259	15.5811	9.33122	14.9283	18.1027	10.2736	8.79344	11.5943	8.84217	18.238	14.3717	22.4488	4.41724	14.3484	11.3269	10.7872	21.6392	27.8036	9.39591	0	15.103
ENSGALG00000001463	506.959	479.627	476.559	505.696	486.834	530.374	598.63	507.421	542.531	528.313	481.74	430.268	414.59	626.34	559.192	569.926	564.062	677.713	663.977	501.683	463.158
ENSGALG00000001465	10345.8	9557.99	9061.94	9407.32	9388.85	10472.6	9233.11	9130.85	10529.1	9361.97	9492.23	10277.2	10261.2	10014.6	9376.3	13457.1	12132.4	18492.9	14883.1	18328.9	15233.9
ENSGALG00000001467	2816.3	2957.7	2775.37	2828.29	3244.91	2905.5	2867.34	3155.7	2555.39	2825.71	2792.71	2259.22	2782.86	2549.65	2671.96	3610.13	3346.86	3103.58	2768.66	3208.44	3554.24
ENSGALG00000001470	580.592	430.851	457.23	460.289	396.32	525.879	409.233	403.755	540.004	470.069	515.657	403.454	480.217	295.079	348.75	375.755	441.44	556.072	610.734	577.518	654.463
ENSGALG00000001472	4240.74	3838.37	4439.66	3330.25	3568.18	4052.93	3927.96	3903.87	3766.77	5443.74	6236.75	5750.62	7357.23	6857.3	5612.19	13726.8	12996.5	26691.5	22684.9	5191.83	4299.32
ENSGALG00000001473	2196.61	2381.2	2423.45	2378.58	2435.46	2532.44	2363.41	2142.22	2327.39	2585.09	2469.06	2433.2	2380.26	2268.92	2533.06	2998.85	2619.79	1835.04	1794.62	1540.05	1691.53
ENSGALG00000001474	10925	10857.3	10613.6	11170.1	11431.9	10812.9	11193.4	11256	11462	10339.8	11326.1	11097.8	10831.1	11675.9	11557	11837.2	11434.2	12355.2	11375.3	11521.2	12278.7
ENSGALG00000001475	9617.89	9571.54	10460.3	10263.2	10766.6	8219.51	10018.4	10019.5	11094.4	11751.7	11235.2	9288.8	9389.16	10045.2	10017.8	21186.1	18044.2	6175.88	5578.04	2537.58	2164.76
ENSGALG00000001476	6134.99	6643.64	6514.52	6225.1	6404.48	5963.82	5426.91	5458.19	5561.73	5211.36	5291.66	5448.81	5214.24	4997.62	4964.17	5434.97	4965.47	7072.55	6135.53	5699.35	4918.54
ENSGALG00000001479	1540.43	1426.01	1425.68	1557.52	1417.18	1618.09	1420.48	1284.92	1275.17	1206.06	1102.02	1278.33	1264.59	1071.77	1172.04	918.713	865.568	914.044	814.312	793.359	765.218
ENSGALG00000001480	555.831	456.594	585.867	394.356	337.486	416.08	435.613	342.373	418.109	320.047	248.918	371.652	272.607	282.602	263.5	142.032	150.032	93.8372	137.807	87.5028	70.4806
ENSGALG00000001483	2424.67	2131.9	3077.97	2377.95	2976.6	2963.93	2807.81	2101.3	2854.76	2017.95	1867.17	2488.07	2030.04	1520.93	2252.86	1645.05	1471.47	493.514	620.13	740.857	709.841
ENSGALG00000001486	33.2326	21.0006	25.3276	31.1006	14.2236	14.7683	24.3511	32.7369	22.1054	79.4235	278.811	81.065	54.269	50.5315	82.8653	5.39362	7.21307	10.4264	0	157.505	115.79
ENSGALG00000001489	2128.19	2138.67	2359.46	2210.01	2400.55	2396.96	2289	2013.32	2502.34	2297.99	2410.42	2453.15	2322.21	2292.01	2415.61	3083.35	2808.77	6891.82	6235.75	5862.69	5225.63
ENSGALG00000001490	0	0	0	0	0	0	0	0	0	0	0	0	0	0	0	28.766	31.7375	69.5091	75.1673	81.6693	85.5836
ENSGALG00000001491	1717.67	1808.76	2028.21	1864.79	1904.02	1281.63	1707.28	1753.47	1906.75	2052.66	1911.44	1673.68	1771.31	1788.56	1353.27	1727.76	1592.64	754.173	808.048	414.18	171.167
ENSGALG00000001492	1931.4	2015.38	2038.2	1921.4	2164.57	1970.6	2276.15	2021.5	2070.96	2443.89	2259.23	2112.05	2531.08	2320.7	2053.15	1859	1871.07	861.912	1005.36	1207.54	1263.62
ENSGALG00000001501	10222.6	10621.6	10688.9	10371.4	10460.8	9470.96	10327.6	11137.4	10467.2	9833.8	10120	8771.85	10309.2	10454.4	10057.7	7948.4	7625.65	10718.3	9781.14	8621.94	8432.5
ENSGALG00000001502	1634.91	1875.83	1617.63	1544.46	1435.93	1568.01	1797.24	1686.63	1754.54	1712.61	2118.97	1935.58	1983.34	2257.7	1940.48	3072.56	2980.44	2766.46	2408.48	1405.88	1495.2
ENSGALG00000001503	2444.87	2471.97	2140.18	2697.05	1316.97	2226.16	2615.71	2637.36	2698.13	1774.38	2309.25	2607.8	2561.37	2923.34	2449	3315.28	3090.08	3458.08	2956.58	3301.77	3025.63
ENSGALG00000001504	1128.6	1339.97	1012.44	1330.48	1263.31	1411.98	1180.35	1137.61	1237.27	1287.84	1453.84	1418.64	1161.1	1686.88	1467.13	1702.59	1552.25	1292.87	1302.9	898.362	941.42
ENSGALG00000001506	1192.46	1193.65	1234.39	1294.41	1247.15	904.718	1245.96	1230.36	1523.38	1183.7	1231.37	1028.28	1080.96	1177.2	979.48	1084.12	892.978	368.398	344.517	110.837	105.721
ENSGALG00000001512	20.8518	12.1939	26.6606	11.1962	14.8701	14.7683	77.1117	23.8706	54.3162	114.134	56.912	77.3235	57.4241	64.8799	75.1153	194.17	178.884	69.5091	84.5632	29.1676	25.1716
ENSGALG00000001513	2528.28	2591.2	2621.41	2440.78	2834.37	2317.34	2795.64	2881.53	3083.39	3012.21	2943.9	2486.82	2449.68	2642.61	2722.04	3002.45	2810.21	1609.13	1531.53	1184.2	1228.38
ENSGALG00000001518	3406.01	3086.41	2810.7	2740.59	2866.05	3077.58	3095.97	3030.21	3360.66	3713.49	4653.56	3688.46	4809.74	5070.61	5055.38	16826.3	15925	26844.4	24470.1	17558.9	16245.8
ENSGALG00000001521	2453.35	2906.21	2827.36	3023.6	2966.26	3347.26	3307.01	2925.86	3468.03	3584.65	4512.72	3620.49	4185.65	4764.93	3947.73	5215.63	5600.22	4486.81	4378.49	1901.73	2351.03
ENSGALG00000001522	2499.61	2681.98	2704.05	2598.77	2638.47	2384.11	2598.8	2649.64	2667.81	2685.69	2917.46	2642.72	2551.9	2912.73	2767.34	3351.24	3266.08	2186.06	2192.38	1405.88	1696.57
ENSGALG00000001525	5698.41	5647.81	5410.11	5512.9	5622.83	5701.84	5850.34	5597.32	5720.89	5330.79	5787.2	5448.81	5062.79	4913.4	4880.11	3673.05	3325.22	3683.98	3178.95	5921.02	6630.21
ENSGALG00000001527	2660.56	3034.25	3207.27	3454.04	3503.52	3598.32	3320.54	2710.34	2423.39	3654.07	2805.36	2861.59	2890.14	2688.77	2456.15	586.107	561.177	886.24	952.119	1750.06	1646.23
ENSGALG00000001529	3551.32	3322.16	3368.57	3401.79	3292.76	2885.59	2842.99	3182.3	3485.08	2583.91	2586.33	2391.42	2199.15	2374.35	2349.44	999.617	865.568	542.171	510.511	589.185	478.261
ENSGALG00000001531	69.7232	74.5183	167.962	103.876	64.006	163.735	81.8466	115.261	108.001	91.7783	121.297	158.388	138.197	215.85	176.461	86.2979	102.426	72.9845	75.1673	87.5028	65.4463
ENSGALG00000001533	14.9872	14.2262	11.9973	18.0384	19.3958	22.4735	17.5869	19.7785	15.7896	12.9431	33.9172	18.7073	28.3965	21.8346	36.9615	25.1702	4.32784	48.6563	78.2992	81.6693	40.2746
ENSGALG00000001534	52.1295	37.2591	65.985	46.6509	49.7825	70.6309	41.2615	34.7829	48.632	126.489	102.327	77.9471	51.1138	19.3392	60.2115	66.5213	41.8358	17.3773	15.6598	23.3341	0
ENSGALG00000001536	1844.73	1904.28	1833.58	1699.34	1864.58	2090.67	1626.11	1623.88	1584.64	1766.73	1630.33	1648.74	1840.1	1835.35	1701.42	2651.86	2853.49	1824.61	1872.92	1026.7	1102.52
ENSGALG00000001538	2102.12	1909.7	1948.22	1815.65	2006.82	1946.2	1980.55	1853.72	2070.33	2175.03	2259.81	2055.31	2035.09	2011.9	1930.34	2486.46	2462.54	3326.01	3009.82	2105.9	2069.11
ENSGALG00000001540	3114.09	3240.87	3259.93	2968.24	2592.57	2401.45	2872.07	2798.32	3231.81	3062.22	3595.23	3149.69	2846.6	3607.7	3387.94	4030.83	3670.01	2578.79	2521.24	2205.07	2406.41
ENSGALG00000001542	1206.8	1300.68	1225.72	1276.37	1300.81	1293.83	1376.51	1323.11	1420.43	1555.52	1821.18	1659.96	1676.66	1809.77	1498.13	1790.68	1620.05	1942.78	1371.8	1370.88	1344.17
ENSGALG00000001545	295.835	427.464	249.277	329.667	343.305	371.133	325.357	312.364	338.529	382.998	419.079	310.541	489.052	402.38	352.923	402.724	398.161	618.631	601.338	554.184	719.909
ENSGALG00000001546	2955.09	3631.75	3047.31	3396.81	3297.93	3815.35	2953.24	3321.43	2687.39	2852.77	3085.32	2519.25	3047.26	3445.5	3310.44	2671.64	2827.52	3440.7	3611.16	5699.35	6167.05
ENSGALG00000001547	5705.57	6714.1	5864	5982.52	5337.07	5014.15	5404.58	5587.77	6640.47	5390.21	6293.66	5165.09	5635.14	7542.29	6337.11	8557.87	7474.18	8521.81	7306.88	5932.69	6051.26
ENSGALG00000001550	7710.61	8134.01	8335.44	8120.37	7755.08	7977.44	7877.57	7796.15	7501.32	7821.15	7729.11	7752.93	7208.31	8312.74	8294.88	9401.08	9550.1	12132.8	12011.1	11427.9	12611
ENSGALG00000001551	4622.58	4405.39	4659.61	4784.52	5083.63	5242.1	4867.51	4669.78	4287.19	4671.28	5288.79	4777.84	4536.51	6282.74	5451.82	6797.76	6884.15	11486.4	11729.2	12635.4	13154.7
ENSGALG00000001555	944.196	1204.49	1021.1	1157.57	1055.78	979.201	1051.83	1102.14	1102.11	1158.99	1080.18	1086.89	1279.11	1420.5	1232.85	1592.92	1425.3	2286.85	1894.84	1178.37	1228.38
ENSGALG00000001557	925.299	891.51	991.775	972.827	848.888	850.139	766.382	827.97	839.375	827.769	741.005	909.798	759.765	608.249	693.326	600.49	686.684	340.594	497.983	525.017	448.055
ENSGALG00000001558	900.537	835.282	883.8	872.683	962.677	996.538	1044.39	851.158	1278.96	888.955	956.581	878.62	902.379	726.78	749.961	791.064	992.518	521.318	510.511	373.345	347.369
ENSGALG00000001559	0	0	0	0	0	0	0	0	0	0	0	0	0	0	0	16.1809	27.4096	0	0	0	0
ENSGALG00000001561	5175.16	4587.62	5156.83	3766.29	4808.86	4740.62	5619.68	4487.68	4936.46	5453.16	6107.4	5073.42	5205.4	4900.3	4471.75	6844.5	6184.48	10714.8	8876	1773.39	1585.81
ENSGALG00000001563	3278.29	3633.78	3292.59	3819.16	3621.84	3512.92	3202.84	3330.29	3316.45	3136.93	3418.17	3124.12	3251.09	3141.68	2888.96	3176.84	2880.9	3263.45	3119.44	3418.44	3725.4
ENSGALG00000001564	2101.47	1804.7	2046.87	1780.2	1792.17	2366.78	1599.73	1737.1	1280.22	1386.09	1380.26	1396.19	1340.32	933.896	1136.27	86.2979	144.261	59.0827	131.543	805.026	906.179
ENSGALG00000001565	27.368	47.4207	65.3185	51.005	53.0151	28.2524	33.8209	42.2851	60.6321	61.1855	74.7329	41.1561	63.7345	44.293	66.173	57.5319	70.688	10.4264	12.5279	0	25.1716
ENSGALG00000001568	4106.5	3841.08	4125.73	4090.98	3730.45	3049.33	3986.13	3999.35	3606.98	3931.17	3850.47	3717.14	3923.14	3306.38	3483.92	3543.61	3848.89	3326.01	2624.59	3803.45	2577.58
ENSGALG00000001569	1399.68	1226.84	1530.99	1374.03	1036.38	1671.38	995.688	1156.7	1217.06	1041.33	746.754	1158.61	903.01	671.257	780.961	213.947	170.228	396.202	391.496	2566.75	3111.22
ENSGALG00000001571	781.943	820.379	615.194	529.955	769.366	699.246	510.696	581.079	518.53	562.436	1369.91	434.633	533.855	409.866	479.903	97.0851	57.7045	27.8036	37.5836	122.504	110.755
ENSGALG00000001572	909.66	845.444	773.158	1033.78	849.535	947.096	750.824	910.494	716.216	876.6	808.84	832.475	802.676	729.899	608.076	825.224	699.667	646.434	554.359	1178.37	1162.93
ENSGALG00000001573	7719.08	11147.9	8931.31	9574.02	6574.52	15150.3	6041.09	8141.93	3987.19	4178.85	2101.72	5536.11	5851.58	3867.84	6204.76	334.404	405.374	326.693	325.725	140.004	181.236
ENSGALG00000001577	1346.9	1426.69	1532.32	1398.28	1411.37	1465.27	1373.81	1415.19	1340.22	1497.87	1352.09	1388.08	1376.29	1364.97	1383.08	1686.4	1633.04	1244.21	1290.37	1300.87	1459.96
ENSGALG00000001583	317.99	281.137	348.588	417.37	332.961	430.206	264.48	293.268	384.635	390.058	388.036	303.682	297.848	300.069	285.557	195.968	222.162	142.494	128.411	361.678	498.399
ENSGALG00000001586	482.198	546.693	429.902	448.471	498.471	526.521	603.365	362.151	618.952	425.945	505.309	516.945	615.89	455.407	583.038	384.745	380.85	524.793	460.399	309.176	297.025
ENSGALG00000001592	4098.03	3843.79	4364.34	3506.28	3875.92	3500.72	4268.88	3250.5	3941.08	1288.43	1643.55	1783.43	1255.13	2589.58	3056.48	176.192	203.408	9578.35	9756.08	74604.9	70354.8
ENSGALG00000001593	2946.62	2754.47	3219.94	2633.6	2743.21	2927.33	2780.08	2861.06	2984.87	3135.17	3523.94	3008.76	3250.46	3484.8	3198.36	6635.95	6302.78	8031.77	7698.38	8324.43	8719.46
ENSGALG00000001595	1451.81	1382.65	1377.69	1449.91	1294.34	1113.4	1084.98	1265.14	1163.38	928.372	853.68	774.482	851.265	769.201	718.961	167.202	240.916	79.9354	134.675	40.8346	55.3776
ENSGALG00000001596	1808.24	2178.64	2356.8	1875.37	2291.29	1959.69	2210.54	1982.63	2065.91	1786.73	2022.96	1887.57	1822.43	2047.46	1917.23	2103.51	2292.31	1317.2	1625.49	1551.72	1746.91
ENSGALG00000001597	2300.21	2458.43	2264.15	2808.39	2597.74	2803.4	2267.35	2377.51	2354.54	2539.79	2508.73	2590.34	2790.43	2489.14	2276.71	2680.63	2615.46	2488.42	2129.74	2800.09	2794.05
ENSGALG00000001600	4658.42	3955.57	4449.66	3996.43	4208.88	4605.78	4734.93	4296.03	4247.4	5423.74	5873.43	5125.8	5944.34	6487.36	5878.67	8200.1	8577.78	16779.5	17056.7	6912.72	7088.34
ENSGALG00000001602	2900.36	3009.86	2872.68	3225.13	3004.41	2587.66	3037.12	3019.29	3125.08	3262.25	3764.81	3412.21	3803.24	4156.06	3378.4	5478.12	5050.59	5380	4272.01	4200.13	4359.73
ENSGALG00000001603	1395.12	1459.88	1556.98	1346.66	1416.54	1352.9	1506.38	1454.74	1374.96	1649.07	1616.53	1598.85	1727.77	1605.15	1855.23	1903.95	2080.25	848.01	1002.23	1260.04	1369.34
ENSGALG00000001604	541.495	783.797	575.869	724.644	734.453	548.353	1353.51	830.016	989.06	2008.53	1660.8	1767.84	1756.17	2416.78	2106.21	1900.35	2041.3	663.811	579.414	210.007	105.721
ENSGALG00000001605	82.7556	66.389	65.3185	113.206	94.3928	118.146	99.4335	72.9759	93.4744	92.9549	143.717	102.267	72.5689	83.5952	83.4615	80.9043	63.475	59.0827	40.7156	11.667	0
ENSGALG00000001606	2128.19	1818.92	1988.22	1765.89	1712	1946.2	1779.66	1754.83	2036.23	1894.99	1997.67	2107.69	2112.7	2224.01	2062.69	3263.14	3038.14	2005.34	1941.82	1866.73	1807.32
ENSGALG00000001607	1759.37	1587.92	1599.64	1771.49	1924.71	1971.24	1558.47	2271.12	1923.17	1855.57	1834.98	2083.37	1663.41	1575.83	1673.4	1966.87	1796.05	1056.54	983.438	670.855	735.012
ENSGALG00000001608	87.3169	61.647	93.3122	68.4214	47.1964	62.9257	48.0257	40.2391	44.2109	49.4191	31.6178	72.3349	55.531	51.1553	59.6153	37.7553	10.0983	166.822	241.162	320.844	135.927
ENSGALG00000001610	808.659	852.218	971.113	886.99	1007.29	1161.56	777.881	774.772	878.533	910.723	807.69	852.429	834.858	917.052	862.634	862.979	1021.37	639.483	651.45	402.513	538.673
ENSGALG00000001611	33.2326	16.936	21.3285	19.2824	17.4562	8.34729	51.4078	29.3268	49.2635	47.6541	63.8104	38.0382	30.2896	41.1738	30.4038	14.383	18.754	0	0	0	0
ENSGALG00000001613	3809.36	4290.22	3845.13	4340.4	3630.24	3790.95	4245.88	4023.22	4491.19	4724.82	5277.29	4880.11	4988.33	5972.69	5109.03	5253.38	5352.09	4469.43	4149.86	4083.46	4339.59
ENSGALG00000001615	1284.34	894.897	1207.73	1181.82	936.816	1017.08	921.282	1001.2	952.428	1303.13	1323.35	1091.88	1084.75	1165.97	953.249	1341.21	1382.02	2179.11	2248.75	2432.58	2668.19
ENSGALG00000001616	1464.19	1759.31	1706.28	1805.08	1779.89	1018.37	1603.79	1709.82	1728.01	1909.69	1806.81	1381.85	1429.92	1857.19	1601.86	1765.51	1651.79	674.238	582.546	227.507	291.991
ENSGALG00000001617	277.59	285.879	263.94	344.595	335.547	334.534	275.979	371.7	367.582	357.7	342.622	301.188	345.807	225.832	362.461	142.032	157.245	364.923	357.045	180.839	145.996
ENSGALG00000001618	399.442	302.815	347.921	297.322	343.952	319.765	400.44	385.34	307.581	304.751	294.333	316.777	275.131	388.655	346.961	287.66	297.178	215.478	244.294	344.178	276.888
ENSGALG00000001619	1012.62	1144.87	996.441	1212.3	1062.89	1191.74	1075.51	1040.08	997.271	1186.65	1172.16	1147.38	1241.24	1465.41	1248.94	1441.89	1481.56	1612.61	1688.13	910.029	1027
ENSGALG00000001620	68.42	80.6152	167.295	27.9906	36.852	39.8101	51.4078	66.8377	93.4744	48.8307	29.3183	77.3235	70.0448	26.2015	84.6538	8.98936	8.65568	0	12.5279	0	0
ENSGALG00000001621	2130.79	1616.37	1748.27	1813.79	2229.87	2364.21	1760.72	2991.33	2143.6	2010.3	1508.45	2350.88	2103.87	923.915	1412.88	620.266	597.242	914.044	1080.53	2980.93	3070.94
ENSGALG00000001624	800.84	846.799	828.479	747.659	793.287	785.929	800.879	794.551	783.796	862.48	880.124	959.061	830.441	801.641	834.615	1206.37	1031.47	1546.58	1061.74	1125.87	1162.93
ENSGALG00000001626	2.60648	2.70976	9.99773	6.22012	0	8.34729	0	8.18421	4.42109	13.5314	9.1979	6.23577	15.7759	8.10999	0	7.19149	10.0983	45.1809	31.3197	0	0
ENSGALG00000001633	183.105	180.199	202.621	148.661	162.278	232.44	137.313	135.04	181.265	149.434	88.5297	190.191	102.859	104.182	112.673	111.468	135.606	48.6563	56.3754	163.339	161.099
ENSGALG00000001634	24681.4	21884.7	25531.5	23861	23066.1	26222	25011.2	21953.5	25692.8	24789	24888.4	26205.8	25731.7	26056.8	24371.3	38127.5	35000.7	57049.6	49638.6	49853.2	48077.9
ENSGALG00000001637	1488.3	1396.2	1325.03	1533.26	1484.42	1617.45	1439.42	1449.97	1468.43	1412.56	1592.96	1459.17	1530.26	1544.64	1401.56	1402.34	1213.24	1539.63	1243.39	939.196	1092.45
ENSGALG00000001639	1127.95	1343.36	1457	1321.78	1464.38	1413.9	1348.78	1401.55	1235.38	1133.7	1326.8	1138.65	1238.72	1431.1	1402.75	1434.7	1340.19	1873.27	1819.67	1709.22	1827.46
ENSGALG00000001640	718.736	680.826	880.467	930.531	817.209	895.728	873.933	788.413	874.744	856.597	723.759	905.433	776.803	648.175	610.461	744.319	747.274	333.643	469.795	449.181	392.678
ENSGALG00000001642	4313.72	4177.09	4069.74	3655.57	4773.3	3973.31	4143.06	4091.43	3582.98	3130.46	3123.26	3475.19	3456.18	3230.27	2888.36	1603.7	1423.86	1515.3	1446.97	1627.55	1832.5
ENSGALG00000001644	2055.86	2484.85	2082.86	2262.88	2543.43	2397.6	2467.57	2284.76	2156.23	2620.39	2514.47	2433.82	2384.68	2354.39	2357.19	2783.11	3222.8	1772.48	2139.14	1715.05	1686.5
ENSGALG00000001645	40.4004	20.3232	66.6515	19.9044	36.2054	67.4204	58.172	54.5614	43.5793	54.714	45.4146	41.1561	39.7552	62.3845	45.3077	7.19149	18.754	0	18.7918	17.5006	0
ENSGALG00000001647	427.462	428.819	481.891	417.992	502.997	540.647	523.548	478.095	450.319	439.477	501.285	454.587	515.555	502.819	526.403	447.67	538.095	396.202	676.505	408.346	453.09
ENSGALG00000001651	368.165	351.591	349.254	358.279	386.622	376.27	347.679	316.456	348.003	378.879	347.795	356.686	370.417	371.188	315.365	327.213	388.063	403.153	391.496	408.346	342.334
ENSGALG00000001652	19659.3	19741.9	21050.6	17568.7	18465.4	15645.4	18138.8	18844.2	18917.2	16108.8	16048.6	17689	15787.8	16362.2	15944.1	15237	14071.2	12497.7	11403.5	10109.5	10295.2
ENSGALG00000001653	62.5554	98.2287	53.9878	83.9717	55.6012	50.0837	48.7021	60.6996	77.6848	54.714	59.2115	59.2398	79.5103	45.5407	42.3269	62.9256	38.9506	69.5091	34.4517	17.5006	0
ENSGALG00000001654	2947.27	3439.36	3435.89	3429.78	3088.45	2792.49	3658.07	3601.74	3354.97	3909.4	4006.26	4169.86	3714.9	3776.76	3328.32	6414.81	6262.38	3322.53	3081.86	3931.79	4304.35
ENSGALG00000001655	2208.99	2059.41	2043.54	2160.87	2330.08	2323.11	1989.35	1919.2	2021.07	1939.7	1985.02	2118.29	1861.55	1903.98	1872.52	1405.94	1354.61	2029.66	1901.11	2730.09	2814.19
ENSGALG00000001658	29590.7	29549.9	30397.1	25669.2	28616.5	26898.2	26074.6	25123.5	29894.1	26259.2	26947	29742.1	29995	29078	25455.7	51252	47887.5	83834.9	76404.4	92560.4	88236.7
ENSGALG00000001661	1.95486	0	0	0	0	4.49469	2.70567	0	0	0	0	0	2.52414	0	0	0	0	0	0	0	10.0687
ENSGALG00000001662	1000.23	1273.59	1003.11	1303.74	1265.9	1081.94	1320.37	963.691	966.955	933.079	1303.23	1001.46	981.889	1107.32	1088.58	2464.88	2283.66	5619.81	4663.5	2479.25	2124.49
ENSGALG00000001663	1709.2	1799.28	1684.28	1614.12	1410.72	1505.08	1553.06	1679.13	1848.01	1677.89	1805.66	1780.94	1763.11	2088.01	1926.17	2632.09	2472.64	2210.39	2042.04	1668.39	1782.15
ENSGALG00000001664	545.405	645.599	609.862	796.176	788.761	951.591	695.358	760.45	650.531	711.87	739.856	713.995	670.158	771.073	702.269	724.543	833.83	608.204	610.734	542.517	659.497
ENSGALG00000001666	519.992	503.337	505.219	592.156	444.81	581.1	428.849	375.792	447.161	434.77	393.21	516.322	387.455	443.554	354.711	298.447	281.31	257.183	219.238	291.676	266.819
ENSGALG00000001668	3373.43	3719.14	2214.83	2550.25	2458.09	2174.79	3804.85	3850.67	3691.61	2358	2558.74	2615.9	2761.41	2962.02	4156.38	4064.99	4143.18	13516	17664.3	104315	108409
ENSGALG00000001678	959.183	903.704	983.11	918.712	899.317	1068.45	750.824	786.367	801.48	746.581	799.642	948.46	728.214	668.138	723.73	616.67	716.979	771.55	820.576	1440.88	1485.13
ENSGALG00000001682	2141.22	1810.79	2148.18	1922.64	2158.75	2287.16	1877.74	2110.16	2119.6	1933.23	1951.1	2026	2103.87	1782.95	1788.46	1645.05	1690.74	4778.75	5220.99	7029.39	6942.34
ENSGALG00000001684	3451.63	4154.73	3577.19	3309.73	4073.76	3875.07	3527.52	3757.24	3402.34	3408.15	3757.34	3001.27	3459.96	3320.73	3376.61	2499.04	2474.08	2043.57	2010.72	1691.72	1751.95
ENSGALG00000001688	5345.23	5053.02	5078.18	5468.11	5400.43	6046	6237.93	6618.3	5271.2	5476.69	6866.8	5510.55	6940.12	6511.69	6292.99	14106.1	14322.3	25287.4	24213.3	26274.2	25287.4
ENSGALG00000001689	3671.87	3592.46	3385.9	3344.56	3757.61	3616.3	3315.13	3076.58	2940.02	3121.05	3053.13	3071.12	3214.49	2805.43	2638.57	3027.62	3051.13	3576.24	3370	4532.64	4254.01
ENSGALG00000001690	196.137	293.331	223.283	108.852	199.776	127.136	119.05	200.513	152.212	155.905	63.8104	87.3007	169.117	104.806	162.154	77.3085	67.8028	10.4264	15.6598	0	25.1716
ENSGALG00000001691	2909.48	3005.12	2712.05	2722.55	2430.29	2440.62	2229.48	2215.88	2442.33	2603.91	2566.21	2828.54	2499.53	2529.69	2320.83	3099.53	3182.4	2898.53	2549.42	2175.9	2043.94
ENSGALG00000001692	3119.95	3335.71	2680.06	2749.29	3175.09	3270.85	3284.69	3260.73	3215.39	3111.64	2790.99	2562.28	2609.33	2823.52	2977.79	2881.99	2989.09	2825.54	2624.59	2473.41	2743.71
ENSGALG00000001693	0	0	0	0	0	0	0	0	0	0	0	0	0	0	0	98.883	112.524	100.788	169.126	87.5028	135.927
ENSGALG00000001695	0	0	0	0	0	0	0	0	0	0	0	0	0	0	0	0	0	0	0	0	0
ENSGALG00000001696	24.7615	10.1616	10.6642	6.84214	14.8701	21.8314	11.4991	19.0965	13.2633	19.4146	12.6471	19.9545	44.8034	24.9538	35.173	37.7553	34.6227	17.3773	40.7156	23.3341	15.103
ENSGALG00000001697	2.60648	2.70976	0	4.9761	6.46526	4.49469	0	0	0	0	5.74868	2.49431	0	0	0	5.39362	12.9835	0	0	17.5006	0
ENSGALG00000001698	76.2394	79.9378	71.3172	49.139	60.1269	60.3573	37.203	98.2106	74.5269	88.8366	56.3371	74.2056	63.7345	58.6414	95.3845	91.6915	86.5568	663.811	670.241	192.506	145.996
ENSGALG00000001701	841.892	635.438	952.451	737.085	733.807	681.909	913.841	626.092	768.638	606.56	669.722	806.285	539.534	630.707	789.307	1031.98	985.305	729.845	855.028	653.354	589.017
ENSGALG00000001702	655.529	657.793	783.822	1287.57	805.571	746.761	782.616	871.619	687.163	843.066	743.88	1319.49	796.996	689.973	638.48	862.979	907.404	1209.46	1381.2	770.024	589.017
ENSGALG00000001708	5841.76	5822.59	5890.66	6119.36	5895.02	5703.12	5843.58	6157.26	5775.83	6688.63	6989.25	6015.02	6797.5	6631.47	6193.44	6724.04	7041.39	7162.91	7858.11	6113.53	6861.79
ENSGALG00000001709	1905.33	1979.48	2318.14	1854.84	1505.76	1641.21	1356.9	1449.97	1717.28	1118.99	754.227	1272.1	1026.69	885.236	1034.92	62.9256	44.721	31.2791	43.8476	75.8357	85.5836
ENSGALG00000001711	774.123	652.374	617.193	725.889	599.976	672.92	621.629	727.031	650.531	512.429	450.122	568.078	593.172	398.637	555.615	314.628	268.326	288.463	347.649	344.178	317.163
ENSGALG00000001714	372.726	231.007	457.23	301.676	336.84	343.523	378.118	341.691	298.739	245.919	273.063	331.743	260.617	258.896	306.423	402.724	396.719	323.217	275.613	239.174	236.614
ENSGALG00000001716	55.3876	44.711	43.99	44.1629	61.4199	75.7677	45.32	42.2851	40.4214	58.8322	40.2408	49.8861	69.4138	47.4122	97.7692	25.1702	36.0653	24.3282	46.9795	46.6681	20.1373
ENSGALG00000001717	3356.49	3333	3497.87	3432.89	3273.36	3482.75	3877.23	3066.35	3774.35	5693.19	6058.54	5618.43	5484.95	5548.48	5042.86	9546.7	9141.84	6471.29	7310.02	5203.5	6348.29
ENSGALG00000001718	4655.82	4904.66	5163.5	5629.21	5163.8	4488.91	4890.51	4792.54	4218.98	4581.85	4740.37	5162.59	4604.66	3978.26	4334.03	3495.06	3180.96	9630.48	9577.56	5291	5593.14
ENSGALG00000001720	1333.86	1418.56	1298.37	1303.12	1368.05	1413.9	1381.92	1414.51	1266.96	1200.18	1323.35	1106.85	1405.94	1440.46	1428.38	1166.82	1035.8	2196.49	2198.64	4001.79	3025.63
ENSGALG00000001721	0	0	0	0	0	0	0	0	0	0	0	0	0	0	0	0	0	0	0	0	0
ENSGALG00000001722	1434.86	1763.37	1529.65	1683.17	1691.96	1819.71	1574.03	1565.23	1566.96	1877.34	1837.85	1755.99	1786.46	1913.96	1688.31	1993.84	2237.49	1762.05	1772.69	1563.38	1787.19
ENSGALG00000001723	95.788	96.1963	89.9796	95.1679	107.97	143.83	125.137	128.219	108.632	150.022	208.102	173.354	188.679	202.75	177.058	167.202	150.032	253.708	184.786	577.518	583.982
ENSGALG00000001725	3359.75	3186.67	3674.5	3389.35	3186.08	3310.02	3401.03	3517.17	3287.39	3332.85	2977.24	2939.54	3114.15	2689.4	3154.25	2484.66	2800.11	2019.24	2439.8	2426.74	2461.79
ENSGALG00000001726	2657.3	3142.64	2673.39	2825.8	2822.73	2571.61	2863.28	2686.47	2892.65	2900.43	3112.34	2918.34	2891.4	3431.77	3069.59	2993.46	2791.46	2829.02	2684.1	2269.24	2335.93
ENSGALG00000001727	372.074	378.688	341.256	580.96	536.616	562.479	509.343	434.445	472.425	898.956	897.37	685.934	843.062	873.383	935.365	1668.43	2113.43	1664.74	1919.9	1061.7	1178.03
ENSGALG00000001728	672.471	765.506	637.189	749.525	861.172	799.413	709.563	794.551	730.743	553.023	581.192	614.847	681.517	522.782	498.384	217.543	243.802	430.956	566.886	624.186	770.252
ENSGALG00000001729	2603.22	2363.58	2297.48	2461.93	2679.2	2435.48	2460.13	2463.45	2467.6	2113.84	2127.59	2189.38	2315.9	1713.7	1798.59	1512.01	1680.64	698.566	710.957	1382.54	1434.78
ENSGALG00000001730	1501.33	1338.62	1347.03	1223.5	1331.84	1578.92	1495.56	1938.98	1291.59	1334.31	1345.77	1212.86	1515.74	1280.13	1315.11	1298.06	1221.89	987.029	1014.76	1003.37	790.39
ENSGALG00000001731	2435.75	2538.36	2373.46	2494.27	2560.24	2533.72	2527.1	2554.16	2544.65	2972.79	2955.4	2633.99	2674.32	2667.56	2534.84	2675.23	3293.49	3068.82	3545.39	2910.93	3362.93
ENSGALG00000001733	3845.85	3769.27	3720.49	3299.78	3739.5	3823.7	3416.59	3464.65	3692.87	3179.88	3002.54	3285.63	3427.78	2841.61	3372.44	4187.25	4278.79	2481.47	2261.28	1085.03	1218.31
ENSGALG00000001737	3764.4	3820.08	3892.45	4072.94	4241.21	4011.19	3949.61	4416.07	4025.72	4185.32	3915.43	3986.53	3878.97	3565.9	3598.98	3291.91	2954.47	2658.72	2630.85	2350.91	2542.34
ENSGALG00000001740	165.511	62.3244	35.9918	100.144	89.2206	50.7258	82.523	124.127	70.7374	51.184	43.1151	57.3691	63.7345	49.2838	97.173	21.5745	24.5244	114.69	231.766	519.183	533.639
ENSGALG00000001741	7922.38	7169.34	7370.33	8573.2	7509.4	7945.98	6846.71	8519.77	7717.32	6483.31	5702.7	6456.51	6288.26	5477.36	6222.65	3347.64	3558.93	2544.03	2997.29	5571.01	6358.36
ENSGALG00000001749	6264.66	5695.91	8792.67	5088.68	5940.28	3805.08	7651.65	4557.93	7321.32	3411.09	4482.82	3621.73	4938.47	4519.13	3840.42	2049.58	1814.81	9870.29	11845.1	7595.24	3181.7
ENSGALG00000001750	4205.55	4934.47	4704.27	4458.59	4375.69	4549.91	4279.02	4742.07	4407.82	4112.37	4524.22	4674.33	4481.61	4942.72	4500.36	3281.12	3074.21	3037.55	2947.18	2992.6	3453.55
ENSGALG00000001753	331.022	322.461	321.927	311.006	382.743	354.439	399.087	427.625	344.213	318.282	265.014	231.347	305.421	306.308	333.25	293.053	298.621	191.15	234.898	245.008	201.373
ENSGALG00000001758	968.957	821.056	887.799	983.402	1010.52	864.907	927.37	849.794	956.218	799.53	771.474	807.532	766.076	703.073	690.942	596.894	569.832	444.858	394.628	332.511	377.575
ENSGALG00000001764	17.5937	3.3872	3.99909	16.1723	0	5.13679	10.1463	7.5022	4.42109	5.2949	7.47329	0	15.7759	8.10999	0	19.7766	18.754	0	9.39591	0	0
ENSGALG00000001765	567.56	647.632	296.599	379.428	373.045	295.366	556.016	575.623	612.636	325.93	352.394	280.61	292.8	405.499	543.096	702.968	618.881	531.744	529.303	443.347	422.884
ENSGALG00000001768	292.577	245.91	231.947	309.14	187.492	175.293	211.043	233.932	169.264	235.917	256.391	160.259	134.41	145.98	189.577	613.075	673.7	284.987	231.766	379.179	322.197
ENSGALG00000001773	1668.14	993.803	1270.38	1348.52	1123.66	1115.33	778.558	1587.06	675.795	551.258	462.769	443.987	782.483	577.057	1387.85	289.458	291.408	180.724	216.106	239.174	297.025
ENSGALG00000001774	2484.62	2134.61	2641.4	2165.23	2657.22	2622.33	2719.88	2658.51	2285.7	3129.29	3240.53	2856.61	3098.38	2861.58	2960.5	7186.1	8058.44	3683.98	4084.09	2205.07	2230.21
ENSGALG00000001777	3979.44	4021.96	4342.35	3377.53	3606.32	3568.79	3586.37	3543.76	4179.82	3512.28	3664.79	3689.7	3498.45	3273.32	3156.63	3257.75	2963.13	2248.62	2085.89	3511.78	3624.72
ENSGALG00000001779	231.976	210.006	177.293	245.073	223.698	269.682	201.573	186.873	168.633	177.085	206.953	176.472	206.979	179.667	187.788	197.766	194.753	184.199	162.862	140.004	125.858
ENSGALG00000001780	16.9421	12.8713	0	11.1962	18.7492	12.842	10.8227	24.5526	4.42109	9.41315	9.1979	8.1065	9.46552	13.7246	5.36538	0	0	0	12.5279	0	0
ENSGALG00000001782	2611.04	2723.98	1507.66	1540.1	1474.08	1400.42	2644.12	2594.4	2554.76	1460.22	1667.12	1539.61	1506.91	1785.44	2825.17	3335.05	2997.75	2780.36	2640.25	2607.58	2919.91
ENSGALG00000001788	3530.47	3645.3	3579.85	3473.94	3628.95	3546.95	3920.52	3482.38	3604.45	3705.25	3826.32	3730.86	3670.73	4021.31	3470.8	6119.96	5865.66	4598.02	4293.93	2415.08	2099.32
ENSGALG00000001790	110.775	163.94	137.302	204.642	177.795	125.209	219.16	205.287	183.159	191.793	169.011	198.921	173.534	230.823	229.519	249.904	210.622	232.855	206.71	116.67	115.79
ENSGALG00000001791	385.107	284.524	354.586	283.638	317.444	341.597	286.801	283.037	301.897	200.03	186.257	242.571	236.638	162.824	220.577	154.617	118.294	41.7054	93.9591	140.004	120.824
ENSGALG00000001792	2301.52	2483.49	2310.14	2213.74	2204.65	2097.1	2168.6	2138.13	2369.7	1970.29	2307.52	2137.62	2100.08	1897.74	1888.61	2594.33	2520.25	2829.02	2643.38	2280.91	2164.76
ENSGALG00000001793	35.1874	97.5512	5587.4	42.9189	71.1178	86.6834	98.7571	111.169	104.843	112.37	131.07	109.126	195.621	172.805	122.211	397.33	351.998	159.871	147.203	0	0
ENSGALG00000001797	1451.81	1657.02	1710.28	1376.51	1547.78	1855.02	1699.84	1546.13	1453.27	1759.67	1625.15	1651.23	1432.45	1693.74	1518.4	1218.96	1133.89	1334.57	1252.79	595.019	568.879
ENSGALG00000001798	1483.74	1490.37	1532.99	1426.9	1506.41	1649.55	1582.82	1438.38	1723.59	1411.38	1264.14	1426.74	1308.13	1082.37	1248.94	1308.85	1350.29	1417.98	1290.37	2502.58	2532.27
ENSGALG00000001800	826.253	891.51	790.487	884.502	819.148	881.602	911.812	793.187	820.427	996.029	878.399	1000.22	964.851	981.932	953.845	1091.31	1040.12	931.421	1024.15	606.686	548.742
ENSGALG00000001801	1084.95	1125.23	663.183	585.314	575.408	556.058	1024.1	1103.5	1194.96	617.15	588.09	634.801	539.534	578.928	1130.31	1209.97	1155.53	865.388	701.561	717.523	583.982
ENSGALG00000001802	1160.53	2261.97	1900.24	1966.8	2331.37	1885.2	1795.21	1656.62	1458.33	1906.16	1653.9	1535.25	1629.33	2574.61	2047.19	1999.23	2028.31	1157.33	1293.5	1131.7	1339.13
ENSGALG00000001803	3314.13	3618.2	3616.51	3226.38	3477.66	3278.56	3322.57	3370.53	3329.71	3135.17	3131.88	3133.47	3102.16	3293.28	3364.69	4487.49	4167.71	3850.8	3323.02	3494.28	3539.13
ENSGALG00000001805	1322.79	1402.98	1358.36	1248.38	1260.08	1491.6	1130.3	1312.2	1168.43	978.968	984.175	1030.77	1044.99	791.659	892.442	160.011	180.327	107.739	134.675	145.838	166.133
ENSGALG00000001806	3.25809	4.74207	5.33212	2.48805	0	2.5684	7.4406	4.09211	3.15792	5.88322	3.44921	6.23577	5.04827	0	4.17307	5.39362	5.77045	0	0	0	0
ENSGALG00000001812	114.685	81.9701	111.975	123.78	105.384	140.62	102.816	80.4781	110.527	98.8381	67.8345	73.5821	59.9483	43.6692	79.2884	194.17	199.081	38.23	100.223	64.1687	15.103
ENSGALG00000001816	3777.43	2907.57	3791.81	3389.35	3526.8	3457.7	3561.34	3225.94	3345.5	4236.51	4398.32	4098.77	4341.52	4800.49	4375.17	9077.46	8616.73	4893.44	4510.04	1055.87	1520.37
ENSGALG00000001817	4186	4582.2	4349.68	4672.56	4399.61	4325.82	4709.9	4748.21	4554.98	5614.95	5906.2	5522.4	5182.05	5625.21	4976.69	6157.71	6612.94	4931.67	5593.7	6090.19	5779.41
ENSGALG00000001823	1889.04	1961.19	1863.58	2051.4	1856.18	1768.34	1885.85	1754.15	1955.38	2024.42	2291.43	2242.38	2561.37	2557.76	2319.04	2788.5	2665.95	4215.72	3846.06	4666.81	4425.18
ENSGALG00000001824	298.441	315.687	405.241	200.91	289.644	308.85	329.416	343.055	337.897	224.151	335.723	310.541	289.014	378.674	299.269	77.3085	82.2289	173.773	203.578	81.6693	40.2746
ENSGALG00000001826	1888.39	1806.05	1693.62	1614.12	1162.45	1873.64	1829.04	1503.85	1452.64	1043.68	1365.31	1139.9	1053.83	1421.74	1296.63	2531.4	2784.24	6446.96	6257.67	11077.9	11317.2
ENSGALG00000001828	61.9038	73.8409	81.9814	77.7516	122.193	107.873	58.172	49.7873	46.1056	46.4775	58.6366	26.8138	48.5896	50.5315	56.0384	46.7447	60.5898	0	12.5279	0	65.4463
ENSGALG00000001833	619.038	720.795	745.164	666.797	704.713	730.067	619.599	590.627	676.426	698.338	715.711	732.703	690.983	752.357	551.442	708.362	735.733	636.008	563.754	676.688	745.081
ENSGALG00000001835	31.2777	34.5494	14.6633	42.2968	65.2991	77.694	96.0514	62.7456	87.7902	56.4789	66.1099	51.7569	76.9862	146.604	122.211	0	4.32784	229.38	322.593	2304.24	2215.11
ENSGALG00000001837	1730.7	1666.5	1582.31	1718	1899.49	2016.19	1628.82	2004.45	1805.7	1564.94	1480.29	1519.66	1715.15	1318.18	1443.29	965.458	993.96	910.569	870.687	950.864	1037.07
ENSGALG00000001838	4073.92	3967.08	4241.04	4120.21	4197.25	4433.05	4215.44	4184.18	3914.56	4986.62	4692.08	4764.75	4633.69	4695.68	4357.28	5055.62	6108.02	4236.58	4513.17	3750.95	3664.99
ENSGALG00000001840	2893.19	3123.67	3193.28	2980.68	2749.67	3109.04	3279.95	3549.22	3478.13	2730.4	2364.43	2917.72	2522.88	2255.82	2801.92	2312.06	2194.21	1640.41	1735.11	3360.11	3347.83
ENSGALG00000001841	469.166	518.241	517.216	494.5	663.982	669.709	416.674	619.954	517.267	594.205	492.662	512.58	535.117	436.068	448.307	697.575	656.389	941.848	886.347	6317.7	6836.62
ENSGALG00000001844	177.892	214.071	227.282	194.068	173.269	227.945	177.898	195.739	180.001	157.67	160.963	193.932	138.197	162.824	167.519	125.851	152.917	236.331	212.974	145.838	191.305
ENSGALG00000001845	960.486	816.991	755.829	975.938	816.562	895.728	1044.39	855.932	858.954	1065.45	1091.68	1096.87	1006.5	1032.46	1074.27	1380.77	1419.53	966.176	977.174	834.193	1021.97
ENSGALG00000001848	2910.13	3395.32	3287.92	3352.02	3445.98	3450.64	3278.6	3436.01	3394.76	3297.55	3838.4	3457.11	3597.53	4137.34	3783.19	4967.52	4607.71	4952.52	4807.57	4987.66	5089.71
ENSGALG00000001849	437.888	506.724	533.212	533.687	529.505	555.416	894.225	603.586	567.162	1215.47	1092.25	947.837	1154.16	1232.09	1014.65	2026.2	2735.19	1004.41	1118.11	676.688	614.188
ENSGALG00000001850	3337.59	3645.98	3469.21	3509.39	2948.16	3211.78	3242.07	3225.26	3463.61	3230.48	3644.67	3698.43	3427.78	3792.98	3194.79	7299.36	6501.86	6460.87	6220.09	7793.58	7491.08
ENSGALG00000001852	2440.31	2166.45	2340.14	2203.79	2404.43	2402.09	2424.28	2567.8	2426.55	2900.43	2736.37	2806.1	2683.79	2736.18	2629.63	3561.59	3551.71	2133.93	1800.88	1621.72	1782.15
ENSGALG00000001856	92.5299	77.9055	105.976	69.6654	78.8761	63.5678	154.223	168.458	162.949	100.015	130.495	114.115	84.5586	124.769	160.961	102.479	87.9994	413.579	404.024	1155.04	951.488
ENSGALG00000001857	760.439	888.8	589.866	772.539	619.372	945.812	729.855	677.926	718.742	725.99	716.286	755.775	827.286	815.989	879.922	490.819	542.423	354.496	435.344	554.184	427.918
ENSGALG00000001859	166.814	126.004	135.303	169.809	142.236	149.609	133.931	145.952	154.738	154.729	129.345	142.799	140.09	160.952	131.154	226.532	214.949	177.248	178.522	140.004	135.927
ENSGALG00000001860	1537.82	1469.37	1629.63	1467.33	1491.53	1587.27	1454.98	1334.71	1482.96	1578.47	1671.72	1541.48	1590.84	1686.88	1722.88	2044.18	2171.13	2050.52	1948.08	1785.06	1832.5
ENSGALG00000001862	28.6712	23.0329	47.3226	30.4786	41.3776	51.3679	35.8502	32.7369	24.6318	42.3592	12.6471	13.7187	14.5138	9.98152	22.0577	320.021	298.621	239.806	238.03	233.341	297.025
ENSGALG00000001863	4.56133	0	0	0	4.52568	0	0	0	0	0	4.02408	2.49431	0	2.49538	0	8.98936	2.88523	10.4264	12.5279	0	0
ENSGALG00000001864	1362.54	1562.85	731.167	918.09	808.157	786.571	1585.52	1553.64	1537.91	934.256	916.34	723.349	832.965	836.576	1578.61	1200.98	1102.16	3809.1	3821	4730.98	3972.09
ENSGALG00000001866	0	0	1.99955	0	5.17221	0	0	0	0	0	0	0	0	0	0	7.19149	0	41.7054	31.3197	309.176	422.884
ENSGALG00000001869	7.81943	2.03232	4.66561	6.22012	14.2236	6.42099	32.4681	20.4605	18.3159	9.41315	10.9225	21.2016	13.2517	9.98152	7.74999	50.3404	46.1636	0	34.4517	0	40.2746
ENSGALG00000001872	6978.84	7174.76	7042.4	6656.78	6763.31	5626.71	6464.53	6914.3	6452.89	6062.07	5517.01	6186.5	5519.66	5373.18	5193.09	2934.13	2601.03	2064.42	2070.23	1855.06	1837.53
ENSGALG00000001876	622.296	568.371	492.555	498.232	550.193	930.401	453.2	514.923	612.005	447.713	399.534	561.219	446.141	300.069	401.211	107.872	87.9994	163.346	122.147	326.677	196.339
ENSGALG00000001882	86.6653	111.1	70.6506	47.895	104.091	87.9676	79.8174	40.9211	69.4742	88.2483	299.506	64.2284	72.5689	86.0906	102.538	23.3723	10.0983	24.3282	25.0558	0	20.1373
ENSGALG00000001883	276.286	234.394	296.599	256.891	248.912	329.397	420.056	321.23	378.95	451.243	385.737	395.348	236.638	280.106	343.384	145.628	138.491	69.5091	87.6951	215.84	70.4806
ENSGALG00000001885	12.3808	13.5488	4.66561	9.9522	10.3444	4.49469	18.9397	54.5614	24.6318	151.787	101.177	125.339	137.565	132.879	83.4615	1715.17	1684.97	4309.56	4463.06	27534.2	31056.8
ENSGALG00000001889	295.183	377.334	205.953	200.288	235.335	224.093	215.777	189.601	185.686	157.082	251.792	173.354	193.097	208.988	241.442	296.649	297.178	361.447	366.44	134.171	130.893
ENSGALG00000001892	903.795	434.238	579.868	631.343	776.477	929.117	644.627	675.198	667.584	600.677	398.959	621.706	480.848	665.643	540.711	233.723	240.916	104.264	103.355	151.671	120.824
ENSGALG00000001894	16.9421	19.6457	8.6647	32.3446	16.8097	34.0312	17.5869	12.9583	33.4739	30.5928	91.4041	21.8252	43.5414	19.963	59.0192	3.59575	0	6.95091	15.6598	0	0
ENSGALG00000001895	1884.48	1825.02	2080.19	2170.82	2125.13	1886.49	2188.89	1681.86	1885.91	1532.58	2127.01	1728.55	1572.54	1903.35	2034.08	1387.96	1382.02	1157.33	1014.76	740.857	805.493
ENSGALG00000001900	4.56133	0	0	0	0	0	0	0	0	2.35329	0	4.36504	0	0	0	0	0	13.9018	9.39591	0	0
ENSGALG00000001901	4135.17	4039.57	4279.7	4003.89	3855.88	3972.67	4028.07	4043.68	3990.35	4199.44	4373.6	4273.99	4218.46	3913.38	3728.94	3259.54	3556.04	6672.87	7588.76	18912.3	17383.5
ENSGALG00000001905	740.239	855.605	803.151	796.798	956.858	1028	715.651	735.215	755.374	923.666	970.378	942.224	813.403	968.208	901.384	1643.26	1604.19	1643.89	1628.62	1563.38	1666.36
ENSGALG00000001907	5371.29	5851.04	5433.43	5522.23	5913.12	5837.96	5510.1	6004.49	5722.15	6102.67	6550.63	5716.33	6902.25	6909.71	6549.94	8732.27	8615.29	10881.6	10225.9	9450.3	10380.8
ENSGALG00000001912	0	2.70976	0	6.22012	0	0	0	0	4.42109	15.2964	7.47329	2.49431	6.31034	8.10999	7.74999	21.5745	11.5409	24.3282	0	0	20.1373
ENSGALG00000001916	6214.49	6858.39	7922.2	5397.2	5954.5	6207.81	6116.85	6238.42	5143.62	5398.44	5890.1	4969.28	5792.26	4862.87	4450.28	4018.25	3861.88	2106.12	2652.78	2380.08	2094.28
ENSGALG00000001917	0	0	0	0	0	0	0	0	0	0	0	0	0	0	0	0	2.88523	0	0	0	0
ENSGALG00000001918	4437.52	5937.08	4099.74	4081.02	2733.51	4070.91	3263.72	4045.05	2955.81	1772.03	1081.9	2374.58	1584.53	1576.46	3296.13	314.628	320.26	288.463	200.446	186.673	145.996
ENSGALG00000001921	115.988	134.133	101.977	137.465	117.021	101.452	87.258	124.127	137.054	167.083	101.177	139.058	138.197	144.732	76.9038	142.032	147.147	135.543	159.73	122.504	216.476
ENSGALG00000001925	829.511	865.767	801.152	943.593	896.085	907.928	1011.92	842.292	914.533	1098.99	1081.33	995.852	913.738	1025.6	996.768	825.224	802.093	1042.64	1111.85	1324.21	1062.24
ENSGALG00000001926	7868.3	8635.32	9749.79	8126.59	6714.82	9414.46	5295.68	7054.79	5221.3	4691.28	3816.55	5794.9	4412.82	3371.88	3756.96	311.032	354.883	250.233	275.613	262.508	191.305
ENSGALG00000001932	0	0	0	0	0	0	0	0	0	0	0	0	0	0	0	0	0	0	0	0	0
ENSGALG00000001933	22.155	34.5494	31.9927	59.7132	43.3172	50.0837	40.5851	34.7829	52.4215	47.0658	105.201	61.7341	76.9862	162.824	76.3076	246.309	252.457	1442.31	1202.68	35.0011	0
ENSGALG00000001934	0	0	0	3.73207	0	0	11.4991	8.86623	4.42109	72.3636	24.7193	33.6731	29.6586	64.256	36.9615	41.3511	69.2454	20.8527	15.6598	35.0011	25.1716
ENSGALG00000001935	0	0	0	0	0	0	2.02926	2.04605	0	2.35329	2.29947	0	0	0	0	3.59575	0	6.95091	6.26394	17.5006	20.1373
ENSGALG00000001936	1.95486	0	0	0	0	0	0	0	0	0	0	0	0	0	0	0	0	0	0	0	0
ENSGALG00000001938	3075.64	3036.96	2697.39	3016.76	3617.96	3142.43	2606.92	3095	2763.81	2666.86	2313.85	2053.44	2986.05	2094.87	2361.36	1039.17	1087.73	872.339	804.916	962.531	1006.87
ENSGALG00000001939	4470.76	5216.96	4859.56	5071.89	5470.25	5522.05	5129.28	5241.99	4978.14	5251.36	5830.89	4544.63	5787.22	6152.98	5236.61	5154.5	5580.03	7705.08	9048.26	9047.79	9827.01
ENSGALG00000001942	1729.4	1817.57	1798.93	1835.56	1845.83	1322.08	1758.01	1823.03	1906.12	1873.81	1728.05	1691.14	1425.51	1512.2	1623.33	1298.06	1131.01	1049.59	927.063	1137.54	1147.83
ENSGALG00000001943	545.405	672.697	589.866	576.606	586.399	621.552	518.813	412.621	490.741	462.421	499.561	450.222	381.776	548.984	517.461	508.798	626.094	542.171	504.247	711.689	800.458
ENSGALG00000001944	923.344	865.767	603.863	651.247	756.435	638.889	1049.8	1089.86	1038.32	737.756	655.925	671.592	586.231	659.404	975.903	825.224	846.814	1181.65	1014.76	425.847	614.188
ENSGALG00000001945	2167.94	2228.1	1231.05	2307.04	1684.2	1292.55	1300.75	1852.36	2223.81	1839.1	2205.77	1365.01	1799.08	2005.66	1820.65	1258.51	1227.66	2120.03	2245.62	1802.56	1918.08
ENSGALG00000001946	241.099	219.49	216.618	339.619	261.843	364.07	514.078	413.303	505.267	914.841	864.602	807.532	1010.29	737.385	800.038	296.649	227.933	222.429	184.786	303.343	161.099
ENSGALG00000001947	3215.74	3454.26	1782.26	1951.25	1906.6	1838.97	3580.28	3382.13	3173.08	2265.04	2190.82	2173.79	2249.01	2599.56	3776.04	5645.32	5275.64	3864.7	3254.12	2730.09	2889.71
ENSGALG00000001948	3340.85	3325.55	3653.84	3156.09	3407.19	3353.68	3281.31	3237.54	3135.81	3672.31	3165.8	3250.08	3316.09	3579	3669.92	3782.72	3993.15	4521.56	4810.7	3914.29	3901.61
ENSGALG00000001949	8361.57	9485.5	9115.93	9751.29	8935.63	7573.56	9017.33	9202.47	9580.5	9483.75	10724.7	9799.51	10104.8	9391.99	8445.7	13354.6	12195.9	12803.6	11945.3	14023.8	14433.4
ENSGALG00000001950	2459.21	2745.66	2435.45	2448.24	2314.56	2425.85	2138.84	2213.15	2180.23	2075.6	2117.24	2184.39	2438.95	2310.1	2237.36	2695.01	2475.52	2728.23	2339.58	2811.76	2577.58
ENSGALG00000001951	888.157	721.473	471.226	917.468	947.807	730.067	590.513	535.384	570.952	619.503	431.151	302.435	470.121	512.801	444.73	134.84	177.441	858.437	911.403	1481.71	1610.99
ENSGALG00000001954	1135.12	1438.88	652.519	629.477	719.583	616.415	1279.11	1035.99	1143.17	633.623	610.51	617.341	590.017	806.632	1355.06	1643.26	1608.51	1828.09	1603.57	1166.7	1016.93
ENSGALG00000001955	4.56133	0	3.99909	4.35409	0	3.85259	4.73493	0	2.52634	2.35329	0	0	0	0	2.38461	5.39362	5.77045	0	0	0	0
ENSGALG00000001956	5448.19	5919.46	5436.77	4342.27	5688.78	5028.92	4911.47	5076.94	4602.35	3911.17	3658.46	4509.08	4274	3228.4	3381.98	1580.33	1521.96	1060.01	1224.6	962.531	709.841
ENSGALG00000001959	41.7036	16.936	45.3231	24.8805	29.0937	32.7471	34.4973	33.4189	41.053	38.2409	45.4146	51.7569	48.5896	24.9538	38.1538	98.883	73.5733	97.3127	90.8271	52.5017	55.3776
ENSGALG00000001962	15140.4	17252.3	17020.8	17379.6	17423.2	14452.4	18100.3	18107.6	16888.6	20440.7	22740.1	17751.4	21214.1	23839.6	21228.4	32455.2	31260	49473.1	48551.8	43208.9	39479.2
ENSGALG00000001963	59.9489	31.8396	30.6597	41.6748	36.852	43.6627	56.8191	54.5614	89.6849	43.5358	47.1392	59.2398	49.8517	13.7246	33.9807	19.7766	28.8523	20.8527	0	0	0
ENSGALG00000001964	1316.27	1401.62	1407.68	1461.73	1329.26	1460.13	1214.85	1257.64	1421.7	1442.57	1461.89	1462.91	1517.64	1418.62	1331.81	1643.26	1767.2	990.504	1024.15	1026.7	1072.31
ENSGALG00000001965	4481.83	4339	5218.15	5016.53	4568.35	4447.18	4619.94	5276.77	4311.82	4907.78	5433.66	5521.15	5108.22	5590.28	4936.15	7331.73	7464.08	10850.4	10974.4	7303.57	5980.78
ENSGALG00000001968	389.016	346.171	526.547	255.647	418.949	297.934	280.714	357.377	426.951	341.815	220.175	270.009	227.172	185.906	212.827	122.255	163.015	229.38	156.598	46.6681	60.412
ENSGALG00000001971	1678.57	1858.22	1628.96	1770.25	1836.13	1957.76	1940.64	1906.92	1778.54	2190.91	2201.17	1948.68	2201.05	2133.55	1691.29	3423.15	3671.45	3743.06	4957.91	5524.34	4732.27
ENSGALG00000001972	2151.65	2905.54	2430.12	2456.33	2741.92	2611.42	2525.07	2447.08	2545.28	2428.01	2642.67	2428.83	2319.68	2687.52	2660.04	2883.79	2859.26	2457.15	2436.67	2660.08	2668.19
ENSGALG00000001973	2307.38	2371.71	1972.89	1886.56	1905.96	1861.45	2321.47	2166.77	2374.12	2039.12	2362.71	2360.24	2220.61	2777.36	2627.25	3915.77	3387.26	3419.85	3094.39	2461.74	2436.62
ENSGALG00000001975	2192.7	1718.66	1534.32	1690.63	1957.03	2616.55	1772.89	1874.87	1788.65	1236.06	1877.52	1373.74	1697.48	1319.43	1575.63	738.926	794.88	1212.93	1061.74	3319.27	3488.79
ENSGALG00000001976	1542.38	1671.24	1533.65	1636.51	1740.45	1612.95	1698.49	1585.01	1620.64	1800.27	1881.54	1595.73	1729.03	1904.6	1859.4	2745.35	2725.1	2537.08	2458.6	1971.73	2215.11
ENSGALG00000001977	23.4583	27.775	988.442	23.0145	8.40483	28.2524	13.5284	27.9627	21.4739	17.6497	10.3476	19.3309	13.8828	8.73383	4.17307	5.39362	0	0	0	0	0
ENSGALG00000001978	1132.51	1050.03	1041.76	1038.14	1140.47	1117.89	1142.47	1280.83	1126.11	1331.96	1241.14	1270.85	1198.33	1209.64	1117.19	1614.49	1845.1	1421.46	1490.82	1172.54	1092.45
ENSGALG00000001981	643.799	580.565	683.178	675.505	720.876	861.055	551.957	724.985	594.952	605.384	574.294	661.615	603.9	723.036	695.711	647.234	623.209	851.486	770.464	484.182	402.746
ENSGALG00000001983	41.7036	38.614	33.3258	41.0528	45.9033	26.9682	56.8191	47.0592	80.8427	99.4264	43.69	55.4983	83.9276	87.3383	53.0576	129.447	150.032	330.168	306.933	110.837	206.408
ENSGALG00000001985	553.224	406.463	529.88	549.237	442.87	438.554	442.378	438.537	433.898	440.653	424.253	289.963	372.941	374.931	369.019	845	828.06	1056.54	1140.04	997.532	911.214
ENSGALG00000001986	9894.18	10605.3	6827.12	6616.97	6302.33	6368.98	11083.1	10950.5	10465.3	7944.11	8621.3	7746.07	8020.45	7823.02	11000.2	16269	17829.3	17745.7	20169.9	36646.2	45545.6
ENSGALG00000001988	996.325	937.576	1145.74	1082.92	919.36	906.002	992.982	1183.3	934.744	787.175	1036.49	981.51	862.624	840.943	909.73	875.564	861.24	597.778	616.998	635.854	654.463
ENSGALG00000001992	13755.7	15406.3	13536.3	14809.5	15591.6	13191.9	15596.2	14358.5	14356.5	17725.6	17015	16094.5	18438.2	16794.5	14925.9	20623.4	23315.5	10464.6	11870.2	21041.5	20323.6
ENSGALG00000001994	0	2.70976	0	0	0	0	0	0	0	0	5.74868	0	3.15517	0	2.38461	7.19149	21.6392	31.2791	28.1877	0	25.1716
ENSGALG00000001995	2555.65	2714.5	2689.39	2551.49	2311.98	3034.56	2027.23	2589.62	1919.38	1678.48	1342.32	1591.37	1661.51	1323.18	1524.96	801.851	809.306	601.253	579.414	630.02	578.948
ENSGALG00000001996	48.2198	65.7116	71.3172	69.6654	91.1601	125.851	92.6693	53.8794	79.5796	48.8307	45.4146	76.6999	58.6862	12.4769	25.6346	19.7766	0	0	0	70.0022	0
ENSGALG00000001998	1526.09	1061.55	1105.75	1028.19	1080.99	1412.62	1091.06	1009.39	1075.59	1148.99	1448.09	1223.46	1184.45	1122.92	1123.15	877.362	911.731	2888.1	3407.58	4305.14	3800.92
ENSGALG00000002000	236.538	254.04	230.614	303.542	261.843	348.018	220.512	237.342	181.896	214.738	239.72	314.906	241.686	258.896	259.923	188.777	238.031	288.463	297.537	116.67	201.373
ENSGALG00000002001	1588	1568.27	1588.97	1695.61	1436.58	1533.97	1822.27	1815.53	1778.54	1799.09	2125.86	2044.08	2112.07	2114.21	2090.11	2179.02	2185.56	3895.98	3827.27	4596.81	4233.87
ENSGALG00000002002	1619.92	1793.86	1523.65	1686.28	1761.78	1860.8	1545.62	1518.17	1666.12	1706.13	1916.61	1873.85	1972.61	1963.24	1692.48	2583.54	2562.08	3148.76	2903.34	2000.9	1857.67
ENSGALG00000002003	2442.27	2814.08	2702.05	2740.59	2908.07	2689.11	2692.15	2827.65	2674.76	2715.7	2729.48	2362.73	2758.25	2892.77	2955.73	3230.78	2981.88	4038.48	3911.83	6247.7	5985.82
ENSGALG00000002008	65.1619	90.7768	99.3108	245.073	220.465	96.3149	138.666	154.136	289.265	215.914	187.982	126.586	156.497	201.502	203.288	143.83	177.441	38.23	12.5279	0	0
ENSGALG00000002009	1043.89	1005.32	589.866	636.319	619.372	593.942	1022.07	879.803	958.113	768.349	764.575	788.825	722.534	895.218	1234.63	2028	2052.84	3253.02	3009.82	2514.25	2522.2
ENSGALG00000002010	905.75	992.448	896.463	905.65	903.843	1008.1	923.311	808.191	884.849	1004.27	1078.45	1024.54	954.124	995.657	890.057	871.968	942.026	997.455	927.063	1009.2	1142.79
ENSGALG00000002012	1722.23	1896.15	1681.62	1733.55	1580.76	1924.37	1590.26	1409.73	1446.33	1341.96	1281.38	1328.84	1432.45	1085.49	1288.88	701.17	565.504	830.633	948.987	1808.39	1686.5
ENSGALG00000002013	3525.26	3280.84	3167.95	3477.67	3371.63	3936.71	3463.94	3307.79	3205.92	3028.09	2976.67	3281.88	3044.11	2948.92	3216.25	2932.33	2817.42	2679.57	2972.24	2578.42	3060.87
ENSGALG00000002014	5425.38	5885.59	5198.82	4841.74	4922	4361.78	5623.74	5791.01	5459.41	5429.04	5783.18	5465.03	5224.33	5449.91	5643.78	7784.79	6944.74	5911.75	4970.44	5565.18	5507.56
ENSGALG00000002015	63.207	111.1	59.3199	77.1295	36.2054	220.882	142.724	127.537	70.1058	40.0059	45.9895	125.963	138.197	72.366	108.5	14.383	10.0983	142.494	187.918	1055.87	1042.11
ENSGALG00000002016	1107.75	1090.68	928.456	1038.76	1234.22	1336.85	1129.62	1149.2	1037.06	975.438	1369.34	990.24	1226.1	1058.04	1101.1	1129.06	1054.55	2283.37	2182.98	3593.45	3780.78
ENSGALG00000002018	1864.28	1942.22	1853.58	2032.11	2134.83	2379.62	1909.53	1908.29	1817.7	2471.54	2492.05	2407.63	2526.66	2728.7	2162.25	3396.18	4163.38	2238.19	2637.12	1755.89	1857.67
ENSGALG00000002021	1603.63	1680.73	1759.6	1356.61	1773.42	1960.33	1554.41	1603.42	1494.96	1364.32	1525.13	1366.26	1594.62	1397.41	1461.77	895.341	908.846	1129.52	1190.15	2205.07	2874.6
ENSGALG00000002022	3208.57	3291.68	2586.75	2777.91	2317.15	2773.87	3578.25	3888.87	3463.61	2393.88	2934.7	2412.62	2284.98	2575.86	3163.79	2939.52	2986.21	2238.19	2399.09	2094.23	2320.83
ENSGALG00000002023	1036.73	1117.77	765.16	932.397	782.943	906.644	1117.44	1074.18	1153.27	987.205	1030.74	879.243	1026.69	1192.17	1249.54	2081.94	2158.15	2710.85	2925.26	2811.76	3433.41
ENSGALG00000002024	6249.03	6525.09	7396.32	7427.45	6425.82	7062.45	8100.79	7144.14	8640.7	5596.71	7757.28	7163.03	5943.71	5723.15	6802.11	5111.35	4472.1	3621.42	3304.23	3756.79	3503.89
ENSGALG00000002028	649.012	634.76	644.52	490.768	798.459	686.404	480.257	573.577	507.793	514.782	388.611	495.12	487.159	353.096	380.942	386.543	392.391	250.233	191.05	198.34	246.682
ENSGALG00000002029	3732.47	3916.27	3514.54	4087.24	4024.62	4368.84	3702.04	3540.35	3439.61	3884.69	4218.39	3811.3	3752.76	4085.56	3789.75	1405.94	1650.35	5543.35	2170.45	6306.03	7053.1
ENSGALG00000002033	2188.79	1930.02	2060.87	2167.09	2072.76	2016.83	1965.67	1994.22	1905.49	2062.07	1920.06	2266.7	2167.6	1967.61	1824.83	2105.31	2124.97	2533.61	2079.63	2111.73	1696.57
ENSGALG00000002038	3164.91	2929.92	3020.65	2952.07	3125.95	3620.15	2523.04	2749.21	2742.97	2491.54	2343.74	2613.41	2128.48	2308.85	2360.77	2439.71	2557.75	2022.71	1888.58	746.69	760.184
ENSGALG00000002042	1170.31	1037.84	913.793	941.105	907.722	877.749	1124.88	1090.55	1215.8	957.2	1252.64	1159.85	1037.42	1486	1460.58	2482.86	2070.15	1814.19	1553.46	1015.03	1011.9
ENSGALG00000002043	843.195	917.252	840.476	891.966	948.453	956.085	874.609	948.687	1005.48	1152.52	1169.28	1007.7	1068.34	1079.25	1003.33	1053.55	1249.3	983.553	1024.15	1283.37	1263.62
ENSGALG00000002044	472.424	555.5	513.217	503.208	509.462	566.973	501.902	513.559	530.53	581.851	528.879	559.972	450.559	585.167	524.615	749.713	766.028	733.321	801.784	583.352	704.806
ENSGALG00000002046	26.0648	41.3238	55.3208	20.5264	43.3172	60.9994	35.8502	30.6908	44.8425	20.003	44.8397	25.5666	32.8138	34.3115	39.3461	23.3723	27.4096	0	31.3197	29.1676	20.1373
ENSGALG00000002048	56.0392	49.453	73.3167	54.7371	57.5408	43.6627	62.2305	55.9255	80.8427	77.6585	85.0805	58.6162	78.8793	74.8614	82.2692	161.809	118.294	66.0336	81.4312	116.67	35.2403
ENSGALG00000002050	3633.43	4079.54	3479.88	3682.94	3719.46	3527.05	3417.94	3438.73	3492.66	3598.18	3663.06	3517.6	3618.35	3656.98	3536.38	4253.77	3840.24	4688.39	4350.31	4322.64	4571.17
ENSGALG00000002053	6044.42	6444.48	6466.53	8717.5	8307.21	6852.48	6793.27	6630.58	6089.73	5901.46	5024.35	5678.29	5725.37	4658.87	4537.32	3149.87	3006.41	2571.83	3059.93	5664.35	5155.15
ENSGALG00000002055	953.318	871.864	1119.75	1476.66	1139.82	1103.13	1590.26	985.516	1241.69	1910.28	1711.96	1965.51	1847.67	2107.35	1954.19	3854.64	4310.53	3736.11	3874.25	4380.97	4651.72
ENSGALG00000002056	1569.1	1511.37	1693.62	1067.37	1433.99	1116.61	1429.27	1507.26	1176.01	940.139	1455.57	1549.59	1398.37	1248.31	889.461	720.947	611.668	653.385	591.942	682.522	724.943
ENSGALG00000002057	1365.14	1489.01	1512.99	1533.88	1338.95	1303.46	1361.63	1310.84	1381.91	1363.73	1278.51	1542.73	1305.61	1603.28	1305.58	1573.14	1459.92	1595.23	1334.22	1370.88	1399.54
ENSGALG00000002060	2285.23	2335.81	2232.16	2340.01	2277.71	2296.79	2729.35	2378.88	2892.65	3337.55	3348.61	3197.7	2849.12	3408.69	2697.59	5125.74	4606.26	2523.18	2264.41	2047.57	2210.07
ENSGALG00000002062	3768.96	4212.99	3784.47	3755.71	3625.07	3864.79	3843.41	3587.41	3580.45	3768.79	4139.63	3973.43	3874.55	4278.33	4023.44	5871.85	5409.8	4750.94	4867.08	4795.15	5542.8
ENSGALG00000002064	1445.29	1590.63	1354.36	1525.8	1382.27	1515.35	1468.5	1511.35	1494.96	1676.72	1718.28	1630.03	1722.72	1775.46	1700.23	3173.25	3346.86	2815.12	2417.88	2864.26	2824.26
ENSGALG00000002066	10132	10283.5	11124.1	9866.98	9867.92	11013.9	9245.29	9263.85	8950.81	8769.53	9961.9	9581.26	9469.93	9615.32	9098.49	8453.6	7837.72	7149.01	6724.34	6807.72	6826.55
ENSGALG00000002067	1056.27	1136.07	1141.07	769.429	1088.75	993.327	1078.89	941.185	1007.38	946.022	982.45	906.057	803.307	914.557	826.865	647.234	595.799	813.256	842.5	676.688	664.532
ENSGALG00000002069	598.186	540.596	353.92	398.71	373.692	411.585	564.133	511.513	484.425	356.523	337.448	362.922	415.852	433.572	563.961	489.021	627.537	2043.57	2514.97	4205.97	4782.61
ENSGALG00000002070	1986.79	1994.38	1930.9	2099.91	2101.86	2183.78	1925.76	1760.29	1743.17	2188.56	2022.96	2007.29	2070.42	1937.66	1937.5	2698.61	3286.27	2064.42	2561.95	2321.74	2346
ENSGALG00000002080	686.155	656.438	575.869	528.089	546.961	414.796	612.159	609.724	513.478	659.509	1252.06	500.109	644.917	651.294	599.134	1026.59	797.765	135.543	119.015	297.509	226.545
ENSGALG00000002081	729.162	861.702	843.809	681.726	762.9	641.457	631.775	576.987	864.007	664.216	610.51	653.508	595.696	462.269	568.134	181.585	190.425	302.364	316.329	1061.7	1324.03
ENSGALG00000002082	4.56133	6.77439	98.6443	3.73207	5.17221	7.70519	2.70567	12.2763	0	0	0	4.36504	0	23.7061	7.74999	0	14.4261	0	6.26394	23.3341	0
ENSGALG00000002083	0	0	0	0	0	0	0	0	0	0	0	0	0	0	0	0	0	0	0	0	0
ENSGALG00000002085	1135.77	1320.33	1148.41	1216.03	1336.37	1262.37	1347.43	1201.72	1256.85	1437.86	1394.06	1456.68	1412.89	1358.11	1331.81	1565.95	1751.33	1598.71	1741.37	1954.23	1968.42
ENSGALG00000002086	63.8587	52.1628	49.9887	53.4931	62.0665	74.4835	50.055	40.9211	78.948	62.9505	35.6418	68.5934	39.1241	26.2015	46.5	17.9787	14.4261	10.4264	0	0	15.103
ENSGALG00000002087	3924.7	4262.45	3269.26	3585.28	3562.36	3380.65	4276.99	4622.03	4498.14	4232.98	4825.45	4183.58	4404.62	5099.93	5184.75	8509.33	8055.55	7639.05	6520.76	6731.88	6262.71
ENSGALG00000002088	102.304	93.4866	109.309	100.766	74.3505	73.1993	54.7899	45.0132	111.79	87.66	73.5832	115.985	38.4931	43.0453	60.2115	19.7766	36.0653	17.3773	28.1877	0	0
ENSGALG00000002089	2268.29	2457.07	2400.79	2561.45	2433.52	2386.04	2046.84	2144.26	2221.91	2339.76	2327.07	2292.89	2416.23	2499.75	2157.48	2083.73	2036.97	2158.26	2020.12	2298.41	2149.66
ENSGALG00000002090	3847.16	4139.83	3805.14	3801.12	3911.48	3362.67	4411.6	4301.49	4129.93	4302.4	4868.56	4133.07	4309.33	4886.58	4869.98	3888.8	3682.99	5810.96	5377.59	3138.43	2869.57
ENSGALG00000002091	15.6389	21.678	29.9932	29.2346	18.7492	23.1156	32.4681	27.9627	32.8424	25.8862	38.5162	27.4374	34.7069	27.4492	22.6538	25.1702	30.2949	0	25.0558	0	0
ENSGALG00000002093	0	0	0	0	0	0	0	0	0	0	0	0	0	0	0	0	0	0	0	0	0
ENSGALG00000002094	1379.48	1370.46	1375.02	1252.11	1288.53	1272.64	1235.14	1401.55	1106.53	1223.71	1273.91	1188.54	1150.38	1152.24	1201.25	1280.09	1305.56	1000.93	1033.55	746.69	810.527
ENSGALG00000002095	5564.17	5730.46	5700.71	6042.23	5646.76	6347.79	5727.91	5622.56	5558.57	5901.46	6634.56	6235.14	6504.7	6647.69	6311.48	7175.31	6837.99	11149.3	11096.6	11812.9	12077.4
ENSGALG00000002097	56.0392	85.3573	27.9937	46.6509	32.3263	109.157	29.086	5.45614	34.7371	50.5957	31.6178	36.791	17.0379	39.9261	34.5769	0	5.77045	45.1809	34.4517	75.8357	65.4463
ENSGALG00000002098	8.47105	0	8.6647	6.22012	13.577	4.49469	10.8227	2.72807	2.52634	0	0	9.35365	4.41724	0	2.38461	0	0	0	0	29.1676	0
ENSGALG00000002099	2376.45	1982.86	2420.78	2022.78	2315.86	2421.36	2414.81	2378.88	1862.54	1963.23	1603.88	1911.26	1508.8	2109.22	1970.29	2087.33	2023.99	5081.11	5296.16	21059	29999.6
ENSGALG00000002102	44.9617	4.74207	27.9937	18.6604	4.52568	4.49469	14.8812	23.8706	30.316	4.70658	81.0565	13.7187	8.20345	6.23845	14.3077	0	0	0	0	0	0
ENSGALG00000002103	2935.54	1846.7	1336.36	4327.34	1167.63	1915.38	881.373	1597.97	1487.38	450.655	237.996	509.462	738.941	414.857	853.095	43.1489	36.0653	41.7054	50.1115	87.5028	75.5149
ENSGALG00000002105	4.56133	19.6457	23.9946	21.7704	16.8097	20.5472	15.5576	8.86623	15.7896	27.0628	34.4921	18.7073	22.0862	6.23845	16.0961	19.7766	14.4261	13.9018	18.7918	93.3363	55.3776
ENSGALG00000002106	1954.86	1952.38	2022.21	1613.5	1285.29	1542.96	1690.37	1666.17	1476.64	1310.78	1321.62	1524.65	1545.4	1458.55	1416.46	1654.04	1582.55	1716.87	1669.34	1318.38	1359.27
ENSGALG00000002107	7190.61	8281.69	7339	8316.93	7597.97	5732.02	7993.91	7569.03	8057.12	9388.45	9017.39	8397.08	8111.95	10433.2	8966.15	9460.41	8316.66	4386.02	4322.12	4270.14	4566.14
ENSGALG00000002108	8790.34	8234.27	8280.79	6810.41	6648.22	8512.31	8179.93	7361.02	7748.9	8705.99	10818.5	8794.93	10331.9	10136.9	9390.01	38345	43584.2	41820.1	46024.3	67441.3	82739.2
ENSGALG00000002110	876.427	983.641	635.189	547.371	544.375	707.593	1001.78	921.406	906.323	527.725	567.97	571.196	643.024	613.864	946.095	809.043	789.109	1379.75	1165.09	1849.23	1908.01
ENSGALG00000002111	28.0196	23.0329	19.3289	25.5025	27.1541	25.0419	38.5559	0	28.4213	21.7679	32.7675	29.9317	78.8793	64.256	38.1538	165.404	148.589	1334.57	1306.03	367.512	281.922
ENSGALG00000002112	677.684	632.051	321.26	401.82	532.737	645.952	305.065	419.441	329.687	391.823	1278.51	266.891	366	252.033	282.577	95.2873	67.8028	38.23	78.2992	250.841	201.373
ENSGALG00000002113	435.933	489.788	402.575	317.226	422.828	367.281	284.096	391.478	358.108	383.586	764.575	307.423	348.962	254.529	296.884	34.1596	38.9506	13.9018	9.39591	81.6693	45.309
ENSGALG00000002116	91.8783	100.261	87.3135	118.182	76.29	67.4204	87.9344	113.897	138.317	97.6615	131.07	104.137	100.334	128.512	155.596	140.234	134.163	121.641	134.675	110.837	35.2403
ENSGALG00000002117	4109.76	4494.13	4586.96	4181.17	4773.95	4591.01	4220.85	4218.28	4266.35	4314.75	4618.49	4055.74	4082.16	4453.01	4174.27	4372.43	4343.71	4066.28	3974.47	4905.99	5376.66
ENSGALG00000002118	2409.04	2611.53	3028.65	2100.54	1976.43	2343.02	1776.95	1891.92	1947.17	1605.53	1033.61	1809	1287.31	1172.2	1467.13	318.223	300.064	166.822	241.162	180.839	100.687
ENSGALG00000002119	4690.35	4324.09	4998.87	4424.37	5044.19	4421.49	4621.29	4852.56	4747.62	4391.24	5079.54	4719.23	4464.57	4976.41	4501.55	5147.31	4623.58	5595.48	4895.27	5075.16	4556.07
ENSGALG00000002121	1152.06	1211.94	1179.73	1970.54	1764.37	1646.34	1446.18	1327.89	1255.59	1360.2	1400.95	1494.71	1331.48	1481.01	1363.4	2648.27	3133.36	1661.27	1866.65	2070.9	2481.92
ENSGALG00000002123	260.648	193.748	260.608	184.738	216.586	340.955	275.302	177.325	204.633	237.682	271.913	281.857	244.841	185.906	226.538	417.107	340.457	93.8372	125.279	140.004	130.893
ENSGALG00000002124	1980.27	1655.66	1743.6	1879.72	1832.9	1946.84	1705.25	1855.09	1837.91	1502.57	1465.34	1318.24	1497.44	1353.12	1621.54	1479.65	1646.02	889.716	817.444	717.523	714.875
ENSGALG00000002125	32.5809	37.2591	256.608	21.7704	22.6284	12.842	58.172	49.1053	61.2636	37.6526	32.7675	26.8138	22.0862	26.8253	59.0192	285.862	284.195	403.153	438.476	775.858	805.493
ENSGALG00000002127	97.7428	123.294	135.969	100.144	118.961	75.7677	88.6108	106.395	97.2639	108.84	115.549	160.259	126.207	81.0999	134.731	152.819	150.032	218.954	147.203	204.173	166.133
ENSGALG00000002129	3192.28	3713.72	3351.91	3585.28	3341.25	2458.6	4193.79	3701.31	4036.45	4045.3	4605.27	4116.85	4391.37	5265.88	4991	6652.13	6728.35	9182.15	8656.76	4701.82	4384.9
ENSGALG00000002131	916.176	981.609	1095.75	931.153	1099.74	1134.59	1002.45	1025.75	838.743	1169.58	1115.82	1143.64	1096.11	1072.39	986.038	1184.8	1322.88	1650.84	1575.38	1201.7	961.557
ENSGALG00000002132	10.4259	15.5811	39.9909	32.9667	22.6284	18.6209	6.08777	16.3684	14.5264	16.473	5.17382	3.11788	13.8828	0	11.9231	7.19149	8.65568	0	0	0	0
ENSGALG00000002137	2485.93	2602.72	2400.12	2443.26	2360.47	2596.65	2457.43	2332.5	2382.97	2590.97	2241.41	2523.62	2553.8	2755.52	2450.19	2407.35	2550.54	2578.79	2596.4	2065.07	2451.72
ENSGALG00000002138	1210.06	1068.32	1094.42	1462.97	1346.71	1662.39	1268.96	1345.62	1118.54	1568.47	1446.37	1723.57	1568.12	1384.94	1209	1429.31	1749.89	1205.98	1374.93	2975.09	3453.55
ENSGALG00000002139	31093.3	30473.9	32977.2	29949.3	30955	30208.2	32516.1	31999.6	32097.1	34213.9	36075.3	33045.2	35560	36824.3	34551.9	39866	38014.3	34285.3	32206	28963.4	30382.2
ENSGALG00000002141	3942.95	4084.96	3643.17	4139.49	4034.32	3605.39	3459.2	4271.48	3537.5	4120.61	4285.07	3291.24	3804.51	3691.92	3125.04	3782.72	3564.7	3114.01	3116.31	2963.43	3201.83
ENSGALG00000002142	589.063	584.63	425.903	379.428	471.964	401.954	611.482	632.231	561.478	355.935	305.83	275.621	398.814	393.022	493.615	517.787	477.505	476.137	513.643	507.516	528.605
ENSGALG00000002143	2721.81	2920.44	2914.01	2978.82	2753.55	3243.88	2488.54	2740.35	2427.18	2812.18	2697.86	2373.33	2585.98	3041.87	3070.19	2993.46	3186.73	3107.05	3213.4	3400.94	3644.85
ENSGALG00000002144	10691.1	9270.75	10680.9	10001.3	9068.82	8350.5	9831.74	9801.28	8694.38	10113.3	9696.31	9747.13	9062.92	9045.13	10173.4	13343.8	13805.8	12636.7	12224.1	12372.9	12520.4
ENSGALG00000002145	4431.66	5004.92	4225.71	4357.82	5010.57	5278.05	4526.59	4801.41	4138.14	4531.26	5258.32	4242.82	5531.65	6055.04	5656.9	8119.19	7881	15674.3	14707.7	13522.1	13980.3
ENSGALG00000002147	3440.55	4002.99	3559.19	3597.72	3941.87	3562.37	4116.01	3508.98	3355.61	3509.34	3837.25	3886.13	3815.23	4701.92	3828.5	3556.19	3244.44	2818.59	2314.53	1674.22	1726.78
ENSGALG00000002150	137.492	130.068	165.296	152.393	131.891	71.273	237.423	128.219	198.317	326.519	367.341	321.142	306.052	415.481	310.596	508.798	422.686	622.106	660.846	169.172	95.6523
ENSGALG00000002151	405.959	354.301	342.589	340.241	321.97	404.522	311.152	275.535	398.529	340.639	381.138	389.112	350.224	371.812	305.231	485.426	458.751	389.251	410.288	326.677	332.266
ENSGALG00000002152	62.5554	80.6152	108.642	111.34	42.6707	30.1787	43.2908	34.1009	55.5794	68.8337	7.47329	53.004	87.7138	48.0361	94.1922	8.98936	7.21307	13.9018	18.7918	0	0
ENSGALG00000002155	1528.7	1686.82	1479.66	1802.59	1595.63	1576.35	1862.86	1587.74	1477.27	1563.76	1530.3	1632.52	1597.78	1525.93	1458.19	1082.32	1064.65	1098.24	1130.64	2222.57	2018.77
ENSGALG00000002157	24769.3	23634.5	23179.4	23672.5	23446.9	29119.2	23145	20795.4	22665	23608.2	24511.2	27298.9	26608.2	24169	23779.4	34790.6	34702.1	43519.6	38394.8	38425.4	33342.4
ENSGALG00000002158	5598.71	6517.64	5704.04	5692.04	6227.98	6096.73	5632.54	5748.73	5044.46	4851.89	4540.31	4704.89	5202.25	5516.66	5116.19	3744.97	3682.99	6109.85	6411.14	5425.17	5915.34
ENSGALG00000002159	6735.13	6761.52	6923.76	7172.43	6791.11	7240.31	6867	8159.66	6509.74	6019.71	7057.66	6936.67	6560.23	6067.52	6864.11	3514.84	3182.4	4292.18	4425.47	11025.4	13008.7
ENSGALG00000002160	16320.4	11015.2	12273.9	11475.5	13129	12114.5	12463	14869.4	14808.7	11161.6	16676.4	12116.1	10926.4	7553.52	8728.88	1841.02	1886.94	3955.07	3924.36	6696.88	7707.56
ENSGALG00000002162	4496.17	4600.49	4598.29	5264.71	5589.22	4242.99	5279.45	5334.74	5165.09	5862.63	5024.35	5791.16	5737.36	4730.62	4820.5	3744.97	3730.6	4379.07	4055.9	9082.79	10934.6
ENSGALG00000002164	792.369	708.601	884.466	598.998	576.701	607.426	602.689	921.406	858.322	601.854	781.821	876.749	877.769	630.707	935.365	751.511	763.142	1303.29	1161.96	1178.37	1318.99
ENSGALG00000002165	91.2266	84.6799	74.6497	111.34	76.29	151.535	104.168	112.533	97.2639	161.789	154.64	135.316	248.628	278.859	222.961	1499.43	1467.14	1977.53	1778.96	1470.05	1857.67
ENSGALG00000002167	181.802	252.685	211.952	190.958	188.786	124.567	164.37	133.675	162.949	175.908	186.832	136.563	123.683	152.842	125.788	84.5	44.721	27.8036	15.6598	0	0
ENSGALG00000002169	4910.6	4816.59	3204.61	3047.24	4297.46	5526.55	4428.51	3125.01	4018.77	3963.53	3978.09	4783.46	5102.54	2867.19	3957.86	2752.54	4131.64	4632.78	3933.75	6107.69	7229.3
ENSGALG00000002170	0	0	4.66561	0	0	0	0	2.04605	0	2.35329	0	4.36504	0	6.23845	0	5.39362	4.32784	10.4264	0	0	0
ENSGALG00000002172	4534.62	4872.14	5139.5	4534.47	4558.65	4427.91	5060.29	5062.62	4687.62	4508.9	4396.02	4470.42	4434.91	4434.91	4519.44	4589.97	4492.3	3656.18	3448.3	2910.93	3025.63
ENSGALG00000002175	606.006	804.798	627.858	754.501	868.931	554.131	722.415	832.744	814.112	685.984	786.42	458.329	528.176	680.615	596.75	537.564	519.341	222.429	222.37	11.667	20.1373
ENSGALG00000002179	1874.06	1742.37	1714.28	1578.67	1587.87	1782.47	1572.67	1852.36	1969.91	1490.81	1844.18	1466.65	1867.23	1733.67	1465.94	2252.73	2484.18	1720.35	2020.12	1300.87	1243.48
ENSGALG00000002180	2525.67	2486.2	2678.06	2546.52	2689.55	2592.15	2835.55	2779.9	2919.18	3271.07	3374.48	2952.01	3348.9	3223.41	3262.15	4007.46	3626.73	3962.02	3686.33	3266.77	3463.62
ENSGALG00000002182	220.247	194.425	203.287	296.7	353.65	365.354	261.774	284.401	217.265	114.134	139.693	108.502	130.624	145.356	141.288	44.9468	33.1801	31.2791	59.5074	81.6693	65.4463
ENSGALG00000002183	170.724	182.909	141.301	179.14	141.589	126.494	194.132	193.011	183.791	131.196	101.752	121.597	106.645	97.9437	140.692	100.681	99.5403	72.9845	50.1115	116.67	120.824
ENSGALG00000002186	0	0	63.9855	0	0	0	0	0	2.52634	0	0	0	0	0	0	0	0	0	0	0	0
ENSGALG00000002187	12402.3	13356.4	7251.69	7296.21	7773.83	6331.74	12870.9	12390.2	12792.1	7166.35	7493.41	7911.32	7462.61	7166.11	12164.5	11673.6	10787.9	11055.4	9690.31	18859.8	20726.3
ENSGALG00000002189	7665.64	7420.67	7552.95	7074.15	7444.74	6682.97	6688.43	7059.57	6792.68	6563.32	7830.28	7243.47	7485.33	7216.64	5954.38	6084	5712.75	7990.07	7836.19	6381.87	6806.41
ENSGALG00000002191	6.51619	6.09695	6.66515	0	2.5861	2.5684	3.38209	5.45614	2.52634	0	2.29947	4.36504	0	6.8623	4.17307	0	5.77045	0	15.6598	0	0
ENSGALG00000002192	1767.19	1581.14	1123.08	1275.13	1463.09	1084.51	1204.02	1351.08	1299.8	1492.57	4089.04	1078.79	1193.92	1051.18	1483.83	217.543	196.195	264.134	266.217	565.851	785.355
ENSGALG00000002193	428.765	466.755	547.209	498.854	558.598	466.164	462.67	578.351	461.688	518.9	569.12	529.417	650.596	613.24	478.711	667.011	561.177	2252.09	2142.27	612.519	402.746
ENSGALG00000002194	1722.23	1949.67	1820.25	1974.89	1699.72	1820.99	1823.62	1690.04	1861.91	1682.01	1952.25	1632.52	1808.54	1786.69	1291.86	2295.88	2166.8	1341.52	1403.12	1884.23	1726.78
ENSGALG00000002197	32662.4	32212.2	31840.1	29400	27276.3	27711.7	32179.3	30851.1	35385.1	32224.8	36042.5	35144.8	34662.7	36480	33724.4	85789.1	78538.7	50658.2	44611.8	37153.7	36222
ENSGALG00000002198	1457.67	1471.4	1221.06	1851.73	1683.55	2050.22	1473.92	1787.57	1260.64	1158.99	1191.7	1146.76	1255.13	1067.4	1164.88	490.819	620.324	816.731	980.306	974.198	926.317
ENSGALG00000002199	123.156	170.037	150.633	225.791	147.408	230.514	144.077	131.629	132.001	127.078	100.602	107.879	109.169	95.4483	142.481	98.883	154.36	41.7054	59.5074	70.0022	0
ENSGALG00000002200	0	0	0	0	0	0	0	0	0	0	0	0	0	0	0	0	0	0	0	0	0
ENSGALG00000002201	23030.8	21709.9	22264.3	19878.3	21892.7	22840.1	18277.5	20071.8	21455.5	17116.6	19566.8	19405.1	22179	22719.8	17994.9	54410.8	53607.5	160295	179778	136160	140765
ENSGALG00000002203	203.957	130.746	101.31	212.106	159.692	160.525	179.927	188.237	179.37	154.14	110.95	122.845	161.545	117.907	152.615	179.787	200.523	48.6563	31.3197	17.5006	10.0687
ENSGALG00000002204	177.892	203.232	161.297	155.503	186.199	190.703	156.253	165.048	163.58	279.453	231.672	215.758	213.29	261.391	198.519	1033.78	1109.37	1091.29	1136.9	344.178	297.025
ENSGALG00000002205	1569.75	1555.4	1564.98	1523.31	1666.1	1646.98	1624.08	1402.91	1566.33	1580.82	1555.59	1568.92	1531.52	1301.34	1324.65	1591.12	1836.45	1550.05	1738.24	2864.26	3388.1
ENSGALG00000002207	13.684	2.70976	14.6633	8.08616	4.52568	8.34729	6.76418	8.86623	23.3686	0	10.9225	0	0	5.61461	9.53845	61.1277	37.5079	34.7545	50.1115	70.0022	25.1716
ENSGALG00000002210	14456.8	14672.7	15777.8	15330.7	15830.8	12910	12978.4	13291.2	12388.5	14165.6	13319.7	14753.8	13903.6	11840.6	10438	10814.2	11751.5	8688.63	8644.24	10401.2	10270
ENSGALG00000002216	3993.77	4523.26	4297.69	4436.81	4098.33	4253.26	4097.07	4460.4	4347.82	4205.33	3904.51	4522.18	3775.48	3708.76	4052.05	3861.83	3629.61	3861.23	3404.45	5536.01	6428.84
ENSGALG00000002219	2180.97	2117.67	2061.53	1987.33	2277.71	2513.18	2179.42	2209.74	2271.81	2094.43	2233.36	2315.96	2503.94	2329.44	2230.21	1916.53	1840.77	3878.61	3745.84	5617.68	6151.95
ENSGALG00000002222	1755.46	1852.12	1646.29	1940.06	1752.73	1795.31	1925.76	1658.67	1753.91	2153.26	2339.14	2158.2	2119.64	2475.42	2116.94	3336.85	3450.73	2380.69	2408.48	1656.72	1973.46
ENSGALG00000002223	120.549	113.132	92.6457	50.383	115.728	117.504	70.3475	51.8334	76.4216	120.018	49.4387	65.4756	32.1828	69.8706	32.7884	37.7553	24.5244	6.95091	15.6598	0	0
ENSGALG00000002225	957.88	1002.61	669.182	788.712	322.616	875.823	1146.53	857.978	844.428	1359.61	842.182	1303.9	1609.14	1596.42	1173.23	3345.84	2781.36	3312.11	2345.85	1475.88	694.738
ENSGALG00000002227	5353.05	4833.53	3983.1	3436	3389.09	3687.57	4782.28	6104.06	4680.04	2898.66	3049.68	2556.66	2907.18	3653.86	4782.94	4325.68	4270.13	8556.56	7729.7	10692.8	11322.2
ENSGALG00000002229	3128.42	3586.36	3237.27	3280.49	3226.16	3166.19	2976.92	3430.55	3204.66	3252.83	3461.86	3324.29	5226.23	3392.47	3485.11	4395.8	2954.47	3586.67	3442.03	2770.92	2884.67
ENSGALG00000002232	2771.34	2749.05	2760.71	2616.81	2832.43	2881.74	2660.35	2647.59	2590.76	2463.3	2458.14	2282.91	2417.49	2571.49	2633.21	2819.06	3479.58	2575.31	2959.71	4882.66	5286.05
ENSGALG00000002234	213.079	205.941	166.629	173.541	211.414	277.387	165.723	257.803	203.37	220.621	306.405	247.56	258.093	239.557	215.808	267.883	285.637	872.339	977.174	1300.87	1364.3
ENSGALG00000002237	2180.32	1981.51	2074.86	2213.74	2187.84	2439.98	1881.8	1861.23	1970.54	2352.7	2192.55	2049.7	2394.78	2360.01	2010.23	3335.05	3489.68	6130.7	6229.49	6469.37	5739.14
ENSGALG00000002239	1123.39	1365.72	1295.71	1473.55	1156.63	1221.91	1173.59	1235.82	1309.27	1386.09	1262.41	1348.8	1306.24	1558.36	1494.56	1794.28	1777.3	2432.82	2198.64	1417.55	1384.44
ENSGALG00000002240	643.148	499.95	597.198	458.423	481.015	584.31	533.018	553.116	559.583	614.797	613.385	660.991	492.838	456.031	605.692	1154.23	1298.35	983.553	1014.76	495.849	427.918
ENSGALG00000002242	104.259	140.907	149.966	117.56	213.353	141.904	150.165	170.504	130.106	123.548	176.485	132.822	177.321	119.778	113.865	239.117	199.081	66.0336	140.939	169.172	196.339
ENSGALG00000002244	0	6.77439	6.66515	13.0623	0	8.98939	5.41135	8.86623	4.42109	4.70658	6.89842	16.8366	2.52414	6.23845	0	7.19149	12.9835	0	0	0	0
ENSGALG00000002246	621.644	551.435	625.192	501.342	563.77	488.637	509.343	607.678	541.267	417.12	523.705	366.04	451.821	344.986	435.788	165.404	186.097	107.739	153.466	250.841	231.579
ENSGALG00000002247	873.821	964.673	791.82	862.109	802.985	1100.56	928.046	900.264	949.902	1041.33	976.127	954.696	959.172	1203.4	1013.46	1204.57	1210.35	1028.73	1190.15	910.029	780.321
ENSGALG00000002249	2861.26	3238.16	2948	2972.6	3348.36	3069.23	2995.18	2774.45	2892.65	3746.44	3585.45	3419.69	3452.39	3515.37	3532.21	3797.11	4248.5	3176.56	3094.39	2292.57	2346
ENSGALG00000002250	517.385	451.174	252.609	268.087	252.792	276.103	503.255	497.873	504.004	298.868	319.627	282.48	263.772	321.28	577.076	618.468	597.242	465.711	366.44	618.353	533.639
ENSGALG00000002253	523.25	504.692	540.544	559.811	529.505	513.679	639.892	561.983	499.583	591.264	543.251	539.394	566.038	539.002	578.269	918.713	861.24	1272.02	1146.3	554.184	427.918
ENSGALG00000002260	2482.02	3228.67	2954.66	2919.1	3270.13	3460.91	2376.93	4109.16	2094.33	2626.27	2677.16	2360.86	3266.23	2152.89	2072.83	886.351	926.158	1814.19	2129.74	1814.22	1892.91
ENSGALG00000002262	4193.17	4617.42	4258.37	4469.16	4243.8	4392.6	4451.51	4450.85	4404.67	4683.63	5479.65	4704.89	5679.31	6815.51	5514.42	6263.79	5929.14	14086	13821.4	12489.6	11644.4
ENSGALG00000002263	291.274	302.138	247.944	302.298	279.299	311.418	245.54	269.397	348.634	232.976	341.472	238.206	257.462	230.199	269.461	89.8936	72.1307	145.969	212.974	478.349	478.261
ENSGALG00000002266	10.4259	20.3232	14.6633	16.7943	13.577	15.4104	0	0	4.42109	5.88322	7.47329	0	8.20345	6.23845	11.3269	35.9575	36.0653	0	0	0	0
ENSGALG00000002267	645.754	872.541	745.831	745.171	875.396	827.666	773.146	787.049	738.953	804.825	796.768	722.725	746.514	944.501	953.249	749.713	800.65	1810.71	1675.6	1481.71	1097.48
ENSGALG00000002272	2532.84	2996.31	3603.85	3929.87	3576.58	2678.84	2738.82	2750.58	2458.76	4361.23	2960.57	3234.49	2994.89	4098.04	3759.34	3766.54	3584.89	2519.7	2433.54	1779.22	2099.32
ENSGALG00000002273	865.35	917.252	739.166	888.234	799.106	904.075	951.044	905.038	862.112	836.594	724.334	789.448	807.724	949.492	1043.27	1076.93	1126.68	2092.22	1857.26	1522.55	1429.75
ENSGALG00000002276	367.513	303.493	318.594	351.437	320.03	352.512	309.8	331.461	319.581	291.808	308.13	319.895	273.238	253.905	313.577	253.5	311.604	257.183	222.37	186.673	307.094
ENSGALG00000002277	2645.57	2446.23	3135.96	2338.77	2738.68	2527.94	2204.45	3242.99	2466.34	2046.18	2593.81	2932.06	2618.16	1807.9	1702.02	1977.66	2077.36	2700.43	3404.45	12822.1	15012.4
ENSGALG00000002278	678.987	665.245	735.833	721.534	700.834	699.246	662.214	663.603	641.058	696.573	662.823	674.086	639.869	641.313	694.519	740.724	745.831	552.597	645.186	525.017	528.605
ENSGALG00000002282	505.656	428.141	441.233	545.505	422.828	545.142	477.551	633.595	554.531	511.84	382.862	477.66	435.414	369.316	465.596	776.681	705.438	444.858	353.913	303.343	387.643
ENSGALG00000002283	4251.81	3775.37	4704.93	3437.24	3207.41	4012.48	3699.33	3879.32	3451.61	3059.28	3324.46	3555.01	2945.67	2662.57	3246.65	3135.49	3064.11	3791.72	3714.52	3552.61	3564.31
ENSGALG00000002284	3361.05	3616.17	3607.18	3413.6	3103.32	3076.94	3278.6	3266.18	3455.4	3373.44	3302.04	3461.47	3251.72	3116.73	3171.54	3157.06	2850.6	2981.94	2561.95	3400.94	3609.61
ENSGALG00000002285	1532.61	1518.14	1572.31	1497.81	1609.85	1870.43	1684.28	1398.14	1808.22	1608.47	1912.59	1835.19	1822.43	1607.02	1695.46	1670.22	1860.97	2703.9	2427.28	3167.6	3045.77
ENSGALG00000002286	22736.9	18519.8	21111.2	20544.4	18133.8	18254.9	21441.8	20686.3	22371.3	22203.3	24651.5	24001.5	23035.3	22354.9	22373.6	39186.4	36089.9	43071.3	39797.9	48593.2	45001.9
ENSGALG00000002287	0	0	2.66606	0	4.52568	0	0	5.45614	4.42109	4.11826	12.6471	29.3081	87.7138	76.1091	26.2307	93.4894	95.2125	1685.59	1544.06	46.6681	30.206
ENSGALG00000002288	2069.54	2341.91	2302.14	2381.06	2260.9	2513.82	2399.26	2166.77	2262.33	2552.14	2638.07	2564.15	2382.15	2888.4	2535.44	3536.42	3496.89	3638.8	3272.91	2770.92	2446.68
ENSGALG00000002289	4.56133	3.3872	0	0	0	4.49469	0	0	0	2.35329	0	0	0	0	0	25.1702	0	0	0	0	0
ENSGALG00000002294	609.915	653.051	424.57	459.045	482.308	548.353	828.613	734.533	668.847	632.446	700.765	545.006	670.158	658.78	1025.38	1679.21	1703.73	3600.57	3883.64	4375.14	4933.64
ENSGALG00000002298	1051.71	1009.38	967.78	1330.48	1075.82	1193.66	1708.63	1305.38	1454.54	1776.73	1648.72	1633.77	1737.87	1434.84	1731.83	496.213	448.653	198.101	454.136	770.024	508.467
ENSGALG00000002299	16.2905	14.2262	15.3299	6.84214	4.52568	4.49469	5.41135	4.77412	4.42109	7.05987	7.47329	13.0951	0	7.48614	4.17307	10.7872	5.77045	0	9.39591	0	0
ENSGALG00000002301	10567.3	11750.9	11182.1	10656.9	11490.7	11136.6	11131.8	11850.1	10409.8	12065.3	13513.4	11615.4	12424.4	12519.3	11377.6	18453.4	18442.4	14805.4	15716.2	16759.7	16905.3
ENSGALG00000002303	25.4131	27.775	59.9864	42.9189	40.7311	30.8208	25.7039	35.4649	6.94742	12.9431	11.4974	33.6731	19.5621	9.35768	26.2307	98.883	69.2454	13.9018	18.7918	0	0
ENSGALG00000002304	2558.26	2521.43	2495.43	2514.17	2576.41	2608.21	2507.48	2142.9	2327.39	2442.71	2435.14	2635.86	2252.79	2586.46	2724.42	2748.95	2775.59	2210.39	2430.41	2630.92	2668.19
ENSGALG00000002305	1528.7	1829.76	1772.26	1667.62	1859.41	1755.5	1636.93	1732.33	1772.86	1600.82	1392.91	1413.65	1613.55	1649.45	1838.54	1754.72	1654.68	1928.88	1863.52	1954.23	1741.88
ENSGALG00000002307	0	0	2.66606	4.9761	2.5861	3.2105	4.73493	4.77412	0	4.11826	0	7.48292	0	0	0	12.5851	11.5409	0	0	0	0
ENSGALG00000002308	1250.46	1203.13	799.152	723.4	870.224	562.479	1227.7	1153.97	1203.8	888.366	847.931	904.81	755.979	734.266	1270.4	983.436	1673.43	1240.74	1108.72	845.86	755.149
ENSGALG00000002311	488.714	391.56	470.56	495.744	533.384	524.595	442.378	509.467	454.74	460.656	434.026	448.975	461.917	389.279	454.865	422.5	427.013	517.842	557.491	495.849	453.09
ENSGALG00000002312	140.75	165.295	294.6	86.4597	69.1783	148.325	119.05	98.8926	135.791	136.491	100.027	114.738	58.6862	81.0999	104.923	167.202	167.343	10.4264	25.0558	17.5006	0
ENSGALG00000002313	1559.98	1514.08	1289.04	1574.94	1711.35	1871.72	1435.36	1471.79	1436.85	1702.6	1604.46	1567.67	1595.89	1658.18	1328.23	1269.3	1076.19	907.093	851.896	565.851	664.532
ENSGALG00000002314	14.3356	174.779	6.66515	91.4358	14.2236	102.736	168.428	216.2	188.844	142.374	77.6072	44.2739	115.479	389.903	222.961	61.1277	79.3437	406.628	479.191	402.513	543.708
ENSGALG00000002315	2110.59	2177.97	2280.82	2331.92	2238.27	2095.17	1992.05	2000.36	2623.6	2880.43	2128.16	2399.52	2068.53	2550.28	1995.92	2119.69	1667.66	1873.27	1663.08	2181.74	2084.21
ENSGALG00000002316	799.536	918.607	653.185	992.732	1032.5	1166.69	907.077	743.399	851.375	878.953	1093.4	982.133	1096.11	1154.74	1100.5	1423.92	1314.22	2189.54	1891.71	3710.12	3443.48
ENSGALG00000002318	8385.03	8210.56	8849.99	9058.99	11311.6	7933.13	7489.98	10005.2	8863.02	8951.32	12382.7	7001.52	7460.72	4054.37	3519.69	179.787	164.458	38.23	31.3197	17.5006	0
ENSGALG00000002319	42.3552	12.8713	15.9964	25.5025	13.577	30.1787	18.9397	24.5526	23.3686	11.1781	9.1979	22.4488	16.4069	18.0915	10.7308	17.9787	15.8687	0	12.5279	0	10.0687
ENSGALG00000002321	3684.25	4278.7	4211.04	4990.41	4202.42	3711.97	4126.83	4137.12	3769.92	4997.21	5472.75	4864.52	5009.15	4755.57	4019.86	5062.81	5262.65	2137.4	2872.02	3161.77	4274.15
ENSGALG00000002325	167.466	117.874	139.302	266.221	169.39	166.304	193.456	198.467	137.054	147.081	95.4282	187.073	159.652	113.54	63.7884	0	0	0	0	70.0022	125.858
ENSGALG00000002326	5330.89	5099.08	4656.28	4218.49	4014.92	4168.51	4345.31	4724.34	4364.88	3075.75	2461.59	2872.19	2946.93	2440.48	3373.63	792.862	868.453	785.452	1002.23	1481.71	1540.5
ENSGALG00000002329	5.21295	10.839	3.99909	5.59811	9.05136	0	0	8.18421	0	10.0015	23.5696	14.3423	13.2517	6.23845	30.4038	0	0	0	0	0	0
ENSGALG00000002335	244.357	186.973	189.29	228.901	199.13	236.935	144.077	203.923	162.949	172.967	159.239	209.522	146.4	121.026	180.038	246.309	334.686	145.969	122.147	145.838	286.957
ENSGALG00000002336	3699.89	3514.55	3949.1	3470.83	3775.71	3723.53	3726.39	3727.91	3588.03	4048.24	4074.67	3364.82	3789.36	3812.32	3833.27	4703.24	5204.95	2349.41	2571.35	4911.82	5552.87
ENSGALG00000002341	3190.98	3409.55	2491.43	2099.29	2355.94	1931.43	2811.87	3155.7	2814.34	2018.53	1969.5	1794.65	1858.4	2070.54	2287.44	2817.27	2375.98	1574.38	1609.83	1534.22	1470.02
ENSGALG00000002345	1756.76	1909.7	1419.01	1520.82	1301.46	1507.65	1653.84	1690.04	1725.49	1270.78	1396.93	1315.75	1253.87	1519.69	1577.42	1411.33	1292.58	2544.03	2364.64	2187.57	2174.83
ENSGALG00000002346	839.937	1127.94	913.793	1216.03	963.323	585.594	1022.07	1159.43	1057.27	1052.51	1102.6	939.107	961.065	1041.82	896.018	934.894	999.731	406.628	313.197	46.6681	145.996
ENSGALG00000002347	688.761	2083.12	1855.58	1986.71	2739.33	1987.3	2368.14	2885.62	2825.71	1323.72	2851.35	3630.46	3109.11	3313.86	3927.46	5826.91	5568.49	3096.63	2890.81	1009.2	1021.97
ENSGALG00000002350	144.659	121.939	212.618	137.465	92.4532	114.936	83.8759	110.487	111.159	133.549	96.003	138.434	123.683	114.787	165.134	258.894	411.145	361.447	253.69	52.5017	0
ENSGALG00000002354	1651.2	2119.03	1930.23	1982.98	1965.44	2040.59	1954.85	1765.06	1988.23	2249.74	2265.56	2265.45	2498.9	2557.14	2258.23	3151.67	3188.17	2269.47	2192.38	2140.9	2255.38
ENSGALG00000002356	693.322	604.276	665.182	561.677	535.323	556.058	583.749	654.055	654.321	493.014	585.791	511.333	484.634	524.654	602.711	649.032	527.996	538.695	494.851	338.344	362.472
ENSGALG00000002358	1374.26	1184.16	1451	1178.09	1104.27	1137.16	1202.67	1659.35	1711.59	724.813	927.838	805.038	787.531	766.082	686.769	728.139	691.012	420.53	366.44	35.0011	70.4806
ENSGALG00000002362	3343.46	3685.27	3313.92	3301.02	3261.08	2712.23	3310.39	2683.06	2887.6	3552.88	3278.48	3556.26	3567.87	3330.71	3035.61	3095.94	3127.59	2797.74	3157.03	4421.81	4455.38
ENSGALG00000002363	9151.34	10202.9	9912.42	10223.4	8594.27	7775.82	9519.91	9623.95	9219.23	10545.7	10531.6	10249.7	10228.4	10707.7	9386.43	10661.4	11186	11691.4	11118.5	10296.2	8774.84
ENSGALG00000002364	5889.98	6115.92	5824.01	5415.86	6143.93	6128.84	5631.18	5721.45	5258.57	5327.85	5703.85	5171.95	5663.53	6015.11	5475.07	7389.26	8182.5	6787.56	7548.05	8225.26	8754.7
ENSGALG00000002369	0	0	0	0	0	0	0	0	2.52634	0	0	0	0	0	0	0	0	0	0	0	0
ENSGALG00000002370	41.052	31.8396	42.657	34.8327	64.006	17.9788	26.3803	68.8838	25.2634	8.82483	33.3424	18.0837	21.4552	11.2292	27.4231	17.9787	2.88523	0	3.13197	0	15.103
ENSGALG00000002371	3310.88	3107.41	2504.1	2568.91	2456.8	3525.77	2966.09	3389.63	2860.44	2060.89	1582.04	2151.34	2258.47	1572.71	2438.27	2062.16	1973.49	6234.96	7278.7	17267.2	15057.7
ENSGALG00000002374	785.201	1110.32	1081.75	762.587	1033.15	739.698	942.251	809.555	1000.43	738.933	855.979	666.604	723.165	532.14	581.25	436.883	425.571	76.46	56.3754	75.8357	100.687
ENSGALG00000002375	5794.2	5926.24	6280.58	5914.09	6218.28	7006.58	7172.06	6079.51	6372.05	9172.53	9961.9	7986.77	9081.22	9153.68	8852.28	12437.7	16402.5	5852.66	7989.65	5635.18	5391.77
ENSGALG00000002377	42520.1	40760.2	45311.7	44816	43001.1	40325.1	40320.6	39974.4	44653	46930.5	47623.3	43101.6	47021.5	43547.5	38330.9	58398.5	54144.2	37395.9	32591.3	25154.1	25861.4
ENSGALG00000002379	2340.62	2327	2172.17	2366.76	2123.84	2038.02	2390.46	2170.18	2289.49	2069.13	2120.69	2213.07	2072.32	2270.17	2250.48	2117.89	1895.59	2735.18	2565.08	2257.57	2567.51
ENSGALG00000002383	46.9166	35.2268	25.3276	33.5887	7.75831	27.6103	25.7039	45.0132	42.9477	22.9446	52.313	11.848	27.1345	13.1007	48.2884	0	0	0	0	0	0
ENSGALG00000002386	68.42	87.3896	63.9855	78.3736	72.4109	34.6733	71.7004	71.6119	54.9478	58.2439	41.3905	39.2853	39.7552	30.5684	87.0384	77.3085	85.1142	41.7054	50.1115	40.8346	30.206
ENSGALG00000002388	5231.2	5208.83	5890	4810.02	4671.15	4395.17	4891.86	5068.07	5370.36	4497.72	4779.46	4744.8	4426.07	4958.32	4698.88	5916.8	5581.47	6429.59	5506	6341.03	6454.01
ENSGALG00000002389	6341.56	6167.4	6110.61	5493.61	5483.83	6916.05	6222.37	5821.7	5965.94	5094.87	5463.55	4706.13	5211.71	5207.23	5078.03	2403.76	2612.57	3593.62	4629.05	13720.4	19860.4
ENSGALG00000002390	267.815	131.423	271.272	80.2396	151.934	71.273	220.512	152.772	174.317	226.504	274.212	212.016	182.369	253.905	310	1051.76	957.895	927.946	754.805	140.004	166.133
ENSGALG00000002394	1011.31	1209.23	651.852	679.238	669.801	801.982	1074.83	1047.58	1054.75	680.689	656.5	626.695	661.955	665.643	1042.67	1046.36	1083.4	2172.16	3028.61	6807.72	5668.66
ENSGALG00000002395	4.56133	0	0	0	0	0	0	4.77412	1.26317	11.1781	35.067	14.9658	54.9	35.5592	32.1923	32.3617	28.8523	0	9.39591	0	10.0687
ENSGALG00000002397	626.857	747.215	631.857	600.864	578.641	708.235	833.348	585.853	925.902	403.001	500.71	468.306	616.521	778.559	596.75	186.979	213.507	6408.73	5985.19	3179.27	478.261
ENSGALG00000002399	1271.96	1312.2	1065.76	1055.56	1040.26	1146.15	1271.67	1258.32	1289.06	971.908	1105.47	1032.02	998.296	1251.43	1480.84	1477.85	1459.92	1925.4	1631.76	1335.88	1374.37
ENSGALG00000002403	1316.27	1367.07	1673.62	1327.37	1441.75	1404.27	1711.34	1509.31	1628.85	1606.71	1671.14	1656.22	1785.2	1772.97	1822.44	1774.5	1876.84	4726.62	5437.1	14770.5	18330
ENSGALG00000002407	114.033	26.4201	76.6493	93.9239	74.997	118.146	68.9947	68.2018	92.8428	81.7768	91.979	64.852	59.9483	72.9899	119.827	147.426	158.687	62.5581	68.9033	29.1676	115.79
ENSGALG00000002408	937.028	748.57	873.135	774.405	885.094	1121.75	838.759	733.169	852.007	720.106	766.3	700.9	974.948	696.211	835.211	1303.46	1292.58	1063.49	1180.75	933.363	1107.55
ENSGALG00000002412	742.194	858.315	807.15	801.152	782.296	1143.58	787.351	738.625	688.426	1050.74	1036.49	1108.72	1586.42	1845.33	1556.56	2979.08	3127.59	15806.4	21234.8	68473.8	62158.9
ENSGALG00000002413	4.56133	2.70976	0	0	0	0	0	0	0	0	0	0	0	0	0	0	0	0	0	0	0
ENSGALG00000002414	2127.54	2202.35	2452.78	2203.79	2293.87	2059.85	2110.43	2947.68	2301.49	2195.62	2520.8	2229.91	2198.52	2150.39	2086.54	2202.39	2002.35	2509.28	2182.98	1948.4	2038.9
ENSGALG00000002415	2061.72	2201.68	2090.86	2075.03	2019.1	1950.7	2031.96	1990.13	2187.17	2067.36	2197.72	2086.49	1965.67	2184.71	2170	1866.19	1758.55	2165.21	1791.49	2006.73	1963.39
ENSGALG00000002417	3108.22	3154.83	2899.34	3221.4	3682.61	3672.16	2717.17	2837.88	2686.76	2691.57	2536.89	2499.92	2613.74	2476.66	2533.65	1463.47	1454.15	1675.17	1731.98	2094.23	2230.21
ENSGALG00000002419	475.682	632.051	305.264	319.714	325.849	308.85	493.785	501.965	502.741	314.164	242.595	278.739	274.5	282.602	420.288	528.575	487.603	851.486	682.769	542.517	669.566
ENSGALG00000002421	7433.02	7229.63	7091.06	7434.29	7230.1	7684.64	6434.09	9881.07	8339.43	6550.38	5254.87	9402.91	7348.39	5169.18	7780.4	1217.16	1067.53	691.615	761.069	4917.66	2038.9
ENSGALG00000002424	848.408	779.055	867.137	794.31	797.166	776.298	830.642	856.614	852.007	956.024	843.332	967.791	785.638	884.612	879.922	1413.13	1386.35	1699.5	1522.14	1376.71	1238.45
ENSGALG00000002426	506.959	571.759	549.209	603.352	595.45	641.457	539.105	540.84	510.32	549.493	518.531	538.77	596.327	618.23	591.98	438.681	427.013	587.352	557.491	3395.11	1948.29
ENSGALG00000002427	3191.63	2239.61	2840.02	2323.84	2813.03	2644.81	2729.35	2821.51	2913.5	2501.55	2421.35	2971.34	2451.57	1851.57	2046.59	1636.06	1624.38	5675.41	5552.98	7956.92	5170.26
ENSGALG00000002428	0	2.03232	0	0	0	0	0	0	0	0	0	0	0	0	4.76923	7.19149	0	0	0	0	0
ENSGALG00000002430	2240.92	2338.52	1852.25	1989.2	1951.86	1844.11	2261.27	2048.1	2031.17	2166.79	2170.13	2066.53	2083.04	2270.8	2292.21	3056.38	3041.03	3652.7	3103.78	2788.42	2965.22
ENSGALG00000002431	7986.24	9201.65	10201	5599.36	10851.9	6664.99	7987.15	13542.8	6248.89	6847.48	7144.47	8647.14	10973.1	8477.43	10677.7	652.628	605.898	472.662	360.176	1015.03	1152.86
ENSGALG00000002432	3.90971	0	0	0	3.23263	1.2842	0	2.72807	0	0	0	0	0	0	0	0	0	100.788	125.279	2345.07	976.66
ENSGALG00000002437	1902.73	1893.44	2183.5	1882.83	2094.1	2174.79	1582.14	1396.09	2177.07	1121.34	1012.34	1409.28	1301.82	1005.01	1056.98	679.596	724.192	830.633	808.048	921.696	850.802
ENSGALG00000002439	2304.12	2373.07	1930.9	2020.92	1775.36	2228.08	2542.66	2893.8	2564.86	1970.88	2402.95	1858.26	2195.37	2787.96	3014.15	3462.7	3364.17	3979.39	3877.38	3412.61	3705.27
ENSGALG00000002442	0	2.70976	0	3.11006	0	0	4.05851	6.82018	0	0	0	3.11788	0	0	4.17307	10.7872	12.9835	0	6.26394	0	0
ENSGALG00000002443	26.7164	12.8713	8.6647	11.1962	12.284	24.3998	2.70567	7.5022	20.2107	9.41315	14.3717	14.3423	4.41724	25.5776	13.7115	19.7766	34.6227	0	18.7918	0	0
ENSGALG00000002445	2234.4	2518.72	2312.81	2285.9	2170.39	2698.1	2305.23	2264.3	2237.7	2385.65	2612.78	2266.7	2360.7	2482.9	2319.63	2635.68	2628.44	2940.23	2552.55	3721.78	3403.21
ENSGALG00000002447	15479.9	14303.4	14783.3	13941.2	13749	13936.1	13023.1	14904.8	13292.9	14392.7	14935.7	13950	14340.3	12813.2	12665.9	20492.2	20981.4	13891.4	14429	19320.6	21305.3
ENSGALG00000002448	7496.22	8845.32	8084.83	8741.14	8153.98	7148.49	8246.89	8424.97	8374.8	9735.56	9948.67	9170.94	9102.04	10645.9	9474.07	14906.2	13562	11653.2	10178.9	8942.78	8457.67
ENSGALG00000002450	841.892	980.932	1071.09	989	908.369	1171.19	945.633	821.149	976.429	1339.61	1669.99	1306.39	1604.09	1343.76	1403.35	2216.78	2544.77	2978.46	3489.01	1930.89	1852.63
ENSGALG00000002452	12629.7	13897	12811.8	13998.4	12604.7	11397.9	15452.1	15078.1	16408.5	14306.2	17907.2	16463.7	19689.5	18361.6	17345.1	29540.8	26355.1	42636.9	36741.1	36389.5	41221.1
ENSGALG00000002455	36.4907	27.0976	29.3267	49.139	45.9033	32.105	55.4663	50.4693	45.474	41.1826	21.2701	27.4374	34.7069	28.073	39.3461	53.9362	41.8358	6.95091	18.7918	0	25.1716
ENSGALG00000002457	850.363	747.215	830.478	753.879	819.795	708.877	687.241	761.132	768.006	856.009	824.936	811.897	770.493	683.11	646.826	715.553	721.307	736.796	704.693	845.86	624.257
ENSGALG00000002458	1409.45	1331.85	1421.01	1523.31	1466.97	1615.52	1302.78	1180.57	1283.38	1409.62	1493.51	1464.16	1539.72	1371.84	1333.6	1621.68	1654.68	1202.51	1309.16	1108.37	926.317
ENSGALG00000002461	796.278	939.608	1023.1	620.146	1098.45	791.708	549.928	507.421	798.322	493.602	428.277	575.561	429.734	359.959	471.557	206.755	204.851	38.23	53.2435	17.5006	30.206
ENSGALG00000002463	747.407	695.73	701.841	731.487	684.024	498.911	472.816	697.022	467.372	849.537	653.051	890.468	565.407	591.405	615.23	654.426	577.045	656.861	604.47	793.359	745.081
ENSGALG00000002466	723.949	517.563	699.175	420.48	684.024	403.238	690.623	558.573	607.584	490.661	402.408	461.447	430.365	290.712	440.557	152.819	126.95	173.773	178.522	478.349	523.57
ENSGALG00000002467	3011.13	3505.07	3033.98	3786.19	3067.12	4098.52	3195.4	3325.52	2478.34	2688.63	1945.35	2520.5	2377.11	1976.34	2060.31	1033.78	1133.89	490.039	591.942	770.024	896.111
ENSGALG00000002469	2532.19	2573.59	2362.13	2599.39	2550.54	2605.64	2556.86	2479.82	2521.91	2729.23	2884.12	2661.43	2722.91	2897.14	2855.57	3703.62	3499.78	3430.27	3125.71	3220.1	3367.97
ENSGALG00000002470	583.199	487.079	473.893	423.59	448.689	633.752	482.286	442.63	429.477	520.077	596.714	672.216	575.503	683.734	618.211	880.958	956.452	389.251	416.552	262.508	307.094
ENSGALG00000002473	675.729	764.829	834.477	996.464	874.103	957.37	825.907	722.939	898.744	980.145	1295.18	1225.95	1387.64	1492.86	1170.85	3750.36	3908.04	7128.15	7620.08	4404.31	3997.26
ENSGALG00000002478	12325.4	12859.8	12560.5	13001.3	13020.4	11861.5	13157.7	12939.9	12796.5	13500.2	13078.8	12643.6	12771.5	14190.6	14079.4	17638.9	16991.1	10763.5	9649.6	8528.6	9051.73
ENSGALG00000002479	151.176	147.004	133.303	194.068	124.779	103.378	304.388	172.551	264.634	1074.28	1898.22	1224.7	2563.26	2768	1753.29	4575.59	4244.17	91192.4	90601.6	71098.9	35975.3
ENSGALG00000002484	727.207	585.985	658.517	650.625	557.305	660.078	825.907	592.674	648.637	688.337	657.075	699.03	678.362	624.469	516.865	676	698.225	323.217	322.593	320.844	196.339
ENSGALG00000002485	2710.73	2560.04	3116.63	2420.87	2614.55	2983.19	2332.29	2558.93	2223.18	2542.14	2399.5	2632.74	2502.05	2013.15	2218.88	2143.06	2269.23	2335.5	2016.99	2391.74	2200
ENSGALG00000002486	1163.79	1276.3	1241.05	1407.61	1245.86	1320.16	1293.99	1332.66	1152.64	1523.17	1553.29	1409.28	1467.15	1549.63	1341.94	2351.62	2599.59	2057.47	2167.32	1388.38	1253.55
ENSGALG00000002487	3133.64	3454.26	3588.52	2960.78	3684.55	3482.75	3511.96	3836.35	3546.98	3112.81	3249.16	3410.96	3102.8	3799.22	3859.5	5237.2	5028.95	5532.92	5011.15	4089.3	4012.36
ENSGALG00000002488	7057.03	7436.25	7536.29	7018.17	6858.35	7115.74	7707.11	7342.6	7794.38	7582.88	8493.11	8029.8	8226.16	9141.2	8623.95	8631.59	8310.89	12059.8	10952.5	9899.48	9897.49
ENSGALG00000002489	1124.04	1174	1139.74	1135.79	1249.73	1305.39	957.809	1093.27	1028.22	1058.39	977.276	979.639	956.648	1036.83	1073.67	1148.84	1084.85	1129.52	1130.64	921.696	966.591
ENSGALG00000002490	6774.88	6700.55	6997.08	7524.48	6258.37	5988.86	6204.79	6529.64	6103	6438.01	6517.28	6736.5	6569.07	6167.33	5750.5	8903.07	8000.73	9196.05	7933.28	8318.6	8145.55
ENSGALG00000002492	512.824	436.948	489.889	506.318	413.13	566.331	543.164	536.748	546.32	469.481	498.411	478.283	444.879	498.452	457.846	717.351	682.356	792.403	789.256	810.859	765.218
ENSGALG00000002495	7349.61	8355.53	8012.18	9529.23	8395.78	7734.08	7972.27	7564.94	7973.75	7855.87	8143.59	8220.61	7896.13	8054.46	6812.24	6353.68	6737	7013.46	6207.56	9969.48	9791.77
ENSGALG00000002496	0	0	0	0	0	0	0	0	2.52634	0	0	0	0	0	0	0	0	0	0	17.5006	15.103
ENSGALG00000002497	1303.89	1474.11	1491	1493.45	1474.08	1876.86	1414.39	1369.49	1482.96	1641.42	1533.17	1631.9	1712	1472.27	1449.25	1851.81	2161.03	1417.98	1757.03	1522.55	1580.78
ENSGALG00000002499	2644.92	2597.3	2833.36	2729.39	2659.81	2710.3	2694.17	2788.77	2583.18	2851.01	2632.9	2855.36	2612.48	2703.74	2730.38	3268.53	3470.93	2519.7	2298.87	2012.56	1867.74
ENSGALG00000002500	2745.92	2379.84	2453.44	2260.39	2791.05	2310.27	2339.05	2321.59	1997.7	2040.3	1734.38	2103.95	1910.14	1900.86	1607.83	1109.29	1168.52	1921.93	1926.16	1674.22	1248.51
ENSGALG00000002501	1793.26	2057.38	1970.89	1861.68	2041.08	2094.53	2050.22	2054.92	2089.28	1656.13	1661.94	1545.85	1493.03	1769.22	1916.63	1515.61	1410.88	1178.18	1039.81	1178.37	1092.45
ENSGALG00000002503	0	0	0	0	3.23263	5.13679	0	0	0	0	0	6.23577	0	0	0	0	0	0	0	35.0011	110.755
ENSGALG00000002504	669.213	804.798	660.517	744.549	786.175	750.614	831.318	883.213	865.27	848.949	888.747	708.383	870.827	925.786	1009.29	1495.83	1360.38	1195.56	1168.22	933.363	966.591
ENSGALG00000002506	2569.33	2410.33	2350.8	2738.1	2635.24	2368.06	2851.78	3095.68	3186.34	3302.25	3869.44	2927.69	4311.23	4187.87	3497.04	5170.68	5170.33	14093	14507.3	14519.6	14191.8
ENSGALG00000002507	26.0648	4.74207	4.66561	15.5503	6.46526	14.1262	19.6161	24.5526	0	9.41315	12.6471	14.3423	15.7759	4.99076	11.3269	7.19149	5.77045	17.3773	15.6598	11.667	15.103
ENSGALG00000002510	1773.05	1900.89	2033.54	1890.92	1902.73	1756.78	1825.65	1690.72	2005.28	1797.91	1651.6	1823.34	1734.08	1887.76	1690.69	1411.33	1382.02	1087.82	1644.28	1703.39	2059.04
ENSGALG00000002511	0	4.74207	2.66606	1.86604	0	0	0	0	0	0	2.29947	0	0	0	0	7.19149	0	0	0	0	0
ENSGALG00000002514	8368.09	9392.01	8564.72	9669.18	9590.56	8600.92	9286.55	9681.24	8888.28	10836.3	10153.9	9445.32	9792.39	11367.7	10172.2	12772.1	13680.3	7705.08	7901.96	5460.17	5970.72
ENSGALG00000002515	3511.57	3362.81	4543.64	3105.71	2839.54	2821.38	3580.28	2788.77	2784.02	2891.02	2952.52	2878.43	2261.63	2019.39	2412.04	2083.73	1985.04	535.22	588.81	828.36	548.742
ENSGALG00000002517	738.936	525.015	547.876	514.404	633.595	720.435	395.028	548.342	478.109	464.186	359.868	573.691	564.776	347.482	416.711	458.458	564.062	566.499	544.963	507.516	347.369
ENSGALG00000002519	512.824	462.691	507.885	439.141	453.861	406.449	486.345	484.915	478.741	602.442	632.355	619.212	542.058	735.513	599.134	640.043	618.881	715.943	679.637	408.346	427.918
ENSGALG00000002523	2893.19	3024.09	2498.1	2735.61	2645.58	2653.8	2888.31	2913.58	2516.23	2373.88	2186.8	2453.15	2346.82	1987.57	2371.5	2294.09	2272.12	2078.32	2154.79	2683.42	3050.8
ENSGALG00000002524	2920.56	3280.16	3134.62	3123.75	2952.68	2818.17	3194.72	3339.84	3337.92	3719.37	3811.95	3652.29	3762.23	4923.39	3815.38	5001.68	4701.48	4302.61	3783.42	2700.92	2401.38
ENSGALG00000002525	1513.71	1430.07	1325.03	1330.48	1269.13	1643.77	1280.46	1384.5	1769.07	1551.41	2074.13	1657.47	1931.6	1586.44	1457.59	2394.77	2693.36	2877.67	3420.11	5151	3503.89
ENSGALG00000002527	1487.65	1648.89	1207.73	1545.08	1537.44	1573.78	1551.03	1612.29	1335.8	1523.75	1694.71	1333.83	1780.15	1857.19	1840.33	2285.1	2296.64	1557	1544.06	1440.88	1595.88
ENSGALG00000002528	1737.87	1606.89	1548.98	1368.43	1589.81	1615.52	1443.48	1417.92	1406.54	1448.45	1371.64	1522.15	1287.94	1473.52	1477.27	1209.97	1123.8	1619.56	1468.89	1557.55	1364.3
ENSGALG00000002529	2349.09	2363.58	2276.15	2162.74	1565.24	1951.34	2027.9	2322.27	2225.07	1645.54	1751.62	1700.49	1403.42	1583.32	1780.11	1562.35	1484.45	2126.98	1882.31	2035.9	1706.64
ENSGALG00000002531	7010.77	8125.2	7806.9	8039.51	7436.99	7123.45	8095.38	7816.61	7104.06	9219.6	9274.35	8740.68	8568.18	9819.95	8401.59	12944.7	12972	7555.63	7732.83	6597.71	7420.6
ENSGALG00000002532	705.052	672.697	691.177	749.525	710.532	898.939	649.362	508.103	677.058	577.732	504.16	613.6	541.427	384.289	386.307	332.606	320.26	333.643	338.253	880.861	750.115
ENSGALG00000002536	2381.67	2543.11	2510.1	2716.33	2800.1	2585.09	2458.78	3135.92	2280.65	2327.4	2402.95	2005.42	1713.89	2232.74	2450.79	2110.7	2562.08	1748.15	2010.72	2321.74	2325.86
ENSGALG00000002539	101.653	85.3573	119.306	119.426	114.435	102.094	183.309	116.625	143.37	171.202	127.621	197.674	101.597	112.916	124	113.266	129.835	121.641	75.1673	87.5028	75.5149
ENSGALG00000002542	3199.45	3255.09	3372.57	3485.76	3086.51	2738.55	2391.14	2629.18	2424.65	2296.22	2675.44	2498.05	2370.16	1935.17	1815.29	1510.21	1552.25	872.339	1080.53	1067.53	1132.72
ENSGALG00000002543	2623.42	2608.82	2464.77	2306.42	2534.38	2422.64	2469.6	2741.03	2562.97	2187.38	2486.88	2421.97	2599.23	2183.46	2587.9	1427.51	1436.84	1511.82	1224.6	2467.58	2607.78
ENSGALG00000002544	545.405	454.562	456.563	517.514	663.335	588.163	420.732	344.419	411.793	360.641	423.678	390.983	424.055	298.198	361.269	210.351	251.015	166.822	363.308	274.175	261.785
ENSGALG00000002546	68352.2	67299.5	70400	51399.4	67698.4	57873	55710.5	61277.3	53061.9	47637.6	42079.8	45069.6	45148	33005.8	35412.1	17541.8	17485.9	5095.01	6570.87	7023.56	6912.13
ENSGALG00000002548	16562.8	16635.2	15004.6	13977.9	13399.9	15448.3	13705.6	16012.4	11753.1	12817.8	10118.3	11695.2	11930.3	8781.24	10592.5	7869.29	8766.76	4302.61	5672	6370.2	6962.48
ENSGALG00000002549	167.466	53.5177	27.3271	47.895	69.1783	53.2942	52.0842	90.7084	77.6848	30.5928	125.321	41.1561	43.5414	37.4307	162.154	0	5.77045	0	21.9238	35.0011	70.4806
ENSGALG00000002550	0	0	0	0	0	0	0	0	0	0	0	0	0	0	0	0	0	0	0	0	0
ENSGALG00000002551	65.1619	83.325	95.3117	54.1151	97.6254	112.367	83.1995	167.776	99.7903	61.1855	51.7382	69.217	83.2965	66.7514	98.3653	12.5851	31.7375	6.95091	21.9238	23.3341	5.03433
ENSGALG00000002553	2459.21	2390	2363.46	2445.75	2357.23	3161.05	2687.41	2186.55	2511.81	2613.33	3088.77	3010	3407.59	3401.83	3284.21	5515.87	6516.28	6245.39	6949.84	5600.18	6861.79
ENSGALG00000002554	2982.46	3207	2622.74	2463.79	2311.98	2666	2209.86	2447.08	2199.81	1517.87	1274.48	1784.05	1809.81	1306.33	1911.27	213.947	171.671	149.444	169.126	64.1687	55.3776
ENSGALG00000002555	1355.37	1430.07	1483.66	1422.54	1328.61	1894.19	1018.01	2396.61	769.901	1700.25	1162.96	2131.39	1566.23	702.45	794.076	0	5.77045	0	0	0	15.103
ENSGALG00000002556	378.591	316.364	309.263	428.567	220.465	330.681	270.567	254.393	405.477	265.922	246.044	279.986	345.176	267.63	293.307	186.979	170.228	90.3618	75.1673	46.6681	40.2746
ENSGALG00000002557	1793.26	1814.18	2292.15	1546.94	1838.07	1893.55	1212.82	1520.22	1377.48	1246.07	915.191	1233.43	933.3	696.835	1002.13	1301.66	1159.86	302.364	241.162	0	0
ENSGALG00000002558	104.911	45.3884	33.3258	47.2729	95.6858	72.5572	108.903	117.989	85.8954	128.843	135.669	90.4186	87.0827	93.5768	41.1346	190.575	163.015	34.7545	56.3754	58.3352	25.1716
ENSGALG00000002561	297.138	278.427	290.601	337.131	288.35	218.314	263.127	272.807	279.792	293.573	236.846	245.689	263.772	217.098	214.615	163.606	158.687	72.9845	81.4312	110.837	65.4463
ENSGALG00000002562	2715.3	2762.6	2918	3103.84	3819.03	3570.71	3118.97	2766.95	2634.97	2724.52	2392.6	2509.9	2543.07	2154.14	2165.23	794.66	842.486	702.041	967.779	1697.55	1918.08
ENSGALG00000002563	956.577	1289.84	1341.03	1235.32	1078.4	1603.96	798.174	804.099	802.743	1068.98	584.641	1002.09	690.983	761.091	694.519	1028.38	1133.89	636.008	466.663	361.678	337.3
ENSGALG00000002564	1916.41	1596.72	1722.28	2119.2	1862.64	1887.77	1864.21	1352.44	1712.86	1675.54	1287.71	1704.86	1459.58	1595.17	1802.77	634.649	652.061	882.765	964.647	1575.05	1354.23
ENSGALG00000002569	11080.8	12970.9	12157.9	13138.1	11958.8	9564.71	12198.5	11436.1	12710	13203.1	14355.6	12909.3	12823.9	15390.9	12909.1	15272.9	13888	10860.8	9327	10792	11080.6
ENSGALG00000002570	4.56133	0	0	0	0	2.5684	0	0	0	9.41315	5.74868	4.36504	3.15517	7.48614	5.96153	0	7.21307	0	0	0	0
ENSGALG00000002576	819.085	573.791	641.854	775.027	832.079	613.847	738.649	924.816	807.164	961.907	1314.72	637.919	781.852	644.432	510.307	278.67	266.883	392.726	507.379	700.022	729.978
ENSGALG00000002577	39.7488	24.3878	14.6633	24.2585	15.5166	17.9788	6.76418	21.8246	18.3159	5.88322	9.1979	6.23577	14.5138	13.1007	11.9231	8.98936	15.8687	0	6.26394	0	15.103
ENSGALG00000002578	981.338	919.962	826.479	977.182	824.967	1038.27	811.702	828.652	768.006	794.823	761.701	820.627	832.334	708.688	813.153	897.139	1100.71	1129.52	1093.06	1032.53	1137.76
ENSGALG00000002579	282.803	317.719	321.927	176.652	373.692	138.051	142.048	235.296	221.686	195.323	353.544	238.83	141.983	190.897	199.115	239.117	268.326	48.6563	34.4517	163.339	191.305
ENSGALG00000002581	1208.1	1282.39	1135.08	904.406	1320.85	1056.89	1397.48	1318.34	1173.48	834.829	988.199	1063.82	682.779	1335.03	1327.04	1118.28	1184.39	2019.24	2110.95	4252.64	4178.49
ENSGALG00000002583	1194.42	997.19	1063.76	1181.82	991.771	1169.9	792.762	692.248	1349.69	1197.82	989.924	974.027	579.921	915.805	664.711	958.266	930.485	1042.64	1055.47	1277.54	1691.53
ENSGALG00000002587	1821.27	1900.89	2382.13	1530.15	1431.41	1482.61	1335.93	1763.7	1772.86	1847.92	1693.56	1755.37	1693.07	1614.51	1989.96	1301.66	1361.83	1365.85	1365.54	1796.72	2134.56
ENSGALG00000002588	1800.42	2043.83	2023.54	2153.41	2378.57	2298.71	2055.64	2160.63	2020.44	2121.49	1800.49	2097.09	2432.64	1976.34	1870.13	2587.14	2699.13	2603.11	2618.33	5501.01	5416.94
ENSGALG00000002591	2088.44	2463.17	2476.11	2370.49	2353.35	2335.96	2391.14	2192.01	2262.33	2219.74	2404.1	2512.39	2673.06	2486.02	2246.31	2279.7	2326.93	2405.01	2367.77	2718.42	2476.89
ENSGALG00000002594	768.91	688.278	815.815	728.377	996.296	857.844	806.967	1024.39	735.795	726.578	576.593	770.741	502.303	528.397	631.326	458.458	447.21	566.499	657.714	1382.54	1364.3
ENSGALG00000002595	6361.1	7892.16	8138.15	9291	9019.68	7905.52	6891.35	6669.45	6325.31	6370.94	4802.45	6943.53	6355.78	4627.06	4999.34	1929.12	1987.92	3145.28	3160.16	8843.61	9097.03
ENSGALG00000002597	0	0	0	0	0	0	0	0	4.42109	5.2949	0	0	0	10.6054	0	0	5.77045	0	0	0	0
ENSGALG00000002598	5773.99	4990.02	6137.94	3896.29	6676.67	5800.72	4960.85	5226.3	5688.04	5270.78	4616.77	5403.92	5156.81	4254	4683.98	1093.11	1018.48	1456.21	1443.84	3260.94	4314.42
ENSGALG00000002599	555.179	644.245	364.584	342.107	410.544	184.282	538.429	572.213	567.794	365.936	362.742	291.21	251.783	260.143	419.692	471.043	471.734	166.822	122.147	40.8346	40.2746
ENSGALG00000002603	3146.67	3125.7	3006.65	3272.41	3327.02	3607.95	2937.01	3144.78	3089.08	3067.51	3234.21	3213.91	3060.52	3084.91	2893.13	3833.06	3723.38	3357.29	2953.45	2595.92	2411.44
ENSGALG00000002605	2825.42	2810.69	1400.35	1611.01	1582.7	1658.54	2773.99	2716.48	2736.02	1460.8	1506.16	1597.6	1558.65	1443.58	2394.15	1986.65	1931.66	2641.34	2411.62	2811.76	2033.87
ENSGALG00000002606	7376.98	8570.28	7922.87	7240.85	8711.93	8377.47	11107.5	9012.18	10329.6	9517.88	10220	9684.15	9192.28	9678.33	10554.9	16195.2	15868.7	7885.8	6429.93	9065.29	10270
ENSGALG00000002610	126.414	90.0994	93.9787	98.9	124.779	125.209	114.315	102.985	130.106	82.9534	74.7329	111.62	114.848	72.9899	75.1153	88.0958	86.5568	66.0336	87.6951	87.5028	60.412
ENSGALG00000002612	4894.31	4577.46	4501.65	4746.58	4272.24	4454.24	4889.15	4555.88	4704.04	4579.5	5054.82	4634.42	4638.1	4862.87	4852.09	6477.74	6086.38	5546.82	5518.53	5588.51	5532.73
ENSGALG00000002615	1604.94	1468.01	1650.96	1443.07	1399.73	1553.88	1300.75	1355.85	1299.8	1803.21	2041.93	1810.87	1860.29	1786.07	1772.96	5411.6	5401.14	5188.85	4657.24	2555.08	2094.28
ENSGALG00000002616	3327.17	3727.27	3149.95	3735.18	3709.12	3676.02	3794.71	4062.78	3680.24	3659.36	3488.88	3277.52	3561.56	3481.06	3599.57	3849.25	3674.34	3138.33	2925.26	5757.68	5930.44
ENSGALG00000002618	570.167	587.34	601.197	549.859	543.082	525.237	539.105	463.09	589.899	568.319	546.7	445.857	571.717	721.789	651.596	539.362	513.57	2432.82	2446.07	3984.29	3730.44
ENSGALG00000002621	1076.47	1244.46	1153.74	1405.75	1179.91	1188.53	995.688	1089.18	1005.48	1043.1	906.568	1049.48	1056.35	1155.98	1142.83	1540.78	1633.04	2762.98	2919	2496.75	2230.21
ENSGALG00000002622	237.189	196.457	217.951	209.618	241.154	295.366	266.509	216.882	298.739	265.333	315.028	339.849	335.71	318.785	284.961	375.755	422.686	500.465	585.678	367.512	417.849
ENSGALG00000002623	1934	1816.89	2130.85	1370.29	1972.55	2089.39	1745.84	1687.31	2068.44	999.559	823.212	1694.88	1333.38	759.843	1178	16.1809	18.754	31.2791	12.5279	58.3352	25.1716
ENSGALG00000002624	2553.04	3204.96	2580.08	3299.78	3003.11	3090.42	3206.22	3332.34	3352.45	3719.96	4039.6	3606.77	3418.31	4205.96	3773.65	6010.29	5502.13	4240.05	4080.96	2689.25	2773.92
ENSGALG00000002630	594.276	521.628	564.539	507.562	445.456	554.131	512.725	502.647	586.741	585.381	566.82	571.82	560.99	528.397	571.711	659.819	621.766	705.517	660.846	565.851	443.021
ENSGALG00000002631	612.522	585.307	534.545	558.567	724.755	809.045	658.155	465.136	658.742	554.199	404.133	456.458	448.665	396.142	491.23	294.851	311.604	76.46	128.411	35.0011	75.5149
ENSGALG00000002632	1298.68	1138.1	1017.1	1153.21	700.187	1291.26	1061.98	1405.64	1115.38	1062.51	1053.16	1151.75	691.614	820.98	1064.73	1026.59	888.65	681.189	535.567	1050.03	805.493
ENSGALG00000002634	2038.26	1931.38	1980.22	2125.42	2022.98	2153.6	1879.77	2007.18	1995.81	2095.6	2328.22	2164.43	2507.73	2365.62	2056.73	2923.34	2702.01	2825.54	2624.59	2584.25	2139.59
ENSGALG00000002637	23897.5	24672.3	30460.4	45385.1	39423.2	22352.1	24953.1	27073.4	25483.1	18160.3	11805.5	20654.7	13973.6	10368.3	13002.7	8.98936	11.5409	27.8036	46.9795	361.678	578.948
ENSGALG00000002638	326.461	266.911	463.895	290.48	432.526	434.059	314.535	291.904	361.898	211.796	237.996	201.415	217.707	199.007	233.692	77.3085	83.6716	490.039	548.095	2135.07	1993.59
ENSGALG00000002639	1905.99	1921.89	2054.2	2010.97	1879.45	1949.41	1743.81	1944.43	1829.7	1563.17	1402.68	1785.92	1686.12	1371.21	1977.44	1031.98	1087.73	597.778	566.886	367.512	377.575
ENSGALG00000002643	162.905	172.07	85.9805	145.551	107.97	123.283	78.4645	82.5242	85.8954	126.489	228.223	94.1601	104.121	122.274	97.7692	25.1702	20.1966	34.7545	65.7714	52.5017	35.2403
ENSGALG00000002644	28927.3	27932.2	28908.8	27639.1	27577.6	30833.6	26523	25071.7	28413.7	27154.6	29488.5	31032.3	30964.2	28562.7	27787.9	50958.9	46762.3	49945.7	40577.8	38454.6	34439.9
ENSGALG00000002645	78.8459	144.295	190.623	87.7038	124.133	152.177	158.958	124.127	229.265	132.961	362.167	286.845	240.424	258.896	277.807	877.362	1024.26	649.91	591.942	355.845	291.991
ENSGALG00000002646	506.308	502.66	614.527	538.663	562.477	551.563	836.73	766.588	808.427	823.651	1023.84	870.513	872.72	882.741	842.961	562.734	523.669	316.266	341.385	326.677	297.025
ENSGALG00000002647	24.7615	30.4848	45.3231	19.2824	22.6284	17.9788	13.5284	30.0088	4.42109	21.1796	16.6712	28.061	18.931	24.33	41.7307	77.3085	80.7863	166.822	241.162	268.342	140.961
ENSGALG00000002648	445.056	510.112	533.879	385.026	460.973	569.542	553.31	533.338	526.741	618.327	448.972	585.539	471.383	543.369	511.5	397.33	486.161	632.532	657.714	560.018	468.193
ENSGALG00000002649	5171.25	5150.57	5444.1	5623.61	5744.38	5292.82	5984.27	6115.65	6076.47	5540.82	6195.93	5306.01	5752.51	6434.34	6344.86	5328.9	5265.54	9911.99	10943.1	27575	26128.2
ENSGALG00000002651	3158.4	3172.45	3042.64	3498.2	3824.2	4178.14	2888.98	3045.21	2903.39	2968.09	3161.78	3032.45	3620.88	3111.74	3249.63	1720.56	1925.89	938.372	1064.87	1376.71	1359.27
ENSGALG00000002653	1604.94	1582.5	1526.99	1549.43	1593.69	1553.24	1555.09	1581.6	1614.33	1732.61	1817.16	1849.53	1765	1883.39	1776.54	2878.39	2642.87	3041.02	2655.91	1475.88	1424.72
ENSGALG00000002655	8504.93	8610.25	8931.31	8126.59	9505.87	8172.64	8536.4	9445.95	9344.28	7588.18	8581.64	6129.14	7718.18	8204.19	7262.94	5001.68	4773.61	5011.6	5004.89	7309.4	10672.8
ENSGALG00000002656	2662.51	2893.34	3013.98	2795.32	3120.78	2870.18	2562.27	3000.88	2820.02	2440.95	2736.37	2314.09	2736.8	2963.89	2745.29	2272.51	2388.97	2974.99	3072.46	2770.92	2970.25
ENSGALG00000002659	2130.79	2576.98	2185.5	2541.54	2486.54	2319.9	2648.18	2626.45	2375.39	2953.38	3461.28	3190.22	3138.13	3303.26	2833.52	3793.51	3946.99	3767.39	3705.12	2135.07	2607.78
ENSGALG00000002661	15867.6	17323.5	16560.2	17643.4	17273.2	16019.7	17264.9	17595.4	16728.1	18627.5	20610.8	18726.6	19297.7	19236.9	17831.5	30071.2	29892.4	23063.1	23204.8	21566.5	23696.6
ENSGALG00000002663	2172.5	2412.36	2218.16	2196.33	2099.92	1372.17	2208.51	2198.83	2031.81	2259.75	1940.76	1931.22	1810.44	2298.25	2135.42	2704	2551.98	1233.79	1196.41	997.532	1047.14
ENSGALG00000002666	1948.99	1980.15	1843.58	1979.24	2083.75	2588.94	2118.54	1961.48	1982.54	1781.44	1559.04	1741.03	1771.94	1518.44	1890.4	1001.42	1184.39	1574.38	1572.25	2065.07	2230.21
ENSGALG00000002667	15838.2	16551.9	14660	14678.2	17235.1	17973.6	14693.2	15693.2	14303.5	12328.3	10222.3	12744	10908.1	8731.96	10376	1405.94	1609.96	4768.32	7422.77	25976.7	23218.3
ENSGALG00000002671	52.1295	102.971	97.9778	98.9	104.737	110.441	78.4645	30.6908	96.6323	74.1286	66.1099	101.643	103.49	74.8614	66.173	188.777	219.277	114.69	131.543	134.171	70.4806
ENSGALG00000002675	187.666	139.552	186.624	253.781	226.931	225.377	541.811	446.722	364.424	627.151	548.425	446.481	592.541	512.801	578.865	616.67	702.553	159.871	253.69	198.34	90.6179
ENSGALG00000002678	7036.18	6706.65	5186.16	6970.27	8150.1	9910.16	5451.26	6694.01	5744.26	4703.05	4180.44	5575.4	4947.31	3625.16	4148.63	1571.34	1772.97	524.793	754.805	962.531	941.42
ENSGALG00000002679	63.8587	111.777	67.3181	91.4358	129.305	83.4729	136.637	59.3356	153.475	282.983	297.207	261.279	294.062	398.013	377.961	791.064	842.486	649.91	576.282	163.339	211.442
ENSGALG00000002682	957.228	1054.1	1031.77	907.516	952.332	827.024	970.66	943.231	1018.11	1141.93	944.509	791.319	1041.84	1094.22	1157.13	1546.17	1585.43	1713.4	1691.26	612.519	674.6
ENSGALG00000002683	2953.79	3123.67	2846.69	2825.8	2925.53	3062.81	2646.83	2663.28	2591.39	2737.46	2542.07	2898.38	2807.47	2595.2	2720.25	2824.46	2803	3416.37	3138.23	2782.59	3045.77
ENSGALG00000002686	1554.11	1567.59	1114.41	1359.72	1258.79	1532.69	1222.96	1239.23	1210.11	1260.19	1368.19	1485.36	1485.45	1350.62	1383.08	1476.05	1269.5	1063.49	911.403	618.353	639.36
ENSGALG00000002688	0	0	0	0	0	5.77889	4.05851	0	4.42109	5.2949	0	0	0	0	4.17307	0	0	0	0	0	0
ENSGALG00000002689	778.033	968.06	943.119	1035.03	952.979	843.718	967.278	986.198	903.797	980.733	1060.06	974.65	922.572	1159.73	1010.48	769.49	861.24	406.628	438.476	513.35	518.536
ENSGALG00000002690	1031.51	968.06	1293.04	1128.95	1239.39	1038.27	951.044	1086.45	951.165	1008.38	869.776	906.057	1052.57	818.485	936.557	1190.19	1109.37	816.731	820.576	711.689	735.012
ENSGALG00000002692	0	0	0	5.59811	8.40483	0	21.6454	8.18421	5.68425	20.003	15.5214	13.7187	3.78621	13.1007	11.3269	12.5851	28.8523	0	0	40.8346	50.3433
ENSGALG00000002693	2106.03	2218.61	2199.5	2088.1	2217.58	2094.53	2046.84	2337.96	2087.38	1981.47	1760.82	1639.38	1994.7	2146.65	2051.36	1594.71	1592.64	1261.59	1243.39	705.856	402.746
ENSGALG00000002695	1573.01	1645.5	1600.97	1634.65	1486.36	1592.41	1590.94	1593.19	1710.33	1551.41	1721.16	1657.47	1653.94	1539.65	1672.21	1691.8	1638.81	2523.18	2655.91	2578.42	2275.52
ENSGALG00000002699	2366.68	2614.91	2373.46	2473.12	2894.5	3197.01	2604.89	2404.11	2454.97	2275.04	1898.79	1951.17	2013.63	2094.25	1976.84	1824.84	2071.59	879.29	1024.15	1604.22	1716.71
ENSGALG00000002701	1709.85	1948.31	1926.9	1941.3	1736.57	1411.33	1830.39	1648.44	1791.8	1798.5	1687.81	1620.05	1523.95	1807.9	1606.04	1945.3	1876.84	1303.29	1290.37	857.527	704.806
ENSGALG00000002703	2341.92	2371.71	2376.13	2304.56	2225.99	2143.97	2166.57	1968.99	2066.54	2388	2296.6	2308.48	2175.81	2418.65	2239.75	2750.75	2482.74	1953.2	1822.81	1435.05	1641.19
ENSGALG00000002705	5637.15	6283.92	6481.86	5797.78	5932.52	5487.38	5617.66	5871.49	5417.73	6375.65	5609.57	5558.56	5298.8	5426.83	5971.07	5222.82	4550	4198.35	3448.3	3552.61	4118.08
ENSGALG00000002706	2405.78	2405.59	2582.08	2370.49	2418.01	2225.52	2627.21	2623.72	2603.39	2417.42	2716.25	2305.36	2320.94	2365.62	2581.34	4029.03	3782.53	3889.03	3576.71	4491.81	4349.66
ENSGALG00000002707	93.8331	82.6476	83.981	102.01	114.435	123.283	83.1995	81.1601	75.1585	67.0687	86.2303	102.267	100.965	58.0176	69.7499	149.223	175.999	93.8372	140.939	70.0022	90.6179
ENSGALG00000002708	2145.78	2219.97	2130.85	2034.6	1864.58	2880.46	1456.33	1651.17	1590.96	1595.53	1078.45	1625.66	1165.52	1229.6	1071.29	1152.44	1338.74	681.189	645.186	1330.04	1006.87
ENSGALG00000002709	12616	12067.9	12027.9	14063.7	12205.1	13282.5	11106.1	13667	10621.3	9976.77	8752.95	10160.6	10533.2	7767.49	8241.82	7284.98	6917.33	7607.77	7676.46	9251.96	8462.71
ENSGALG00000002710	1041.29	1009.38	939.12	1045.6	976.9	1020.3	1390.04	1262.42	1237.27	1110.16	1357.26	1318.24	1549.82	1858.43	1481.44	2576.35	2482.74	2259.04	2139.14	2724.25	3544.17
ENSGALG00000002714	51.4779	39.2915	72.6502	46.6509	86.6345	60.9994	37.203	55.9255	56.8425	43.5358	37.3665	41.1561	46.6965	43.0453	43.5192	156.415	126.95	170.297	159.73	180.839	145.996
ENSGALG00000002719	6118.05	6151.82	6702.48	6233.81	6123.25	6345.22	6400.95	6472.35	6325.31	6751	7193.33	6351.13	7048.65	7139.28	6508.21	8602.82	8032.47	10631.4	7839.32	6300.2	7767.97
ENSGALG00000002722	1366.44	1296.62	1249.72	1198.62	1276.89	1807.51	1261.52	1233.09	1326.33	863.657	996.247	1040.75	1196.44	957.602	1073.67	442.277	590.029	663.811	632.658	880.861	689.703
ENSGALG00000002723	1176.17	1069	1053.09	1092.88	1142.41	1383.72	1035.6	1101.46	1076.85	1007.21	738.131	803.79	891.652	823.475	853.692	877.362	917.502	733.321	867.556	659.188	750.115
ENSGALG00000002725	2620.81	2490.94	1865.58	2693.94	2473.61	2985.76	1758.69	1495.67	1625.07	1304.9	1258.39	1462.91	1660.88	1765.48	1898.15	1801.47	2068.71	1351.95	1277.84	723.356	568.879
ENSGALG00000002726	8740.16	8451.05	9313.22	8602.43	9576.34	9083.77	8714.98	10024.3	8675.44	8434.19	7900.99	8014.21	8687.45	8207.93	8414.11	6598.19	6790.38	5863.09	6069.76	8633.61	9897.49
ENSGALG00000002728	211.125	154.456	181.292	172.919	203.656	151.535	133.254	130.265	180.001	142.962	152.915	54.8748	220.231	217.722	178.25	169	148.589	399.677	372.704	326.677	367.506
ENSGALG00000002729	7354.82	8434.79	7238.36	7995.35	8794.04	8328.67	10660.4	8318.57	11376.1	5996.18	7579.07	7024.59	7115.54	7453.08	8142.26	945.681	910.289	2126.98	1982.54	3943.46	4415.11
ENSGALG00000002734	5275.51	5130.25	5063.52	4985.43	4718.34	5221.55	5476.96	5222.21	5259.83	6081.49	7049.61	6225.79	6911.09	7744.41	7073.36	12434.1	13064.3	12310.1	11982.9	5740.18	6383.53
ENSGALG00000002735	816.478	821.734	887.132	774.405	940.695	858.486	950.368	836.836	862.112	966.613	954.857	937.236	1004.61	928.905	791.096	834.213	890.092	917.52	917.667	810.859	976.66
ENSGALG00000002739	6217.75	6555.58	7343.67	7234	7449.27	7594.11	6444.24	6569.2	6048.68	6391.53	6567.87	6485.2	6250.4	5982.05	6114.74	4201.63	3853.22	4518.09	4231.29	4678.48	4918.54
ENSGALG00000002742	1311.06	958.576	1158.4	1009.53	679.499	852.707	641.245	688.838	601.899	619.503	482.89	506.968	556.572	452.288	690.346	904.33	807.863	403.153	451.004	285.842	221.511
ENSGALG00000002744	28.6712	2.70976	19.9955	21.7704	10.3444	13.4841	6.76418	32.0548	30.316	12.3548	3.44921	7.48292	13.2517	2.49538	22.6538	17.9787	18.754	0	0	52.5017	40.2746
ENSGALG00000002750	11661.4	12170.9	12249.2	11354.8	11881.2	11726.7	11054.7	12312.5	11481.6	11970	13122.5	11907.8	13749	13356.5	12486.4	13342	14248.7	15517.9	14804.8	10914.5	11719.9
ENSGALG00000002759	4608.25	4607.94	4641.61	4940.64	4665.98	5094.41	4404.16	5193.57	4100.87	4134.73	3983.26	3287.5	4697.42	4720.64	4450.88	3825.87	3985.94	7979.64	9990.98	16917.2	14730.4
ENSGALG00000002761	2405.13	2368.33	2340.14	2445.13	2457.44	2217.81	2252.47	2476.41	2402.55	2449.19	2591.51	2464.38	2252.79	2181.59	2279.09	2472.08	2383.2	2300.75	2217.43	2304.24	2401.38
ENSGALG00000002762	1225.04	1411.78	1474.33	1348.52	1498.65	1562.23	1477.3	1312.2	1338.33	1303.13	1321.62	1250.27	1374.39	1372.46	1269.21	1147.04	1256.52	1372.8	1550.32	1971.73	2431.58
ENSGALG00000002763	1986.13	2135.29	2372.8	2807.14	2366.93	2417.5	3486.94	3578.55	3022.76	4202.39	3492.9	3422.19	4658.3	2648.22	2459.13	147.426	161.573	72.9845	87.6951	338.344	271.854
ENSGALG00000002764	7600.48	6828.59	7906.21	6788.02	7260.48	7698.77	6579.52	6971.59	6935.42	6474.49	7803.84	6673.52	7812.21	7869.18	6755.61	4244.78	3987.38	5644.14	5518.53	5016.83	4767.51
ENSGALG00000002765	6535.09	6082.05	5994.64	5973.81	7363.93	6783.13	8300.33	7228.71	7096.48	6482.72	8839.75	6644.21	6697.8	8692.66	6787.8	7633.77	7277.98	11434.2	10705.1	11352	11624.3
ENSGALG00000002766	8.47105	17.6134	8.6647	25.5025	30.3867	74.4835	21.6454	23.1886	29.0529	29.4161	79.3319	31.1788	59.3172	149.723	78.0961	102.479	89.442	698.566	682.769	93.3363	95.6523
ENSGALG00000002769	1558.02	1209.91	1327.03	1173.74	1308.57	1160.92	2159.13	2009.22	1928.23	2433.3	2596.68	2076.51	1874.8	2635.75	2537.82	3327.86	3004.96	2120.03	2120.34	1499.21	1490.16
ENSGALG00000002771	8921.31	7716.71	7234.36	10624	9212.35	9216.69	5709.65	8835.54	6763.63	6295.64	4106.29	5682.65	5631.98	4216.57	4655.36	681.394	581.373	667.287	504.247	466.681	397.712
ENSGALG00000002773	2049.34	2435.39	2363.46	2380.44	2416.71	2275.6	2217.98	2057.65	2268.65	2462.13	2573.11	2391.42	2493.85	2448.59	2313.08	2869.41	2901.09	2776.89	2530.63	2572.58	2441.65
ENSGALG00000002774	9541	9897.38	10063.7	9291.62	9651.34	10087.4	8852.96	9811.51	9578.6	9443.16	10177.5	9840.66	10254.3	9513.01	9878.86	9063.08	8186.83	9533.17	8982.49	16613.9	18284.7
ENSGALG00000002775	1230.26	1396.88	974.446	1683.79	1771.48	1767.06	1682.25	1509.99	1700.86	1441.98	2187.37	1812.74	3102.16	3560.91	2550.34	3809.69	4183.58	21023	21338.1	7361.9	4968.88
ENSGALG00000002781	2169.89	2390.68	2756.71	2524.13	2452.27	1386.29	2520.34	2721.25	2643.81	2713.34	2488.03	1929.35	1826.84	2580.22	2295.19	2878.39	2501.49	924.47	826.84	192.506	130.893
ENSGALG00000002783	10110.5	5613.94	8825.33	8117.26	6149.75	3915.52	6971.17	7702.03	8654.59	6117.96	4529.39	7294.6	5279.23	2073.04	2748.86	1087.71	1074.75	674.238	789.256	5355.17	6796.35
ENSGALG00000002784	1150.76	989.738	1034.43	958.521	1142.41	1118.54	1159.38	1112.37	1199.38	1163.11	1146.86	1283.32	1277.21	1219.62	1077.25	1414.93	1568.12	1901.07	1850.99	1895.89	1842.56
ENSGALG00000002786	460.695	487.079	504.552	289.858	473.257	389.754	344.297	484.233	440.846	394.176	734.682	337.979	340.128	326.895	297.481	84.5	77.9011	288.463	369.572	758.357	463.158
ENSGALG00000002789	609.915	608.34	654.518	712.826	625.19	762.172	641.245	761.814	633.479	560.083	691.567	626.695	701.71	844.686	717.172	1526.39	1578.22	2610.06	2493.05	921.696	1082.38
ENSGALG00000002790	894.673	756.699	752.496	739.573	680.145	925.907	721.062	629.502	804.006	629.505	557.048	677.204	540.796	626.964	693.326	212.149	210.622	274.561	253.69	536.684	589.017
ENSGALG00000002792	0	4.74207	0	0	0	0	0	4.09211	0	0	0	0	0	0	5.36538	0	0	10.4264	46.9795	180.839	291.991
ENSGALG00000002797	6651.07	7641.51	7768.9	7019.41	7665.21	6490.98	7515.69	6567.15	7177.95	6216.21	7038.12	6803.85	6206.85	6161.72	5256.88	4780.54	4454.79	4264.38	3767.76	5401.84	6177.12
ENSGALG00000002798	923.996	863.735	897.796	952.301	1023.45	861.697	974.043	929.59	937.27	964.26	746.754	883.608	1001.45	845.31	993.788	1049.96	1074.75	1115.62	1268.45	659.188	901.145
ENSGALG00000002800	13.0324	35.9043	33.3258	63.4453	53.6616	64.2099	57.4956	39.557	54.3162	47.0658	56.3371	62.3577	43.5414	33.6876	57.2307	88.0958	99.5403	55.6072	72.0353	35.0011	60.412
ENSGALG00000002802	93.8331	170.037	116.64	186.604	197.19	116.862	136.637	135.04	197.686	176.497	118.998	130.328	180.476	99.1914	112.077	35.9575	62.0324	17.3773	25.0558	81.6693	115.79
ENSGALG00000002803	3125.82	3471.87	3258.59	3325.9	3367.11	3713.26	3336.1	3370.53	3274.13	4191.21	3964.87	3485.79	3555.88	3832.28	3932.23	4944.15	5382.39	2662.2	3166.42	2975.09	3060.87
ENSGALG00000002804	248.267	201.199	151.966	156.747	184.906	250.419	228.629	205.287	199.581	345.345	569.12	474.542	545.845	534.011	416.711	1966.87	1809.04	2714.33	2480.52	2082.57	1762.02
ENSGALG00000002813	25740.9	24496.2	26347.4	23798.2	23087.4	26035.8	22674.2	20492.6	22833.7	24538.3	26523.9	27870.8	28655.9	24456.6	23377	56237.5	54369.2	67528	55943.2	60301.1	55699.8
ENSGALG00000002816	2760.26	2730.76	2927.34	2782.26	3060.01	3171.97	1956.2	2533.01	2412.65	2442.71	2960	2313.47	2221.24	1605.15	1793.83	3119.31	3382.93	1769.01	2139.14	2718.42	2466.82
ENSGALG00000002818	1784.78	1568.27	1513.66	1416.94	1926.65	1543.61	1762.75	1814.17	1490.54	1550.82	1964.33	1393.07	1771.94	1597.67	1286.5	3441.13	3404.57	3784.77	3313.62	1878.39	1968.42
ENSGALG00000002820	1247.85	1430.75	1278.38	1333.59	1313.09	1370.88	1486.77	1218.08	1467.8	1220.18	1314.72	1211.61	1279.74	1372.46	1312.13	1621.68	1500.32	1828.09	1606.7	1481.71	1560.64
ENSGALG00000002827	2511.99	2542.43	2724.05	2764.22	2699.25	2705.81	2761.14	2426.62	2616.02	2955.73	2922.06	2890.28	2933.05	3195.33	2773.9	4036.22	3732.04	4754.42	3977.6	3710.12	3428.38
ENSGALG00000002830	379.894	400.366	422.571	460.289	436.405	457.817	390.97	367.608	406.74	417.12	393.21	413.431	433.521	431.701	441.75	501.607	517.898	434.432	391.496	355.845	412.815
ENSGALG00000002831	2996.14	2734.82	2838.69	2912.26	2752.91	3173.9	2860.57	2781.27	2873.08	1830.27	1856.83	1892.56	1686.12	1897.11	1957.17	1405.94	1376.25	552.597	388.364	1808.39	2210.07
ENSGALG00000002832	981.99	852.218	1058.43	885.746	1021.51	1048.55	943.604	836.154	903.165	927.196	962.905	886.726	819.714	673.129	937.749	676	623.209	861.912	707.825	694.189	583.982
ENSGALG00000002836	1009.36	892.865	883.8	1000.82	1029.92	1004.88	1026.13	896.853	1016.85	937.786	1046.26	1033.27	1056.98	1038.08	1049.83	1334.02	1213.24	1762.05	1753.9	1365.04	1183.07
ENSGALG00000002837	16317.8	15242.4	16415.6	15034.7	15095.7	16567.4	15149.7	14123.2	15684.1	15555.2	16762.6	17903.5	17460.1	16305.4	16256.5	45230.9	40495.6	50522.7	43521.8	49322.4	48359.8
ENSGALG00000002840	33.2326	42.0012	71.9837	98.278	54.3082	44.3048	75.7589	68.2018	60.6321	160.612	93.7036	104.137	145.138	118.531	113.865	512.394	489.046	191.15	169.126	70.0022	100.687
ENSGALG00000002841	4083.7	4291.58	4095.07	4322.99	4455.21	4539.64	4569.21	3877.95	4844.25	5058.98	5906.77	4454.21	5546.79	6217.86	5433.94	5497.9	5321.8	8083.9	8121.2	8201.93	8241.2
ENSGALG00000002843	1062.79	677.439	881.8	698.52	832.725	951.591	879.344	807.509	923.376	769.525	734.107	882.985	769.862	714.303	698.692	1132.66	1207.47	1063.49	1064.87	583.352	619.223
ENSGALG00000002845	46.2649	45.3884	57.3203	39.1868	45.2568	25.684	62.9069	38.875	30.316	24.1212	3.44921	51.1333	30.2896	24.9538	66.7692	19.7766	14.4261	0	6.26394	11.667	0
ENSGALG00000002846	719.387	739.763	678.513	683.592	746.737	861.697	703.475	564.711	596.847	473.011	449.547	483.896	509.876	472.875	498.384	336.202	353.44	239.806	200.446	105.003	161.099
ENSGALG00000002848	0	0	0	0	0	0	0	0	0	0	0	0	0	0	0	0	0	0	0	0	0
ENSGALG00000002849	1910.55	2071.61	1984.22	2037.71	2047.55	1783.75	1579.44	1533.86	1639.59	1597.29	1627.45	1415.52	1351.68	1282	1432.56	1078.72	1110.81	1452.74	1522.14	2730.09	2406.41
ENSGALG00000002850	2128.19	2360.2	2280.15	2407.81	2200.77	2210.1	2362.73	2648.96	2395.6	2340.35	2448.94	2402.64	2334.2	2618.28	2884.79	3726.99	3251.65	2759.51	2743.61	2730.09	2804.12
ENSGALG00000002853	1077.78	1105.58	1089.75	1120.24	1046.08	1230.9	1170.2	1025.07	1131.8	1347.85	1386.58	1206	1371.87	1424.86	1191.71	1866.19	1845.1	1765.53	1753.9	1545.88	1475.06
ENSGALG00000002854	2659.26	2518.04	1700.95	1902.74	2074.7	2011.05	3516.7	2656.46	2803.6	2665.69	2753.62	2245.5	3048.53	2860.95	3294.34	2878.39	4047.97	7798.92	11422.3	7659.41	7375.29
ENSGALG00000002855	138.143	137.52	180.626	181.628	137.71	161.167	137.313	188.237	149.054	208.266	221.324	302.435	268.821	294.455	160.961	1605.5	1885.5	771.55	930.195	175.006	161.099
ENSGALG00000002856	2721.16	2812.05	2515.43	2667.19	2411.54	2828.45	2656.97	2551.43	2700.65	2909.84	2925.51	3032.45	2881.3	2796.7	2812.06	3155.27	3185.29	3447.65	3435.77	3453.44	3075.98
ENSGALG00000002860	0	0	0	0	0	0	0	0	0	0	0	0	0	0	0	0	0	0	0	0	0
ENSGALG00000002861	1291.51	1333.2	1225.06	1160.05	1236.8	1582.13	1298.05	1216.04	1235.38	1216.06	1129.04	1229.07	1231.78	1248.94	1177.4	1307.05	1335.86	1640.41	1459.5	1394.21	1127.69
ENSGALG00000002863	7329.41	7608.32	7520.29	7123.91	7569.52	6172.5	6703.98	7130.5	6664.47	5443.16	5472.75	5882.2	5609.26	5509.8	5434.53	3433.94	3439.19	3193.94	2978.5	3645.95	3498.86
ENSGALG00000002864	183.757	103.648	151.966	104.498	105.384	59.7152	82.523	90.0264	147.791	78.8352	71.2837	74.8292	112.955	35.5592	113.865	170.798	135.606	0	9.39591	0	0
ENSGALG00000002866	1906.64	2106.84	2314.81	2098.05	2227.93	1906.39	1831.06	2061.06	2058.96	1803.21	1747.6	1939.95	1880.48	1905.85	1984.59	1688.2	1671.99	1417.98	1440.71	1773.39	2089.25
ENSGALG00000002868	24412.9	23263.9	23572	23186.1	22595.4	27102.4	23019.2	20616.7	23585.9	22574.5	25466.1	26651.7	26807	24359.3	23489	48702.6	44370.5	57278.9	46215.3	42503	42394.1
ENSGALG00000002870	3314.13	3084.38	3343.24	2968.24	3160.22	3372.3	3045.24	3249.13	3073.29	3205.77	3210.64	3094.19	2946.93	2782.35	2868.09	2890.98	2980.44	3047.97	3313.62	2619.25	2728.61
ENSGALG00000002877	1341.68	1176.71	1159.74	1115.89	1184.44	1202.65	1398.16	1155.34	1488.01	1847.33	2062.05	1774.7	1848.3	1895.87	1802.77	3040.2	2973.23	2311.18	2446.07	1079.2	1047.14
ENSGALG00000002878	961.138	556.177	705.84	680.482	660.103	599.72	934.81	1023.71	1151.38	797.765	832.984	741.433	913.107	701.202	782.749	873.766	846.814	2266	2480.52	2333.41	2079.18
ENSGALG00000002880	2360.16	2310.74	2018.21	1997.9	1771.48	2369.99	2121.25	2322.27	2249.7	2177.38	1923.51	2311.6	2245.22	2099.24	1865.36	2020.81	2083.13	3402.47	3232.19	2607.58	2054.01
ENSGALG00000002881	823.646	863.735	776.491	842.205	777.124	810.329	721.062	729.077	903.797	843.654	702.489	789.448	872.089	835.952	788.115	967.256	920.387	788.928	745.409	612.519	694.738
ENSGALG00000002882	787.807	828.508	802.485	862.731	774.538	778.866	775.852	776.136	738.322	705.987	708.238	781.342	730.738	684.982	723.73	681.394	656.389	861.912	720.353	589.185	654.463
ENSGALG00000002883	1030.21	1060.87	1037.76	1018.86	1063.53	1061.39	1098.5	1096.68	960.007	1022.5	1079.03	1077.54	1070.23	1124.17	988.422	1605.5	1684.97	1334.57	1428.18	962.531	1027
ENSGALG00000002886	0	0	0	0	0	2.5684	0	0	1.26317	0	0	2.49431	0	0	0	0	0	0	0	0	0
ENSGALG00000002888	3093.89	2742.95	2896.01	2400.97	2454.21	3204.07	3608.02	2763.54	3222.97	4411.83	5515.29	3972.81	5130.94	5876.62	5211.57	6296.15	8170.96	6544.28	6808.9	4859.32	5754.24
ENSGALG00000002891	8798.16	8567.57	8831.33	8744.87	8538.67	8159.79	7331.02	8236.05	8347.64	7637.01	7555.5	8269.87	7776.87	6978.95	6961.28	7928.62	7488.6	10106.6	9956.53	18293.9	19981.3
ENSGALG00000002892	693.974	526.37	523.881	432.299	598.683	425.07	510.696	484.233	574.11	511.84	517.957	545.006	476.431	429.205	426.25	560.936	496.259	764.6	876.951	3937.63	4641.65
ENSGALG00000002893	164.86	134.133	181.959	217.704	95.6858	247.208	115.668	184.145	130.738	190.616	118.423	198.921	242.948	152.842	135.327	28.766	47.6062	795.879	911.403	1353.38	1459.96
ENSGALG00000002897	91.8783	92.8091	88.6466	83.3497	64.006	41.7364	98.7571	74.3399	46.7372	71.7753	41.3905	44.2739	87.0827	75.4853	55.4423	194.17	201.966	135.543	150.335	52.5017	45.309
ENSGALG00000002899	3904.5	3954.21	3949.1	4120.21	4486.24	3717.75	4220.17	3878.64	4660.46	3848.8	3575.11	3647.3	3505.4	3905.89	3532.21	4021.84	3887.84	2825.54	2521.24	1528.38	1278.72
ENSGALG00000002900	134.885	140.907	108.642	205.264	189.432	173.367	474.169	336.235	315.16	944.257	1136.52	904.81	1222.94	1250.81	966.961	1670.22	1813.36	2182.58	1973.14	927.529	891.076
ENSGALG00000002904	7133.92	7389.5	8080.83	7543.77	7748.61	7699.41	7848.48	8281.74	7622.59	7807.04	8717.31	8037.28	8510.76	8970.89	8910.11	11776.1	10891.7	15959.3	15913.5	39755.4	46819.3
ENSGALG00000002906	4709.25	5246.77	5150.17	5070.65	5379.09	4865.18	5529.72	5548.22	4998.99	5811.45	5444	5318.49	5371.36	6308.95	5824.42	6738.43	7006.77	6158.5	6113.6	5571.01	5618.31
ENSGALG00000002907	15.6389	21.678	1734.27	0	14.8701	6.42099	27.7332	16.3684	60.6321	16.473	0	3.11788	0	0	6.55769	0	0	0	0	0	0
ENSGALG00000002908	423.552	574.468	551.875	595.266	616.786	359.575	533.694	435.809	552.636	755.994	736.981	655.379	570.455	716.798	549.057	702.968	679.471	187.674	159.73	11.667	80.5493
ENSGALG00000002911	3615.18	4435.87	3890.45	4069.83	3558.48	5534.89	4630.76	4163.04	4801.3	6866.31	7290.48	6484.57	6707.89	5164.19	5353.46	3166.05	3198.27	2568.36	2561.95	2228.4	2255.38
ENSGALG00000002913	4965.34	5250.15	4838.24	5129.74	4768.77	4876.74	4621.97	5049.66	5143.62	4656.57	4419.01	4401.2	4304.29	4406.22	4791.28	3904.98	3867.65	2961.09	2868.88	3319.27	3055.84
ENSGALG00000002919	1429.65	1643.47	1454.34	1544.46	1738.51	1953.91	1393.42	1134.2	1263.17	1313.72	1212.97	1269.6	868.934	1354.37	1241.79	994.224	1040.12	914.044	1158.83	1230.87	1233.41
ENSGALG00000002921	4741.83	4643.84	5341.46	4941.27	4545.72	4772.08	5551.37	5139.69	5694.36	5038.98	5741.79	5800.51	5124.63	5491.08	5273.57	9259.05	8758.1	4848.26	4428.6	2152.57	2003.66
ENSGALG00000002922	16837.2	16522.7	16969.5	17767.2	18071.7	18135.4	18507.5	17017	16518.4	19114.6	20475.1	18327.5	21541	19465.2	18019.9	31132	34990.6	25245.7	31670.5	17617.2	19427.5
ENSGALG00000002925	3239.2	3196.16	3360.57	3375.66	3094.27	2307.06	2953.92	3112.05	2925.5	3339.32	3461.28	3629.84	3618.98	3646.37	2931.29	6026.47	5711.31	7329.73	6771.32	8557.77	9575.3
ENSGALG00000002929	10313.8	10119.6	11228.8	10192.3	11206.2	12382.2	10627.2	10723.4	10518.4	10324.5	11180	10570.2	10944	11030.8	10354	11972	11559.7	15862	16784.2	30293.5	31102.1
ENSGALG00000002931	15.6389	0	5.33212	9.9522	3.23263	14.1262	8.79344	6.82018	12.0001	22.9446	9.1979	16.8366	11.3586	16.8438	13.1154	64.7234	28.8523	59.0827	50.1115	29.1676	0
ENSGALG00000002932	15847.4	14642.8	15178.6	14557	14827.4	15215.2	14903.5	13749.5	14371.7	15306.4	16257.9	17693.4	16655.5	15886.8	13414	24325.2	23422.3	24331.6	21773.5	24162.4	23178.1
ENSGALG00000002937	5348.49	6060.37	5643.39	6091.99	5881.44	6130.12	5702.21	5703.03	5648.89	6703.34	6867.95	6465.24	6487.03	6964.61	6835.49	8378.09	7899.75	6325.32	6038.44	6551.04	6735.93
ENSGALG00000002942	7602.44	7209.98	7495.63	7411.28	7812.62	8403.79	7681.41	8178.76	7171	8343.58	8820.21	8109.62	8636.34	9354.56	9756.65	13158.6	13256.2	13491.7	13905.9	9893.65	10421.1
ENSGALG00000002943	12865.6	12474.4	12770.4	12055.8	12953.8	12366.2	12989.3	13470.5	12206.6	14339.8	14908.6	13594	14321.3	13433.3	11957	23198	22933.2	11840.9	13426.8	12256.2	13990.4
ENSGALG00000002944	43.0068	37.2591	72.6502	48.517	53.0151	53.9363	76.4353	57.9715	42.9477	58.8322	70.134	60.4869	28.3965	39.9261	41.1346	32.3617	44.721	0	50.1115	0	20.1373
ENSGALG00000002945	115.337	163.94	143.301	168.565	135.124	130.346	186.015	158.228	168.633	187.675	173.61	149.035	181.738	193.392	191.961	334.404	442.882	291.938	281.877	344.178	236.614
ENSGALG00000002952	411.172	365.817	405.241	393.112	389.855	326.828	527.606	489.007	506.53	408.296	430.577	383.5	385.562	344.986	429.23	338	268.326	173.773	175.39	99.1698	115.79
ENSGALG00000002954	4481.18	4321.38	4610.95	4215.38	4834.07	4311.05	5500.63	2528.92	5254.15	7429.92	7816.49	6071.77	7349.03	7671.42	7479.94	9890.1	9407.28	7180.29	7078.25	5168.5	5225.63
ENSGALG00000002955	840.588	649.664	599.864	615.792	965.909	870.686	1157.35	1127.38	947.376	1301.37	998.547	1275.84	1772.58	1512.2	1278.15	379.351	503.472	354.496	601.338	945.03	956.523
ENSGALG00000002957	0	8.80671	6.66515	8.08616	18.7492	0	1.35284	10.9123	1.89475	10.0015	2.87434	1.24715	4.41724	19.963	2.38461	5.39362	15.8687	0	0	0	0
ENSGALG00000002958	138.143	181.554	193.289	199.666	136.417	280.597	198.191	137.086	168.633	145.316	82.2062	190.191	258.093	145.356	151.423	98.883	132.72	38.23	50.1115	0	20.1373
ENSGALG00000002959	1722.23	1588.59	1427.01	1606.04	1764.37	1518.56	1645.05	1579.55	1767.8	1567.88	1743	1566.42	1633.12	1544.02	1616.77	1547.97	1382.02	3183.51	3194.61	5256	4893.37
ENSGALG00000002960	41.7036	35.2268	11.9973	8.08616	23.9215	58.431	25.7039	17.7325	4.42109	51.184	35.067	36.1675	28.3965	49.2838	45.9038	68.3192	83.6716	55.6072	72.0353	0	0
ENSGALG00000002963	1984.18	1975.41	2250.16	1717.38	1653.81	1470.41	1394.1	1659.35	1608.64	1394.91	1175.03	1464.16	1552.98	1123.54	1165.48	672.404	656.389	291.938	272.481	361.678	372.54
ENSGALG00000002964	2947.27	3297.77	2981.99	3269.92	3011.52	3263.79	3091.91	3125.01	3190.13	3480.51	3239.96	3283.76	3285.8	3537.2	3325.34	3757.55	3941.22	3322.53	3078.73	1948.4	1882.84
ENSGALG00000002967	1886.44	2249.1	1939.56	2135.99	2114.79	2345.59	2088.1	1988.76	1698.96	2236.21	2396.05	2280.42	2365.75	2515.97	2615.32	1321.44	1309.89	1150.37	1105.59	974.198	961.557
ENSGALG00000002968	461.998	560.92	599.864	576.606	654.931	683.835	628.393	501.965	522.32	603.03	484.039	588.656	532.593	645.056	638.48	947.479	838.158	1195.56	1102.45	630.02	568.879
ENSGALG00000002969	2440.31	2319.55	2445.45	2385.42	2877.04	2671.13	2530.48	2674.87	2530.13	2599.21	2778.91	2670.16	2518.46	2556.52	2375.67	2508.03	2892.44	2881.15	3153.89	2916.76	3096.11
ENSGALG00000002971	4242.69	4253.64	4528.97	3807.96	4303.28	4291.79	3932.7	4085.97	3886.77	3622.3	3536.02	3391.63	3640.44	3849.12	4198.71	3788.12	4438.92	3534.54	3852.32	2864.26	3352.86
ENSGALG00000002973	2502.87	2860.82	2676.73	2563.94	2717.35	2480.43	2868.69	2603.26	2573.07	2963.97	2903.09	2692.6	2721.65	3135.45	2990.31	2569.16	2371.66	3023.64	3006.69	2059.23	2174.83
ENSGALG00000002974	11.0775	6.09695	15.9964	2.48805	4.52568	16.0525	8.79344	15.6864	20.8423	22.9446	10.9225	12.4715	14.5138	7.48614	7.74999	14.383	8.65568	10.4264	25.0558	0	0
ENSGALG00000002980	551.921	434.238	575.203	551.103	659.456	432.133	747.442	648.599	639.163	838.359	810.565	643.531	738.31	849.053	851.903	825.224	828.06	656.861	629.526	612.519	478.261
ENSGALG00000002981	1159.23	1285.1	1083.75	1095.36	1081.64	1132.66	1011.92	1111.69	1132.43	1171.94	1193.43	1036.38	1098.63	1233.34	1213.77	1209.97	1073.3	983.553	839.368	641.687	553.776
ENSGALG00000002982	108.169	91.4543	102.643	83.9717	77.5831	84.115	63.5833	67.5198	78.3164	67.0687	218.45	54.2512	46.0655	58.6414	49.4807	5.39362	7.21307	6.95091	0	0	0
ENSGALG00000002984	447.011	476.24	461.895	528.089	485.541	505.332	490.403	450.132	540.636	590.675	553.598	550.618	501.041	619.478	497.192	481.83	533.767	667.287	692.165	764.191	659.497
ENSGALG00000002985	1821.27	2040.45	1658.29	1974.89	1917.6	1944.28	1956.2	1859.86	1843.59	2129.14	2262.68	2168.8	2225.66	2493.51	2260.02	2695.01	2671.72	2617.02	2583.87	1586.72	1772.08
ENSGALG00000002987	2306.73	2035.03	2236.16	1579.29	1741.74	2264.04	1359.6	1694.81	1385.06	1430.21	1814.28	1567.67	1407.84	1230.22	1363.4	61.1277	66.3602	111.214	106.487	122.504	206.408
ENSGALG00000002988	4487.7	4564.58	3812.47	3913.7	3652.87	4833.08	2681.32	2483.91	2838.97	2707.46	2934.7	3891.12	3812.71	3154.78	3386.15	23935.1	24064.2	49076.9	52319.5	58376	47891.6
ENSGALG00000002990	7874.16	8201.08	7475.64	8017.74	8093.21	7912.59	7905.3	7708.85	7762.17	8112.96	9367.48	8725.71	9309.02	9688.94	8022.44	9239.27	8576.33	10342.9	9965.93	11515.4	10904.4
ENSGALG00000002992	56.0392	18.2909	21.3285	32.9667	40.0846	12.1999	24.3511	44.3312	52.4215	24.7095	22.9947	17.4601	14.5138	15.5961	15.5	0	7.21307	0	0	0	0
ENSGALG00000002993	81.4524	73.1634	73.9832	70.9094	42.6707	92.4623	144.754	93.4364	125.054	105.898	117.848	127.833	152.079	127.264	191.961	868.373	891.535	427.481	454.136	968.364	1213.27
ENSGALG00000003003	6.51619	10.1616	4.66561	20.5264	34.2659	13.4841	14.2048	66.1557	18.3159	0	15.5214	14.3423	11.9897	13.1007	25.6346	0	0	0	0	23.3341	15.103
ENSGALG00000003005	22.8067	6.77439	6.66515	16.1723	0	10.2736	10.8227	12.9583	2.52634	4.70658	10.9225	12.4715	6.31034	6.23845	7.15384	0	0	0	0	0	0
ENSGALG00000003010	1649.25	1675.98	1652.96	1810.06	1843.24	1518.56	1813.48	1855.09	1676.86	2463.3	2733.5	2321.58	2228.18	2458.57	1966.71	5672.29	5353.54	3232.17	2781.19	1499.21	1480.09
ENSGALG00000003011	3918.84	2365.62	3512.54	4600.4	3158.92	4149.89	4018.6	2653.05	2850.97	2588.62	4758.76	3070.49	3734.46	3655.73	3091.06	2114.3	2194.21	13648.1	13523.8	16088.8	15551
ENSGALG00000003013	74.9362	65.0341	132.637	110.096	67.2387	76.4098	87.9344	58.6535	88.4217	41.1826	32.7675	50.5097	29.6586	42.4215	12.5192	23.3723	12.9835	55.6072	62.6394	163.339	40.2746
ENSGALG00000003014	63.8587	96.8738	53.9878	46.0289	49.136	57.7889	48.0257	26.5987	51.7899	50.0074	39.0911	37.4146	45.4345	57.3937	41.7307	62.9256	46.1636	13.9018	6.26394	23.3341	15.103
ENSGALG00000003015	61579.9	58397.3	55866.7	41674.2	58119.4	54210.5	55387.8	55147.3	54720.4	43305.8	41330.2	48558.5	46711.7	30804.2	38259.3	1440.1	1376.25	865.388	1068	583.352	453.09
ENSGALG00000003016	0	4.74207	5.99864	14.3063	29.7402	24.3998	17.5869	29.3268	29.6844	80.0118	75.8826	44.8975	98.4414	135.998	61.9999	79.1064	75.0159	239.806	259.953	484.182	548.742
ENSGALG00000003021	261.299	268.943	303.265	336.509	281.239	318.481	307.77	290.54	294.318	254.743	225.923	207.027	234.114	336.252	294.5	366.766	351.998	201.576	231.766	163.339	176.202
ENSGALG00000003022	165.511	138.198	170.628	175.408	124.133	132.272	148.136	114.579	125.685	140.021	206.378	126.586	152.71	154.714	145.461	102.479	138.491	132.067	103.355	192.506	271.854
ENSGALG00000003024	1425.74	1434.82	1393.02	1402.02	1474.73	1416.47	1448.21	1363.35	1318.75	1504.93	1548.12	1676.17	1553.61	1519.06	1517.81	1661.23	1566.68	1678.64	1876.05	1510.88	1590.85
ENSGALG00000003025	93.8331	69.7762	140.635	89.5698	136.417	113.009	114.991	172.551	116.211	82.3651	86.2303	67.3463	63.7345	94.2006	119.827	79.1064	60.5898	222.429	219.238	128.337	156.064
ENSGALG00000003026	2804.57	4152.7	1835.58	3063.41	2869.93	3424.96	3533.61	2161.31	4489.93	3346.38	2851.35	2634.61	2904.02	4014.44	4558.19	3637.1	3254.54	2922.86	2868.88	2969.26	2839.36
ENSGALG00000003029	380.545	338.042	390.578	332.155	287.057	343.523	243.511	236.66	250.107	270.04	281.111	304.305	360.952	311.299	281.981	460.255	491.931	663.811	544.963	746.69	578.948
ENSGALG00000003031	1016.53	1148.26	903.128	1145.12	1075.82	1128.17	918.576	949.369	934.744	868.952	893.346	1075.05	901.117	1013.75	1064.13	778.479	903.076	868.863	867.556	1032.53	1147.83
ENSGALG00000003033	667.909	676.084	799.152	1002.68	810.743	628.615	979.454	927.544	790.111	813.65	870.926	700.9	1016.6	1149.75	783.346	1353.8	1278.16	3962.02	3586.1	991.698	1052.17
ENSGALG00000003034	0	16.2585	4.66561	7.46415	8.40483	16.0525	18.2633	10.2303	11.3685	14.1197	13.222	16.8366	23.9793	31.8161	13.7115	21.5745	15.8687	48.6563	46.9795	991.698	745.081
ENSGALG00000003035	81.4524	119.229	83.981	60.9572	66.5922	141.262	96.7278	82.5242	80.8427	108.251	110.95	90.4186	82.6655	159.704	121.615	183.383	201.966	257.183	200.446	192.506	140.961
ENSGALG00000003039	3361.05	4101.22	3075.97	3949.78	3662.57	3856.45	3558.64	3375.99	3104.87	3359.32	3284.22	3449.63	3830.38	4212.83	3738.48	2216.78	2299.53	2599.64	2812.51	4730.98	4450.35
ENSGALG00000003042	4681.23	3976.57	4970.87	4132.65	3303.1	4271.88	3478.14	3737.46	3668.87	3112.81	3872.89	4000.87	3379.19	3665.09	3567.98	2941.32	2782.8	5574.63	5051.87	5314.34	4837.99
ENSGALG00000003045	2598.66	3323.52	2618.07	3024.22	2738.68	2543.35	2703.64	2125.85	2175.81	2308.58	2028.14	2306.61	2307.06	2383.09	2135.42	1080.52	1165.63	875.814	870.687	799.192	704.806
ENSGALG00000003046	4488.35	4919.56	4846.23	4955.57	5214.88	5068.09	4736.96	4711.38	5067.83	5690.84	5788.35	5557.32	5170.7	5419.97	4882.5	6317.73	6520.61	5331.34	4857.68	5979.36	7032.96
ENSGALG00000003047	1700.73	1707.82	1409.68	1612.88	1712.65	1583.42	1746.51	1953.98	1551.17	1745.55	1651.6	1486.61	1714.52	2078.65	1982.81	3752.16	3997.48	2853.35	2815.64	1295.04	1293.82
ENSGALG00000003052	4060.24	4387.1	4690.94	4163.75	4563.18	4291.15	4236.41	4423.57	4512.04	4066.48	4359.23	4036.41	4282.2	3791.73	3838.04	3121.11	3250.21	2776.89	2702.89	3838.46	4087.88
ENSGALG00000003053	4918.42	5092.31	4780.25	5526.58	5801.92	5034.06	5244.95	4903.71	5093.72	7269.31	7524.45	7158.04	8027.39	7796.82	6637.57	8000.53	7992.08	5876.99	6743.13	13609.6	15233.9
ENSGALG00000003058	19.5486	19.6457	34.6588	15.5503	3.87915	12.1999	10.8227	27.9627	15.7896	10.5898	9.77276	19.9545	6.31034	26.8253	27.4231	32.3617	25.967	10.4264	0	0	15.103
ENSGALG00000003059	5646.28	4796.95	6389.22	5570.12	5637.7	4749.61	4399.43	5274.04	5754.36	5210.77	4396.02	3904.21	5222.44	2960.14	3558.44	843.202	852.584	813.256	814.312	1534.22	1183.07
ENSGALG00000003063	153.782	115.842	145.967	154.881	134.477	155.388	125.814	139.132	160.422	141.197	133.944	136.563	128.1	115.411	109.096	61.1277	46.1636	27.8036	53.2435	52.5017	10.0687
ENSGALG00000003065	758.484	821.056	733.834	965.985	689.843	1142.29	847.552	904.356	828.006	565.378	658.224	675.957	722.534	588.91	609.865	384.745	370.752	378.824	519.907	659.188	840.733
ENSGALG00000003067	2758.95	2610.85	2713.38	2744.94	2713.47	2716.08	2552.8	2661.92	2645.07	2534.49	2480.56	2771.8	2372.69	2499.12	2348.84	1948.89	1941.76	1737.73	1628.62	1563.38	1736.84
ENSGALG00000003068	2435.1	2414.39	2308.14	2162.74	2482.01	2355.22	2295.09	2312.72	2458.76	2517.43	2014.91	2148.22	2178.33	2074.28	2035.86	1731.35	1788.84	2053.99	2129.74	1709.22	1550.57
ENSGALG00000003071	892.718	949.092	873.135	969.717	914.834	1065.24	974.719	902.31	949.271	1195.47	1225.04	1158.61	1109.99	1478.51	1262.65	1352	1504.65	1338.05	1446.97	805.026	901.145
ENSGALG00000003072	2787.63	3135.87	2788.03	2954.56	2783.29	2402.09	2565.66	2615.54	2442.97	3036.33	2955.4	2791.13	2607.43	2702.5	2469.86	3219.99	3094.41	1709.92	1559.72	1528.38	1490.16
ENSGALG00000003073	355.784	290.621	288.601	362.633	273.48	201.619	349.032	334.871	329.055	500.662	524.28	379.135	444.248	491.59	363.057	2477.47	2276.44	1153.85	1102.45	595.019	850.802
ENSGALG00000003074	721.994	677.439	882.467	762.587	865.051	916.275	820.496	820.467	896.849	1047.21	1288.86	917.281	1048.15	908.942	769.038	1031.98	1008.39	573.45	726.617	758.357	926.317
ENSGALG00000003075	2.60648	0	0	0	0	0.642099	0	0	0	0	0	0	1.26207	0	1.78846	0	0	0	0	0	0
ENSGALG00000003076	35.839	28.4524	29.9932	18.0384	19.3958	4.49469	37.203	17.0504	15.158	18.8263	19.5455	26.8138	16.4069	39.9261	33.3846	5.39362	21.6392	34.7545	12.5279	99.1698	85.5836
ENSGALG00000003078	11512.2	9921.09	10028.4	10969.8	11854.7	10436	11570.1	14614.3	12536.3	10958.7	10391.3	13074.5	11361.1	9700.79	10822.6	5584.19	5670.91	3652.7	3611.16	2718.42	3005.49
ENSGALG00000003079	2075.41	2294.49	1936.23	1987.95	1955.09	2083.61	2036.7	2168.13	2078.54	1999.71	2262.68	2152.59	2138.58	2159.13	2076.4	2391.17	2280.77	2356.36	2198.64	2000.9	1877.81
ENSGALG00000003081	1990.04	2009.96	1946.89	1833.07	2256.37	2201.12	2055.64	1827.81	1889.7	1893.81	1778.07	1652.48	1963.15	2043.72	2240.94	2619.5	2414.93	2484.95	2352.11	4649.31	5598.17
ENSGALG00000003082	976.125	890.832	781.823	832.875	975.607	958.012	795.468	749.538	796.427	900.133	866.327	845.57	846.217	885.236	764.865	711.958	918.945	514.367	548.095	600.852	619.223
ENSGALG00000003084	3121.25	3239.51	3183.28	3210.83	2543.43	2359.71	3146.7	2838.56	2890.76	2929.26	2784.09	3162.78	3010.03	3328.21	2843.06	4147.69	3411.78	2672.62	2536.9	2140.9	2220.14
ENSGALG00000003085	4719.68	5296.22	5564.74	5918.45	5984.89	3681.8	4936.5	5578.22	5896.47	5884.99	5988.41	4763.5	4746.01	4757.44	4576.67	5830.5	5164.55	1730.78	1393.73	408.346	377.575
ENSGALG00000003086	2768.08	2477.39	2520.76	2632.36	2690.19	2875.32	2590.68	2784.68	2602.76	3120.46	3061.17	3023.72	2693.89	2761.76	2651.69	3865.43	3612.3	4142.74	4059.03	3651.78	3519
ENSGALG00000003091	1952.9	2087.87	1838.92	2147.19	2176.85	1697.07	2042.78	1966.26	1984.44	2334.46	2560.46	2023.51	2052.12	2350.02	2349.44	2545.79	2296.64	1765.53	1465.76	1009.2	1268.65
ENSGALG00000003092	6003.36	5966.21	5899.33	5818.93	5425	5310.8	5631.18	5825.11	5913.52	5175.47	5306.61	4780.96	5062.16	5192.89	5051.21	3795.31	3527.19	3044.5	2809.38	2683.42	2637.99
ENSGALG00000003096	502.398	486.401	458.563	474.595	585.106	536.795	466.729	378.52	343.582	413.59	359.868	331.119	371.679	373.683	406.577	271.479	324.588	135.543	165.994	110.837	130.893
ENSGALG00000003099	265.209	143.617	193.956	235.743	195.897	188.777	220.512	231.204	298.108	189.44	135.669	208.275	148.293	116.659	194.346	57.5319	47.6062	34.7545	0	0	35.2403
ENSGALG00000003101	2414.25	2359.52	2162.84	2626.14	2597.09	2635.82	2364.08	2223.38	2307.81	2129.73	2268.43	2254.85	2254.05	2265.18	2030.5	2011.82	1960.51	2693.48	2295.73	2333.41	2386.27
ENSGALG00000003103	1272.61	1276.3	990.442	1294.41	1438.52	1443.44	1105.27	1219.45	1347.8	916.018	840.458	904.81	891.652	841.567	738.038	269.681	330.358	298.889	422.816	799.192	931.351
ENSGALG00000003105	2.60648	0	6.66515	0	1.93958	0	0	4.77412	9.47376	9.41315	5.17382	6.85934	11.3586	0	7.15384	0	5.77045	0	12.5279	0	0
ENSGALG00000003106	106.214	89.422	62.6525	95.7899	83.4018	95.0307	48.0257	51.1513	58.1057	46.4775	79.9067	53.004	58.0552	61.1368	44.1153	46.7447	50.4915	27.8036	34.4517	70.0022	125.858
ENSGALG00000003107	2884.07	2800.53	2743.38	2691.45	2785.23	3019.79	2569.04	2639.41	2369.7	2499.19	2547.24	2640.85	2681.9	2338.8	2264.79	2004.63	1924.45	2623.97	2718.55	3208.44	3715.34
ENSGALG00000003108	2820.21	3139.93	2952.66	3039.15	3025.09	3262.51	2952.57	2876.75	2685.49	3284.01	3342.86	3240.1	3425.89	3388.1	3169.75	4600.76	4977.02	3725.69	3867.98	3564.28	3604.58
ENSGALG00000003111	1416.62	1646.18	1446.34	1516.47	1401.67	1528.84	1621.37	1465.66	1616.22	1541.4	1508.45	1525.89	1375.65	1590.18	1612.59	1096.7	1094.94	1247.69	1136.9	1446.71	1233.41
ENSGALG00000003113	1781.53	1489.69	1455.67	1641.49	1545.84	2054.07	1198.61	1181.25	1344.01	1310.78	1361.29	1278.96	1062.66	995.033	1164.88	575.319	624.651	271.085	360.176	291.676	226.545
ENSGALG00000003114	54.0844	50.8079	62.6525	50.383	34.2659	16.6946	35.1738	45.0132	53.6846	40.5942	80.4816	96.0308	61.2103	27.4492	36.3654	30.5638	21.6392	34.7545	40.7156	29.1676	25.1716
ENSGALG00000003118	4803.73	4452.81	5106.18	4036.24	4653.05	4962.14	3712.18	3779.06	3822.35	3305.78	2869.17	3404.73	2656.65	2337.55	2688.65	994.224	1094.94	420.53	513.643	694.189	563.845
ENSGALG00000003120	8621.57	9326.98	8252.79	10801.9	9922.23	11313.1	8338.21	8965.12	7139.42	7682.31	7673.92	7265.29	8789.68	8053.22	8771.8	4647.5	5649.27	5981.25	7682.72	23439.1	25619.7
ENSGALG00000003122	446.359	503.337	295.933	439.141	376.925	361.502	284.096	274.171	322.739	297.691	340.322	387.865	337.603	385.536	397.038	237.319	230.818	559.548	560.623	1295.04	1530.44
ENSGALG00000003123	5127.59	4567.97	4315.02	5008.44	6171.09	5120.1	4447.45	6247.28	4512.04	5258.42	3778.61	5120.19	4975.07	3151.67	3042.17	1436.5	1650.35	625.581	717.221	233.341	70.4806
ENSGALG00000003124	216.989	252.685	244.611	219.57	276.713	289.587	304.388	233.932	298.739	262.392	299.506	263.773	236.638	274.492	262.307	257.096	339.014	187.674	219.238	186.673	201.373
ENSGALG00000003126	69.7232	55.55	75.9828	70.9094	54.3082	63.5678	73.0532	55.2434	51.1583	28.2395	15.5214	51.1333	27.7655	24.9538	48.2884	14.383	11.5409	13.9018	12.5279	0	0
ENSGALG00000003128	860.137	925.382	926.457	888.856	843.716	1042.77	1087	804.099	921.481	1154.29	1098.57	997.099	919.417	1187.8	1166.08	1064.34	944.912	1463.17	1387.46	1020.87	891.076
ENSGALG00000003129	3249.62	2881.15	3321.91	2991.88	3027.68	3563.65	3784.56	3379.4	3716.24	2822.18	4258.63	2887.78	4178.71	4271.47	4086.04	4295.12	3997.48	26166.7	27846.3	22680.7	22070.5
ENSGALG00000003130	1456.37	1589.95	1281.71	1614.12	1369.99	1546.17	1339.31	1319.02	1356.64	1482.57	1513.63	1485.36	1626.81	1657.56	1539.27	1803.27	1758.55	1671.69	1612.96	1586.72	1515.33
ENSGALG00000003131	425.507	406.463	340.589	424.212	406.018	420.575	569.544	493.099	389.687	430.063	483.464	381.005	495.362	589.534	527.596	821.628	815.076	695.091	732.881	495.849	578.948
ENSGALG00000003134	0	0	0	0	0	0	0	0	0	0	0	0	0	0	0	0	7.21307	0	0	0	0
ENSGALG00000003135	4560.03	4212.99	4664.28	5026.48	4757.78	4714.29	4012.51	4699.1	4625.72	4494.78	4176.99	4885.1	4494.23	3153.54	4121.21	5756.79	5454.52	3277.35	2608.93	5711.01	7798.18
ENSGALG00000003136	35.1874	31.8396	44.6565	39.1868	51.0755	50.0837	29.086	42.9671	44.2109	45.3008	43.1151	29.3081	13.8828	25.5776	22.0577	158.213	163.015	152.92	147.203	367.512	412.815
ENSGALG00000003137	566.257	432.884	585.867	510.05	615.493	752.54	781.263	611.088	559.583	776.585	860.578	669.721	776.172	708.064	690.942	406.319	379.407	239.806	313.197	239.174	251.716
ENSGALG00000003138	103.607	95.5189	121.306	130.623	105.384	134.199	95.375	128.901	65.0531	114.134	103.476	107.255	177.952	52.403	85.2499	7.19149	10.0983	17.3773	0	0	0
ENSGALG00000003142	0	0	0	0	0	0	0	0	4.42109	2.94161	0	4.36504	0	0	2.38461	0	0	0	12.5279	40.8346	25.1716
ENSGALG00000003143	3556.54	3958.28	3975.1	3541.12	4012.34	3719.68	3655.37	3655.62	3541.29	3738.2	3299.75	3341.75	3268.13	3540.94	3656.21	3656.87	3417.55	3075.78	3241.59	3249.27	3367.97
ENSGALG00000003144	1472.01	1450.4	1347.69	1223.5	1423.65	1388.22	1272.34	1469.75	1316.85	1068.39	1127.32	1112.46	1082.22	1073.64	900.192	559.138	510.685	406.628	391.496	746.69	835.699
ENSGALG00000003146	1398.37	1037.84	1237.05	1141.39	1124.31	1246.31	1022.74	1109.64	1053.48	1081.34	1057.76	1087.52	1218.53	930.777	966.961	889.947	933.371	604.729	707.825	1137.54	1283.75
ENSGALG00000003147	6223.61	6189.08	6387.22	6571.56	6376.04	6331.1	6187.2	6798.35	6857.74	6732.17	7197.93	6732.13	6803.81	7083.76	6632.8	7452.18	7260.67	11462	11986	14823	14151.5
ENSGALG00000003148	38.4455	3.3872	18.6624	10.5742	11.6375	12.842	11.4991	35.4649	6.31584	20.003	12.6471	10.6008	20.8241	14.3484	17.2884	55.7341	50.4915	0	18.7918	0	20.1373
ENSGALG00000003149	7324.2	6337.44	7315.67	6152.32	6880.97	7090.06	5524.99	6016.76	5669.73	5289.02	4747.26	4787.2	4702.47	4857.88	5223.5	5352.27	5957.99	7406.19	8346.7	8318.6	8024.72
ENSGALG00000003153	6998.39	6842.81	6601.84	5585.67	6215.7	5505.36	6298.13	6134.75	6486.37	5519.64	5820.54	5733.79	6169.62	6318.3	5495.94	5400.81	5060.69	5731.02	5361.93	4760.15	4777.58
ENSGALG00000003154	1973.1	2107.51	1966.22	2164.6	2343.66	2059.85	1763.42	1868.05	1683.17	1687.31	1817.73	1719.82	1700.64	1707.46	1832.58	1645.05	1429.63	1226.83	1240.26	1225.04	1167.96
ENSGALG00000003155	165.511	135.488	171.294	138.087	151.934	168.872	130.549	130.947	161.054	138.844	132.22	173.978	125.576	121.026	129.365	80.9043	72.1307	135.543	90.8271	75.8357	65.4463
ENSGALG00000003160	186.363	187.651	151.966	235.121	204.949	181.072	363.237	281.673	278.528	264.157	320.777	223.864	242.948	293.207	283.769	183.383	183.212	100.788	97.091	105.003	140.961
ENSGALG00000003161	226.112	199.167	149.966	317.848	329.728	213.819	458.612	265.305	289.897	403.589	412.756	299.317	369.155	347.482	378.557	217.543	197.638	118.165	169.126	175.006	216.476
ENSGALG00000003162	1333.21	1183.49	1167.07	1209.81	1158.57	1245.03	1389.36	1254.23	1284.64	1244.89	1465.91	1354.41	1473.47	1635.72	1395.6	2103.51	1908.58	6276.67	5828.59	10010.3	10511.7
ENSGALG00000003163	102.956	93.4866	79.3153	120.67	99.565	89.8939	64.2598	101.621	66.3163	93.5432	82.7811	79.8178	123.683	74.8614	79.8845	122.255	125.507	24.3282	28.1877	0	0
ENSGALG00000003164	54.0844	54.1951	75.9828	49.761	54.3082	48.7995	73.7296	47.7412	55.5794	44.7125	43.69	58.6162	62.4724	56.1461	60.2115	57.5319	37.5079	20.8527	21.9238	0	0
ENSGALG00000003165	4366.5	4698.04	4864.9	4470.4	4548.31	4448.46	4396.04	4708.65	4771.62	4701.87	4828.9	4495.36	4947.31	4526.62	4593.96	4018.25	4174.92	4007.2	4137.33	3126.77	3201.83
ENSGALG00000003168	938.331	1002.61	827.812	753.257	802.985	746.119	892.872	1072.81	977.692	669.511	694.441	575.561	629.772	670.633	898.403	1015.8	881.437	1004.41	1042.95	1312.54	1585.81
ENSGALG00000003169	2222.02	2714.5	1988.22	3007.43	2840.83	2301.92	2744.91	2432.08	2549.7	3713.49	5139.9	4528.41	5516.5	4856.01	4119.42	10947.2	11245.2	13220.6	12690.7	5156.83	4968.88
ENSGALG00000003172	1728.09	1758.63	1753.6	2309.53	1828.37	1575.71	1916.29	2355.69	1801.91	1863.8	1640.1	2196.24	2144.89	1716.2	1687.11	1310.65	1182.94	1268.54	1296.64	991.698	724.943
ENSGALG00000003174	14.9872	4.74207	11.3308	8.08616	7.75831	12.842	10.1463	15.0044	1.89475	11.1781	5.74868	2.49431	5.04827	18.7154	8.34615	0	10.0983	0	0	0	0
ENSGALG00000003175	222.202	210.684	227.948	189.092	208.181	194.556	180.604	278.945	222.949	181.792	126.471	196.427	152.079	114.164	186.596	68.3192	73.5733	41.7054	21.9238	46.6681	10.0687
ENSGALG00000003176	0	0	0	0	0	0	0	2.72807	0	0	0	0	0	0	0	0	0	0	0	0	0
ENSGALG00000003179	57.9941	54.1951	91.3126	64.6893	36.2054	67.4204	43.2908	115.261	108.632	240.624	120.148	182.708	267.559	58.6414	70.3461	224.734	217.835	253.708	325.725	87.5028	55.3776
ENSGALG00000003181	542.799	454.562	459.229	477.706	484.894	631.825	510.02	364.88	443.372	454.773	544.4	510.086	519.972	536.507	544.884	891.745	868.453	955.749	789.256	682.522	604.12
ENSGALG00000003183	1589.95	1662.44	1735.61	1821.25	1823.85	1914.1	1864.89	1747.33	1956.02	1985.59	2048.26	2021.01	1956.21	2173.48	2213.52	2328.25	2374.54	3458.08	3655.01	10961.2	12016.9
ENSGALG00000003185	4737.27	4465.68	4569.63	4790.12	5134.71	5488.02	3737.21	4278.3	5365.94	4220.03	5465.85	4416.17	4699.31	3343.19	4307.21	2382.18	2256.25	2151.31	2389.69	5571.01	5794.51
ENSGALG00000003189	3342.8	3313.35	3418.56	3681.69	3660.63	3669.6	3212.99	3443.51	3138.34	3713.49	3571.08	3667.88	3653.06	3215.92	3094.63	3904.98	3897.94	4299.13	4535.09	3914.29	3619.68
ENSGALG00000003193	97.0912	96.8738	151.966	75.2635	128.659	68.0625	194.132	113.897	205.896	713.635	351.82	324.26	519.972	478.489	304.634	672.404	641.963	180.724	97.091	17.5006	40.2746
ENSGALG00000003194	3299.15	3501.68	3044.64	3251.26	3319.91	3412.11	3140.61	3041.12	2939.39	3151.64	3316.99	3089.2	3571.02	4414.33	4092	3130.1	2834.73	12351.8	12230.3	9351.13	7098.41
ENSGALG00000003195	447.011	443.723	427.236	434.787	436.405	492.49	380.147	422.169	387.793	378.291	389.186	377.888	363.476	380.545	338.615	483.628	500.587	563.023	497.983	560.018	468.193
ENSGALG00000003196	1296.72	1732.89	1678.29	1132.06	1584.63	1548.74	728.503	995.746	1052.85	1294.31	2762.82	1085.65	1169.94	802.265	970.538	25.1702	21.6392	59.0827	31.3197	233.341	231.579
ENSGALG00000003197	55847	55540.5	54001.8	55691.3	52984.7	60612.9	57122.9	49773	58064.7	55630	59432.8	60654.1	64270.2	59691.4	58141.6	92072.7	84522.7	98546.5	86085.3	83629.3	82749.3
ENSGALG00000003199	4395.17	4666.2	4553.63	4543.18	4354.35	5025.07	4510.36	4669.78	4536.04	4603.62	4721.97	4870.13	4480.34	5482.97	5098.9	4785.94	4446.13	6721.53	6495.7	5553.51	5678.72
ENSGALG00000003201	1583.43	1484.95	1674.29	2754.89	2146.47	1468.48	1774.92	1573.42	1788.65	1339.61	1303.8	1361.89	1140.28	1101.09	977.095	884.553	963.666	854.961	811.18	1843.39	1852.63
ENSGALG00000003203	65.8135	40.6463	60.6529	36.6987	77.5831	96.957	85.9051	30.0088	38.5266	47.0658	41.3905	43.0268	62.4724	28.6969	28.6154	21.5745	15.8687	27.8036	53.2435	40.8346	10.0687
ENSGALG00000003204	1430.96	1606.21	1754.94	1663.88	1553.6	1728.53	1475.27	1506.58	1359.8	1672.01	1853.95	1447.95	1643.84	2020.01	1386.65	2035.19	1846.54	1782.91	1475.16	1551.72	1369.34
ENSGALG00000003205	10568	9911.61	11244.1	9669.18	9660.39	9747.06	8388.94	8092.82	8933.75	7293.43	6878.3	8453.21	7537.71	6788.68	7132.97	4327.48	4222.53	4288.71	4246.95	5722.68	5326.32
ENSGALG00000003206	264.557	331.268	200.621	372.585	270.248	332.607	334.827	268.033	294.95	338.874	373.665	374.77	359.059	407.995	356.5	494.415	600.127	389.251	353.913	513.35	669.566
ENSGALG00000003208	1085.6	1583.17	1595.64	875.794	947.807	1103.77	1653.17	1160.79	1740.65	1237.83	1957.43	1293.3	1339.05	1670.03	1636.44	1035.57	1872.51	2099.17	1268.45	2531.75	1258.58
ENSGALG00000003211	3098.45	2914.34	2967.99	3087.05	2787.17	3048.04	2758.43	2794.23	2852.86	3033.98	3168.1	3292.49	3170.32	3061.83	2920.56	3626.31	3667.12	2856.82	3150.76	2957.59	2995.43
ENSGALG00000003212	187.015	147.682	155.298	195.934	91.1601	159.241	210.366	114.579	140.212	78.8352	91.4041	215.758	44.8034	115.411	76.3076	98.883	92.3272	357.972	570.018	344.178	302.06
ENSGALG00000003213	79.4975	53.5177	71.9837	67.7994	77.5831	75.1256	77.7881	67.5198	68.8426	108.84	177.634	92.9129	83.9276	77.9806	88.8269	14.383	15.8687	173.773	122.147	93.3363	70.4806
ENSGALG00000003217	70.3748	12.8713	25.9941	35.4547	74.3505	54.5784	22.9982	30.6908	39.1582	41.1826	210.977	29.9317	21.4552	35.5592	48.2884	3.59575	10.0983	10.4264	9.39591	0	0
ENSGALG00000003219	1879.27	1820.28	1900.24	1662.64	1563.95	1785.68	1834.45	1833.26	1985.7	1949.11	1933.28	2050.32	1674.77	1915.2	2028.71	1416.72	1532.06	1372.8	1340.48	1207.54	891.076
ENSGALG00000003220	6050.93	6401.8	7039.07	6633.76	6826.02	7213.34	6603.87	6661.95	6185.1	7423.45	8172.33	7052.03	7981.95	8109.36	6810.46	9496.36	10236.8	11840.9	12408.9	8738.61	9026.55
ENSGALG00000003221	2077.36	2373.07	2364.13	2334.41	2150.99	2152.96	2086.75	2413.66	2364.02	2214.44	2513.33	2446.29	2363.22	2627.01	2575.98	1999.23	1845.1	1914.97	1713.19	1289.21	1288.79
ENSGALG00000003224	10.4259	17.6134	5.99864	3.11006	9.05136	19.9051	4.73493	18.4145	8.21059	12.3548	4.02408	15.5894	11.3586	13.1007	2.98077	7.19149	12.9835	0	0	0	0
ENSGALG00000003226	1011.31	1212.62	1292.37	794.932	505.583	599.078	442.378	606.314	535.583	393.588	170.161	541.888	552.155	310.051	466.788	158.213	152.917	149.444	159.73	87.5028	100.687
ENSGALG00000003227	711.568	643.567	686.511	645.027	479.076	504.69	574.956	563.347	653.689	571.261	584.641	555.607	668.265	728.651	749.365	774.883	755.929	1918.45	1957.48	2094.23	1193.14
ENSGALG00000003228	1294.12	1178.07	1399.02	1268.28	1163.75	1090.93	1412.36	1355.17	1335.8	1405.5	1112.95	1351.91	1130.18	1129.78	1247.75	1280.09	1204.58	1181.65	1340.48	1260.04	1057.21
ENSGALG00000003233	1813.46	1979.48	1902.24	1852.98	1981.6	1967.39	1899.38	1827.13	1705.91	2078.54	1845.9	2147.6	2026.88	2003.79	1898.15	2159.25	2119.2	2213.86	2189.25	2000.9	1867.74
ENSGALG00000003235	1916.41	2117.67	1549.65	1362.21	1403.61	1373.45	2000.85	2152.45	2041.91	1451.39	1376.81	1345.68	1303.09	1477.89	1936.9	2837.04	2664.51	1866.32	1894.84	1394.21	1510.3
ENSGALG00000003238	4206.85	3975.89	4402.33	4449.25	4216.64	4707.23	3635.07	4034.14	3816.03	4271.22	4014.88	4131.82	4231.09	4051.25	3715.82	3552.6	4039.32	2999.32	3310.49	3441.78	4238.91
ENSGALG00000003241	95.1364	63.0018	85.9805	83.9717	54.3082	115.578	52.0842	68.8838	81.4743	60.0089	31.0429	67.9699	60.5793	43.0453	68.5576	14.383	21.6392	27.8036	43.8476	52.5017	45.309
ENSGALG00000003242	21.5034	14.2262	15.3299	19.9044	20.0423	30.8208	13.5284	12.2763	10.7369	30.0044	15.5214	22.4488	18.931	29.9446	24.4423	44.9468	37.5079	41.7054	53.2435	29.1676	25.1716
ENSGALG00000003243	4067.41	4163.54	4269.7	3803.61	4468.14	3336.35	4308.11	3964.57	4503.82	2559.2	2624.85	2867.83	3637.28	2823.52	3438.61	1794.28	1960.51	1157.33	1396.86	1131.7	1117.62
ENSGALG00000003245	474.379	472.175	375.915	448.471	382.743	486.711	421.409	343.737	448.425	423.592	411.606	430.892	480.848	437.315	434	305.638	334.686	1073.91	1359.27	851.694	810.527
ENSGALG00000003247	3368.22	3591.1	3260.59	3406.76	3864.28	3274.71	3764.27	3466.01	3570.98	3619.95	3188.22	3238.86	2878.15	4049.38	3997.21	4385.01	4104.23	4333.89	4121.67	3237.6	3639.82
ENSGALG00000003248	8564.88	10221.9	8166.81	7958.65	7838.48	7192.79	9234.46	10239.1	9257.76	7853.51	7508.93	7401.86	6909.19	8365.14	10157.3	9863.13	8577.78	6276.67	5659.47	6066.86	6700.69
ENSGALG00000003249	3288.72	3627.01	3615.85	3552.94	3698.13	3902.04	3354.36	3483.75	3343.61	3452.86	3751.02	3621.11	3437.88	3328.21	3377.8	3428.54	3512.76	2332.03	2267.55	2158.4	2028.83
ENSGALG00000003250	514.779	532.467	457.23	617.036	547.607	455.248	511.372	473.32	533.057	714.223	618.559	676.581	689.721	698.706	622.384	819.83	742.946	521.318	457.268	758.357	664.532
ENSGALG00000003254	1075.17	1045.29	1039.76	1153.21	1150.82	1263.65	1009.89	1039.4	961.902	975.438	870.351	961.555	853.158	946.997	944.903	717.351	842.486	1873.27	2167.32	1668.39	1434.78
ENSGALG00000003256	2651.44	2417.78	2826.69	2532.83	3729.16	3334.42	3150.08	2713.07	2313.49	3066.34	2861.12	2903.37	2682.53	2609.54	2435.29	2531.4	2513.03	2199.96	2186.11	2222.57	2189.93
ENSGALG00000003258	197.441	123.971	206.62	185.36	164.864	143.188	173.163	174.597	207.791	150.022	125.896	169.613	152.71	146.604	138.308	370.362	376.522	337.119	353.913	297.509	286.957
ENSGALG00000003259	1087.55	1117.1	1137.74	1286.94	1115.9	1090.28	1131.65	1145.79	1152.01	1147.82	1296.9	1255.88	1260.18	1348.75	1211.98	1443.69	1400.78	2450.19	2302	2035.9	1414.65
ENSGALG00000003260	1886.44	2107.51	1938.23	2244.22	1865.23	2191.48	1898.71	1872.82	1942.75	2153.26	2360.41	2215.57	2236.39	2560.26	2361.96	2624.89	2541.88	2439.77	2161.06	2788.42	2602.75
ENSGALG00000003261	41140.6	38186.6	41028.7	40404.1	36227.4	46084.7	29656.9	39199	33579.4	29704.4	20568.8	32288.2	28304.4	17080.3	21856.8	1911.14	1787.4	2033.14	2223.7	7647.74	8613.74
ENSGALG00000003265	1951.6	2089.9	1750.94	2070.06	2051.43	1794.02	1513.82	1759.61	2177.07	2038.54	2293.73	1916.25	1864.08	2212.78	1911.86	1974.06	1820.58	5713.64	6486.31	7927.75	7657.22
ENSGALG00000003267	12546.3	11469	11938.6	13296.1	11839.2	13959.9	10645.5	10918.4	9793.34	9479.05	9611.8	10001.5	9288.83	7917.22	9005.49	4379.62	4548.56	5195.8	5750.3	8306.93	7954.24
ENSGALG00000003272	2872.99	3141.96	3107.3	3120.01	2945.57	2567.75	3153.46	3145.47	2996.23	3624.06	3595.23	3354.84	3304.1	3608.32	3334.88	3757.55	4102.79	2175.63	2148.53	1761.72	1751.95
ENSGALG00000003273	5889.98	7031.14	6411.88	7041.8	7026.44	9817.69	9417.1	6769.71	11456.9	6940.44	8901.84	8830.47	8510.13	8464.95	9433.53	12189.6	10131.5	16087.9	14914.4	41021.3	44528.6
ENSGALG00000003281	1502.63	1483.59	1477.66	1704.94	1445.63	1664.32	1628.14	1617.06	1544.22	1536.7	1549.27	1480.99	1453.27	1561.48	1471.31	1524.6	1595.53	1563.95	1807.15	2094.23	2184.9
ENSGALG00000003282	7768.6	7193.72	6905.1	6987.69	6226.04	7513.2	5949.78	7230.75	6314.58	5491.99	5415.26	6426.58	6035.84	3974.52	4508.71	1535.38	1859.53	1007.88	1356.14	3400.94	3680.1
ENSGALG00000003283	2149.04	2241.65	2918	2529.72	4115.14	2889.45	2786.17	3182.3	2984.23	4080.01	4624.24	3228.26	4611.6	4106.77	2507.42	224.734	266.883	368.398	410.288	285.842	312.128
ENSGALG00000003284	4578.27	4475.84	4514.31	4987.92	5119.19	4931.32	4690.29	4771.4	4601.72	4618.92	5362.95	4882.61	4554.17	5050.65	4570.11	5239	5297.28	4594.55	4660.37	3710.12	3579.41
ENSGALG00000003285	36.4907	3.3872	27.9937	34.2107	10.3444	14.1262	20.2926	19.7785	36.0003	15.8847	16.0963	14.3423	5.04827	16.22	18.4808	7.19149	10.0983	13.9018	37.5836	0	0
ENSGALG00000003286	46.9166	8.80671	54.6543	38.5648	6.46526	30.8208	52.7606	51.1513	45.474	57.6556	99.4523	80.4414	69.4138	79.8522	79.8845	77.3085	67.8028	364.923	316.329	274.175	302.06
ENSGALG00000003287	557.134	543.306	525.214	595.888	616.786	557.342	668.978	559.255	621.479	816.003	824.936	787.577	701.71	625.093	741.615	1064.34	1190.16	740.271	714.089	361.678	382.609
ENSGALG00000003288	5377.16	6107.11	3149.95	3020.49	2748.38	2536.93	5612.92	5587.77	5581.94	3301.08	3710.78	3326.16	3764.12	4394.99	6584.51	8987.57	8159.42	18819.6	16280	9893.65	6912.13
ENSGALG00000003293	9247.12	8291.85	9580.49	7885.87	8665.38	8359.49	9204.7	9233.16	9409.34	8272.99	8998.99	8989.48	8362.47	7677.66	8424.84	7666.13	7039.95	7778.06	7128.36	7087.73	7370.26
ENSGALG00000003294	1320.83	1629.24	1397.68	1627.81	1474.73	1054.97	1400.86	1439.06	1483.59	1500.22	1500.41	1245.91	1239.98	1582.69	1673.4	1623.48	1514.74	882.765	911.403	396.679	392.678
ENSGALG00000003295	9837.49	10165.6	7020.41	5687.68	6937.87	6500.61	9356.9	10271.9	9524.92	5457.28	4413.84	5092.75	5478.64	3839.14	7065.01	1911.14	1713.82	754.173	914.535	1411.71	1178.03
ENSGALG00000003297	3627.56	4144.57	3821.8	4043.08	4068.59	4683.47	4505.62	4177.36	4165.3	5260.78	5346.28	4544.63	5699.5	5902.82	5135.86	8192.91	8019.49	7048.22	6649.17	6469.37	6700.69
ENSGALG00000003298	919.434	1025.64	945.785	879.526	874.749	825.739	982.836	882.531	922.744	817.768	764	894.833	721.903	999.4	1014.06	1152.44	1077.63	1949.73	2082.76	3990.13	3594.51
ENSGALG00000003299	3668.61	4185.22	3945.77	3740.78	4434.52	4528.72	4059.19	4138.48	4158.98	3967.64	3938.42	3530.69	3682.09	4259.61	4280.38	3937.34	4026.33	4796.12	5133.3	4748.48	5114.88
ENSGALG00000003301	28.0196	34.5494	25.3276	46.0289	29.7402	44.3048	20.2926	21.1426	22.1054	23.5329	24.1445	41.7796	22.0862	14.3484	28.0192	12.5851	7.21307	13.9018	18.7918	23.3341	10.0687
ENSGALG00000003302	0	0	0	0	0	0	0	0	0	0	0	0	1.26207	0	0	0	0	0	0	0	0
ENSGALG00000003304	1193.77	1102.19	1293.04	1147.61	1190.25	1157.06	1083.62	1295.15	1126.75	1071.33	1008.89	935.365	1128.92	1037.45	1074.86	1017.6	1257.96	924.47	1083.66	869.194	805.493
ENSGALG00000003307	14460.1	14668.6	14917.3	13323.5	13928.8	11913.5	13719.8	14057.8	14218.2	12933.7	13112.2	13231.1	11900	12657.8	12654.5	9372.31	8621.06	8560.04	7905.09	9642.81	9263.17
ENSGALG00000003308	4971.2	5095.02	5154.83	5288.97	5478.01	5943.27	5562.87	5276.77	5348.88	6122.67	6584.54	6314.96	6071.81	6429.97	5777.92	7946.6	7430.9	5574.63	4951.64	3838.46	3388.1
ENSGALG00000003310	5.21295	8.80671	14.6633	0	8.40483	5.77889	6.76418	8.86623	10.1053	71.7753	109.8	93.5365	158.39	171.557	135.923	519.585	444.325	132.067	103.355	70.0022	65.4463
ENSGALG00000003313	674.426	618.502	641.188	579.094	642.647	669.709	617.57	663.603	579.162	528.313	544.4	506.344	466.965	432.325	407.173	124.053	138.491	114.69	184.786	175.006	156.064
ENSGALG00000003314	3608.67	3466.46	3495.87	3164.18	3333.49	3586.12	2876.13	3253.91	3018.97	2702.75	2729.48	2669.53	2773.4	2505.99	2325.59	1781.69	1758.55	2613.54	2536.9	2963.43	3342.8
ENSGALG00000003318	322.551	317.041	330.592	325.313	302.574	303.713	338.886	295.314	258.949	323.577	357.568	341.096	324.352	308.803	304.038	467.447	392.391	469.186	570.018	565.851	468.193
ENSGALG00000003319	203.957	207.296	165.962	185.36	179.088	174.009	124.461	150.044	181.265	148.846	361.592	127.833	145.138	130.384	133.538	57.5319	43.2784	34.7545	34.4517	0	35.2403
ENSGALG00000003321	551.921	602.243	525.881	656.845	576.054	497.627	524.901	452.86	495.162	473.011	551.874	410.937	427.841	397.389	394.057	346.989	372.194	208.527	256.821	285.842	241.648
ENSGALG00000003322	2314.55	2079.06	2193.5	2013.45	2494.3	2203.68	2309.29	2447.76	2234.54	1862.63	2017.21	1779.06	1912.03	1779.21	1994.13	1395.15	1367.6	563.023	560.623	490.016	548.742
ENSGALG00000003323	620.341	1040.55	1195.73	982.158	1026.68	740.34	1413.71	1282.88	733.9	610.678	1157.21	1076.29	935.193	890.227	657.557	242.713	294.293	1105.19	1290.37	816.693	397.712
ENSGALG00000003324	8716.05	8937.45	7263.69	8652.81	8574.22	9494.08	6951.55	7041.15	6903.84	6062.66	5715.92	6208.95	6073.07	4524.12	5360.61	3387.19	3286.27	1636.94	1979.4	3109.27	2502.06
ENSGALG00000003325	1464.84	1822.99	1776.26	1533.26	2149.7	1750.36	1775.6	1835.99	1791.17	1785.56	1972.95	1708.6	1707.58	2127.31	1997.71	1803.27	1617.17	1713.4	1515.87	1236.71	1434.78
ENSGALG00000003326	1062.14	1094.06	771.825	698.52	497.178	482.858	1042.36	1133.51	1030.74	584.204	518.531	520.687	473.907	459.774	820.903	652.628	675.143	618.631	438.476	274.175	276.888
ENSGALG00000003329	2136.66	2116.32	2258.15	2216.85	2377.28	2466.3	2057.66	2266.35	2010.96	2019.71	1736.1	1957.41	1700.01	1829.74	1666.25	1846.42	1772.97	2568.36	2514.97	2292.57	1827.46
ENSGALG00000003331	2167.94	2226.06	2178.84	2296.47	2425.12	2369.35	2046.84	2200.87	2294.54	2542.73	2569.66	2481.21	2633.31	2797.32	2502.06	2704	2515.92	4625.83	4666.63	5856.85	5764.31
ENSGALG00000003333	861.44	799.378	890.465	854.023	866.991	976.633	705.504	917.996	749.058	673.041	599.588	693.417	626.617	485.975	559.788	280.468	278.424	298.889	263.085	420.013	327.231
ENSGALG00000003336	46.2649	52.1628	32.6593	38.5648	73.0574	73.1993	83.8759	105.031	79.5796	54.1256	54.6125	84.8064	79.5103	39.3022	88.2307	115.064	80.7863	38.23	31.3197	35.0011	100.687
ENSGALG00000003337	7114.38	6674.81	7251.02	6317.16	6294.57	6297.71	6741.19	6645.58	7374.37	7219.89	8611.53	7772.26	8178.84	8541.69	7425.09	13624.3	12810.4	20164.6	17241.5	12979.6	12062.3
ENSGALG00000003339	3301.75	3146.7	3167.95	3417.34	3312.15	3306.17	3371.95	3204.8	3044.87	3574.65	3259.5	3178.37	3617.09	3230.89	3187.63	4843.47	4808.23	5397.38	5412.04	4608.48	5165.22
ENSGALG00000003340	961.138	799.378	1003.77	843.449	852.767	739.056	888.137	858.66	845.691	721.871	751.353	652.885	665.11	542.745	521.634	338	284.195	302.364	331.989	490.016	473.227
ENSGALG00000003344	9859.65	9659.6	9471.19	9537.94	9825.9	10875.2	9542.23	9525.06	9451.65	9405.51	10598.9	10425.6	11255.8	10165.6	9318.47	11037.1	12513.2	19497.3	17232.1	23964.1	25156.5
ENSGALG00000003345	417.688	394.947	533.879	438.519	504.937	559.268	381.5	463.772	465.477	418.885	462.769	452.093	392.503	327.519	304.038	338	363.539	170.297	200.446	361.678	271.854
ENSGALG00000003348	1127.95	1091.35	1188.4	1123.98	1214.82	1286.12	1105.94	975.286	1063.59	1070.75	935.311	1322.61	1056.98	973.198	878.73	719.149	817.962	823.682	698.429	1067.53	886.042
ENSGALG00000003349	1165.75	1070.35	1086.42	1268.91	1361.58	1254.66	1093.09	1033.94	1028.85	998.383	1174.46	972.78	1064.55	1092.98	1018.83	2673.44	2911.19	4754.42	4644.71	1872.56	1580.78
ENSGALG00000003353	3080.85	3126.38	2942	2718.19	2833.72	2592.15	4443.39	4432.43	3852.03	3990.59	4366.7	3687.83	4534.61	4503.54	5532.3	10530.1	9785.24	7406.19	6918.52	7221.9	8266.37
ENSGALG00000003354	0	6.77439	7.33167	8.08616	8.40483	1.2842	4.73493	16.3684	8.21059	10.0015	9.77276	9.97723	7.57241	3.74307	2.38461	16.1809	7.21307	10.4264	6.26394	0	0
ENSGALG00000003355	1026.95	1142.16	973.779	1124.6	995.003	1232.19	1136.38	872.301	1160.85	1087.81	1327.95	1202.26	1209.69	1533.41	1341.94	1492.23	1504.65	2137.4	1951.22	2070.9	2003.66
ENSGALG00000003356	2004.38	1679.37	1652.96	1704.31	1766.95	2023.9	1765.45	1585.01	1668.01	1660.83	1750.47	1833.94	1872.91	1615.13	1615.58	1258.51	1236.32	2464.1	2330.19	1989.23	1631.12
ENSGALG00000003357	2141.22	2390.68	2260.82	2367.38	2800.1	2665.35	2495.98	2279.99	2214.96	2136.2	2689.23	2736.88	2859.85	2643.23	2493.71	2335.44	2443.79	7858	9577.56	7735.25	7098.41
ENSGALG00000003358	3048.27	3341.81	3295.25	3426.67	3655.46	3319.01	2982.33	3167.97	2900.23	3012.8	3395.75	3061.76	3127.41	3437.39	3184.65	2621.3	2661.62	3110.53	3022.35	3879.29	4621.51
ENSGALG00000003359	5396.06	5334.15	5522.08	5552.7	5401.08	3175.82	4923.65	2836.51	5150.57	3062.22	5788.35	2847.87	5641.45	4816.08	2702.96	5639.93	3417.55	4163.59	4077.82	5396	8638.91
ENSGALG00000003360	326.461	302.815	307.93	417.37	436.405	586.236	561.427	409.893	574.11	348.287	426.552	384.123	382.407	269.501	437.577	239.117	226.49	809.78	945.855	2333.41	2602.75
ENSGALG00000003361	63.8587	44.0335	53.3212	23.6365	72.4109	14.1262	47.3493	38.193	20.2107	50.5957	62.6607	23.0723	19.5621	41.1738	24.4423	0	0	38.23	15.6598	52.5017	0
ENSGALG00000003362	5841.11	4962.92	5880.67	7532.57	5480.6	6240.56	4396.04	6926.57	5101.3	4675.4	3961.99	5794.9	4210.89	3090.53	3612.09	722.745	755.929	323.217	344.517	221.674	297.025
ENSGALG00000003365	622.948	626.631	322.593	291.724	338.779	331.965	583.073	572.213	581.057	330.637	339.172	310.541	354.01	338.748	694.519	641.841	611.668	462.235	466.663	367.512	382.609
ENSGALG00000003369	1387.95	1600.79	1461	1616.61	1492.18	1792.74	1462.42	1423.37	1415.38	1658.48	1740.13	1789.04	1883.64	1985.7	1828.4	2029.8	2435.13	1574.38	1716.32	1201.7	1278.72
ENSGALG00000003370	2056.51	2550.56	2291.48	2780.4	2703.12	2883.67	2707.7	2666.69	2754.34	2674.51	3087.62	2786.76	3148.23	3549.05	3105.96	2547.59	2433.69	7708.55	7726.57	10430.3	12515.3
ENSGALG00000003373	1984.18	2337.84	1145.07	1314.31	1148.88	1200.73	2239.62	2384.33	2432.86	1369.03	1964.9	1247.78	1764.37	1655.68	3011.17	3329.66	3025.16	3204.37	2774.92	2753.42	3020.6
ENSGALG00000003374	6381.96	7071.11	7394.32	6816.01	6780.12	7221.05	9350.13	8067.59	9209.12	11083.4	13856.1	10586.5	12815	15186.9	13700.8	30925.2	29090.3	32499	28168.9	23637.4	26188.6
ENSGALG00000003377	633.374	731.634	703.174	720.912	667.861	690.256	717.68	703.16	690.321	768.937	688.118	762.011	677.731	648.799	615.23	658.021	701.11	841.06	789.256	606.686	599.085
ENSGALG00000003378	284.757	412.56	340.589	404.93	412.483	402.596	361.207	310.318	360.634	448.301	392.06	383.5	407.017	447.297	466.788	686.787	705.438	364.923	366.44	367.512	317.163
ENSGALG00000003381	8494.5	7383.41	8198.14	7620.9	7601.85	7870.21	7924.24	7940.73	7125.53	7252.84	7498.58	7013.37	7825.46	8035.75	8201.28	9933.25	9599.15	10909.4	11716.7	16695.5	14649.9
ENSGALG00000003383	3257.44	3659.53	3641.84	3515.61	3449.21	3682.44	3438.23	3472.83	3267.18	3272.84	3782.63	3393.5	3516.75	3855.99	3472	3584.96	3531.52	5539.87	5446.49	5337.67	5512.59
ENSGALG00000003385	1241.33	1316.26	1453	1300.01	1312.45	1096.06	1384.63	1247.41	1194.33	1486.1	1456.72	1517.79	1452.01	1447.32	1382.48	1521	1534.94	1987.96	1678.74	2035.9	2406.41
ENSGALG00000003387	136.84	158.521	88.6466	80.2396	126.073	86.0413	137.989	108.441	185.054	91.7783	138.543	87.9243	118.634	121.026	166.923	217.543	226.49	337.119	291.273	315.01	437.987
ENSGALG00000003391	1273.26	1302.72	1398.35	1352.88	1359.64	1458.21	1491.5	1141.7	1278.96	1523.75	1335.99	1439.22	1246.29	1167.21	1444.48	1303.46	1217.57	1115.62	1168.22	980.031	956.523
ENSGALG00000003392	6739.69	6955.94	6895.1	6608.26	7105.32	6551.34	6915.7	6978.41	6899.42	7670.54	8340.77	7197.95	7690.42	8501.14	8360.45	8955.2	8440.73	9793.83	9574.43	8056.09	8568.43
ENSGALG00000003396	5108.04	5452.03	5003.53	4943.75	5083.63	5146.42	4693.67	5233.12	5193.51	5236.66	5178.42	5132.04	5349.91	4522.88	4533.75	4607.95	4773.61	4441.63	4453.66	4054.3	3720.37
ENSGALG00000003397	3765.71	4109.35	4003.09	3786.81	3701.36	3744.08	3774.41	3994.58	3537.5	3852.92	3708.48	3911.7	3595.63	3769.27	3835.05	2991.66	3056.9	2154.78	2054.57	2426.74	2406.41
ENSGALG00000003398	9477.15	10415.6	10683.6	8173.87	9760.6	10649.9	8484.32	10241.2	8223.22	6518.61	6402.31	6931.06	5177.01	6472.39	7668.32	4453.33	4493.74	8160.36	7836.19	6971.05	6272.77
ENSGALG00000003400	1617.97	1877.18	1590.97	1791.4	1613.08	1666.89	1722.16	1610.24	1470.33	1908.52	1910.86	1810.24	2076.1	2395.57	1946.44	2666.25	2475.52	2557.93	2145.4	1586.72	1288.79
ENSGALG00000003403	41.052	44.0335	35.3253	41.0528	51.7221	51.3679	21.6454	25.2347	22.737	34.1227	16.6712	33.6731	18.931	18.0915	26.2307	37.7553	41.8358	0	18.7918	0	0
ENSGALG00000003405	2623.42	2505.85	2700.05	2629.25	2747.73	3014.65	2728	2473.68	2660.23	2679.81	2854.22	2928.32	2951.98	2871.56	2658.25	2720.18	2875.13	5998.63	7062.59	10552.8	9399.09
ENSGALG00000003408	620.341	638.825	509.884	682.348	473.257	530.374	650.038	613.816	625.9	507.722	520.256	630.436	457.5	605.13	646.826	769.49	592.914	1379.75	1327.95	1009.2	1278.72
ENSGALG00000003409	4059.59	3977.24	3743.82	3482.65	3712.35	4597.43	3045.91	2950.41	2986.76	2836.3	2117.24	2660.8	2474.29	1986.95	2315.46	1093.11	1184.39	580.401	729.749	758.357	694.738
ENSGALG00000003412	3767.66	3614.14	3623.84	3516.86	4501.76	4441.4	3328.66	3164.56	3557.71	2573.91	2922.63	2837.27	2701.46	2064.93	2697	1738.54	2109.1	1581.33	1882.31	2584.25	2763.85
ENSGALG00000003416	1877.31	1759.99	1793.59	1821.25	1865.87	2270.46	1647.76	1695.5	1635.17	1704.37	1510.75	1719.82	1682.34	1781.7	1755.08	1684.61	2220.18	2641.34	3178.95	2210.9	2008.7
ENSGALG00000003419	788.459	853.573	885.133	800.53	763.547	607.426	837.406	826.606	950.534	886.601	808.265	785.707	798.258	815.366	777.384	1053.55	1027.14	726.37	729.749	466.681	352.403
ENSGALG00000003420	604.051	722.15	595.865	708.472	726.048	818.034	541.811	570.167	594.32	571.261	546.7	626.695	586.862	511.553	572.903	515.99	490.488	514.367	451.004	530.85	448.055
ENSGALG00000003424	164.208	201.877	118.64	41.6748	166.157	233.724	120.402	228.476	200.212	42.3592	68.4094	81.6886	42.2793	69.2468	90.6153	0	0	0	0	0	0
ENSGALG00000003425	0	0	0	0	0	0	0	0	0	0	0	0	0	0	0	21.5745	21.6392	0	0	0	0
ENSGALG00000003426	24.1099	23.7104	27.3271	24.2585	22.6284	23.1156	33.8209	12.2763	22.737	32.3577	19.5455	34.9203	43.5414	25.5776	26.2307	23.3723	14.4261	86.8863	81.4312	70.0022	20.1373
ENSGALG00000003427	2142.52	2560.72	2381.46	2549.63	2662.39	2550.42	2540.63	2603.26	2809.92	2985.73	3134.18	2662.67	3028.96	3392.47	3033.23	3378.2	3444.96	4469.43	4791.91	5337.67	5170.26
ENSGALG00000003428	5361.52	5817.85	5159.5	5172.66	5736.62	7098.4	5602.1	5203.8	5179.62	5869.69	5723.97	5725.06	5942.45	6182.93	6236.36	6398.63	7276.54	4514.61	5430.83	4223.47	4314.42
ENSGALG00000003429	2766.77	2500.43	2499.43	2442.02	2466.5	2721.86	2423.61	2872.66	2850.97	2875.72	2420.2	2184.39	2608.7	2306.98	2280.29	1639.66	1905.69	900.142	1136.9	1359.21	1344.17
ENSGALG00000003430	1077.78	1222.1	941.12	1189.29	1179.91	1272	1136.38	1090.55	1148.22	1239.59	1343.47	1327.59	1284.15	1630.73	1455.21	1612.69	1549.37	1331.1	1331.09	583.352	684.669
ENSGALG00000003432	34.5358	14.2262	49.3221	26.1245	17.4562	17.9788	11.4991	46.3772	41.6845	15.8847	14.3717	4.36504	44.1724	19.3392	17.2884	0	0	0	0	0	0
ENSGALG00000003433	538.889	482.337	472.559	429.811	417.656	403.88	415.997	585.853	466.74	387.704	551.874	448.975	412.065	366.197	333.846	44.9468	44.721	114.69	200.446	210.007	135.927
ENSGALG00000003434	1705.94	1793.86	1823.59	1908.96	1581.4	1544.25	1684.96	1540	1889.7	1989.12	1818.88	1937.45	1566.86	1876.53	1934.52	1512.01	1558.02	750.698	776.728	968.364	850.802
ENSGALG00000003435	29.9745	16.2585	36.6584	30.4786	29.0937	38.5259	22.3218	24.5526	17.6843	30.0044	33.3424	23.6959	25.8724	29.9446	42.923	44.9468	43.2784	62.5581	56.3754	64.1687	40.2746
ENSGALG00000003438	2056.51	2191.52	2158.18	2064.46	2148.41	1266.86	1960.94	2435.49	1981.91	2080.9	2028.71	1881.33	1715.15	1918.95	1702.61	1889.56	1671.99	608.204	460.399	145.838	145.996
ENSGALG00000003439	7039.44	6876.68	6746.47	6906.2	6902.96	8481.49	6647.84	6217.27	6532.47	5837.92	6581.09	6376.7	7535.18	7575.97	7034.01	5771.17	6620.15	22482.7	31861.5	30287.6	25750.6
ENSGALG00000003441	482.85	387.495	506.552	487.036	473.903	449.469	591.19	516.288	599.373	631.858	641.553	635.425	579.921	620.102	617.615	828.819	849.699	629.057	651.45	437.514	448.055
ENSGALG00000003443	108.82	86.0348	147.966	139.953	147.408	98.8832	75.0824	121.399	80.2112	111.781	85.6554	89.7951	81.4034	64.8799	76.3076	32.3617	28.8523	34.7545	28.1877	29.1676	20.1373
ENSGALG00000003445	1016.53	764.829	1004.44	1079.81	919.36	910.496	845.523	802.735	801.48	960.73	1001.42	842.452	985.045	707.44	663.519	746.117	675.143	719.419	692.165	589.185	578.948
ENSGALG00000003446	1492.21	1621.79	1167.07	947.947	1130.77	935.538	2146.95	2590.99	2286.33	812.473	828.386	758.893	984.414	710.56	1663.27	1015.8	913.174	420.53	404.024	758.357	750.115
ENSGALG00000003447	784.549	745.86	705.84	659.333	702.127	848.213	686.565	637.005	699.795	737.756	741.005	687.182	827.286	776.687	748.769	1039.17	1247.86	1289.39	1396.86	985.865	976.66
ENSGALG00000003454	4687.75	5317.9	5414.77	5264.09	5560.12	5123.31	5167.16	5192.2	4632.04	5300.19	5423.31	4949.33	5354.96	5747.48	5267.61	7552.86	7492.93	6718.05	6032.17	7192.73	6620.14
ENSGALG00000003456	0	0	0	0	0	0	0	0	2.52634	49.4191	50.5884	43.6504	73.2	54.2745	58.423	61.1277	63.475	198.101	228.634	122.504	30.206
ENSGALG00000003457	2928.38	2527.52	2791.37	2345.61	2804.63	2572.25	2494.63	2391.84	2342.54	2412.12	2302.92	2191.87	2373.32	1842.84	1874.31	512.394	590.029	194.625	219.238	198.34	151.03
ENSGALG00000003458	2089.74	2416.42	2068.86	2463.79	2505.29	2269.82	2159.8	2292.26	2218.12	2296.22	2589.21	2203.1	2383.42	2461.07	2334.54	2139.47	2047.07	2617.02	2486.78	2438.41	2648.06
ENSGALG00000003461	507.611	449.142	536.545	422.968	501.057	451.396	412.615	446.04	467.372	502.427	576.593	475.789	429.734	436.068	505.538	897.139	815.076	524.793	591.942	513.35	473.227
ENSGALG00000003462	0	0	0	0	0	0	0	0	0	0	0	0	0	0	0	0	0	0	0	0	0
ENSGALG00000003464	115.337	75.8732	65.985	78.3736	96.9789	114.936	109.58	68.2018	75.1585	80.6001	55.1874	76.0764	67.5207	56.1461	61.9999	35.9575	41.8358	0	18.7918	0	0
ENSGALG00000003466	1737.22	1269.52	1985.55	211.484	718.29	735.845	192.103	715.437	1231.59	222.974	547.275	183.332	623.462	528.397	628.942	560.936	499.144	420.53	419.684	1242.54	1555.61
ENSGALG00000003467	1249.81	1321.01	1079.09	1451.15	1238.1	1522.42	1338.63	1341.53	1316.22	1698.49	1698.16	1777.82	1813.59	1926.43	1500.52	1873.38	2070.15	2797.74	3038.01	2193.4	1807.32
ENSGALG00000003470	36.4907	13.5488	17.9959	42.9189	34.9124	32.105	35.1738	24.5526	45.474	39.4176	31.6178	32.426	43.5414	38.0545	33.9807	37.7553	23.0818	0	0	0	0
ENSGALG00000003472	0	0	2.66606	4.35409	22.6284	17.9788	0	11.5943	5.68425	37.6526	50.5884	30.5553	37.8621	43.6692	34.5769	48.5426	34.6227	38.23	15.6598	11.667	55.3776
ENSGALG00000003473	2280.01	2351.39	2389.46	3388.1	3164.1	2344.3	5466.14	3958.43	4065.51	5537.29	5334.2	4448.6	4645.04	4756.19	4172.48	2691.42	2725.1	785.452	1331.09	571.685	392.678
ENSGALG00000003474	1468.1	1623.82	1465.67	1650.82	1501.88	1679.09	1574.7	1548.86	1565.06	1593.18	1645.27	1611.32	1717.04	1869.04	1632.86	1702.59	1692.19	2377.21	2236.23	2333.41	2421.51
ENSGALG00000003475	9120.06	9833.7	9391.2	9152.91	10145.9	10128.5	10600.8	9246.12	10020.1	10011.5	10217.1	9101.73	9660.5	9902.92	8965.55	11454.2	11813.6	6658.97	6389.22	5781.02	5930.44
ENSGALG00000003476	2268.94	2457.75	2241.49	2343.74	2461.97	2800.19	2134.78	2201.55	1960.44	1951.46	1914.89	1956.78	1810.44	2007.53	2162.84	1787.09	1731.14	1511.82	1490.82	1831.72	1958.35
ENSGALG00000003478	26.7164	21.0006	19.9955	19.2824	18.1027	20.5472	20.2926	4.77412	10.1053	10.5898	10.9225	21.8252	12.6207	7.48614	11.9231	0	0	13.9018	59.5074	46.6681	0
ENSGALG00000003483	5476.86	5823.94	5408.11	5191.94	4880.62	4976.91	5216.54	5130.82	5614.15	4667.16	5271.54	5317.24	5185.21	5219.09	5071.48	5278.55	4920.75	5821.38	4895.27	6749.38	6675.52
ENSGALG00000003484	793.672	893.542	759.161	977.182	849.535	572.11	915.871	831.38	834.954	993.088	899.669	770.741	788.162	942.63	941.922	803.649	794.88	305.84	294.405	192.506	115.79
ENSGALG00000003485	1094.07	1354.2	1154.4	1372.78	1260.08	1380.51	1229.73	1085.77	1214.54	1258.42	1811.99	1278.33	1309.4	1413.01	1269.81	1154.23	1256.52	1841.99	1719.45	1534.22	1434.78
ENSGALG00000003487	2165.33	2367.65	2359.46	2035.85	1935.05	1998.21	1983.26	1914.42	2003.38	1556.7	1863.15	1544.6	1504.39	1870.29	1932.73	1398.75	1341.63	1091.29	992.834	565.851	770.252
ENSGALG00000003492	3228.77	3536.23	3288.59	3568.49	3460.21	3881.49	3247.48	2749.9	3066.34	3135.17	3306.07	3475.82	3252.35	3491.04	3045.75	2714.79	2753.95	3378.14	3589.24	3902.62	4067.74
ENSGALG00000003495	5639.11	6580.64	6713.14	6641.85	6738.74	5066.8	6083.03	6036.54	5406.99	6050.89	5861.36	5980.72	6073.07	5537.87	4855.67	7008.11	6990.9	5386.95	4995.49	4165.13	3896.57
ENSGALG00000003496	1676.62	1682.76	1661.62	2245.46	2050.78	2084.9	1833.09	1885.1	1605.49	1573.17	1414.75	1534.62	1709.47	1586.44	1490.38	755.107	719.864	2724.75	2781.19	6644.38	6620.14
ENSGALG00000003498	1058.88	1121.16	1081.75	1326.75	1119.14	1099.92	1084.98	1124.65	1318.75	1395.5	1503.28	1212.86	1388.91	1123.54	1212.58	1369.98	1255.07	1066.96	923.931	828.36	780.321
ENSGALG00000003499	1301.28	1229.55	1309.7	1235.94	1289.17	1535.26	1050.48	1137.61	1224.64	1132.52	1165.83	1177.31	1075.28	975.694	1114.81	773.085	929.043	413.579	429.08	373.345	347.369
ENSGALG00000003500	301.048	208.651	237.28	275.552	250.852	239.503	234.041	303.498	296.213	252.979	260.415	205.78	254.938	231.447	239.057	291.255	308.719	319.742	281.877	495.849	387.643
ENSGALG00000003503	2083.23	2087.87	2104.86	2210.01	2026.21	1699.64	2044.14	1949.89	1971.8	2049.13	2118.39	2090.85	1830.63	1947.64	1883.84	2188.01	2156.71	980.078	1114.98	688.355	684.669
ENSGALG00000003505	811.266	961.963	862.471	930.531	933.583	934.896	990.277	791.141	857.691	795.412	1085.93	959.061	921.31	1068.65	939.538	924.107	960.78	827.158	999.098	863.361	1087.42
ENSGALG00000003507	863.395	785.152	847.141	832.875	885.094	927.833	794.792	819.103	733.269	806.59	593.264	776.977	805.2	705.569	852.499	839.607	953.567	792.403	905.139	834.193	785.355
ENSGALG00000003509	3.25809	0	6.66515	11.8182	1.29305	0	9.46986	6.82018	9.47376	6.47154	9.77276	8.1065	7.57241	3.74307	5.96153	0	5.77045	0	12.5279	0	0
ENSGALG00000003510	989.157	1259.36	975.112	1444.31	1279.47	1526.27	1186.44	1056.45	1143.17	1282.54	1326.22	1192.28	1388.28	1479.76	1273.98	1120.07	1106.48	1205.98	1193.28	869.194	860.87
ENSGALG00000003512	2.60648	0	0	0	0	0	0	0	0	0	0	0	2.52414	0	0	0	0	13.9018	0	0	0
ENSGALG00000003517	1520.23	1528.3	1590.31	1462.97	1498	1649.55	1718.78	1531.81	1873.28	1753.2	1856.25	1876.34	1906.35	2161	1843.31	2017.21	1852.32	2464.1	2583.87	2543.41	2849.43
ENSGALG00000003518	2923.81	2723.3	2575.42	2861.26	2942.99	3306.17	2994.5	2894.48	2789.71	2434.48	2592.66	2461.88	2149.3	2733.69	2903.86	2247.34	2220.18	3183.51	3413.85	11468.7	10728.2
ENSGALG00000003519	0	0	2.66606	0	0	0	0	0	0	7.64819	10.3476	0	0	0	8.9423	0	0	0	0	0	0
ENSGALG00000003520	821.691	451.174	573.87	458.423	435.758	608.068	633.804	684.746	683.374	615.385	645.002	520.063	575.503	648.799	714.192	350.585	444.325	1275.49	1158.83	863.361	835.699
ENSGALG00000003521	45347.5	41592	42245.1	36556.3	32485.3	44830.1	30451	33362.9	25701	25101.4	22999.9	28371.5	31103.1	32114.9	26370.8	26243.6	26849.9	29239	36086.6	53335.9	59440.3
ENSGALG00000003522	10205.7	11035.5	11264.8	11495.4	11202.4	9119.73	11706.1	10771.1	10682.6	13153.1	13643.4	12340	12292.5	12160	11146.3	17818.7	18067.3	12681.9	12267.9	15791.3	14790.9
ENSGALG00000003523	2187.48	3021.38	2318.14	2098.05	2387.62	2021.97	2365.44	3027.48	3155.39	2998.68	4197.69	2405.76	2009.21	3097.39	2081.17	2044.18	1817.69	1449.26	1359.27	1248.37	1429.75
ENSGALG00000003526	1873.4	1661.76	1699.61	1901.49	1647.99	1636.71	1845.95	1870.09	1776.65	1906.16	1993.64	1823.96	1770.05	1783.57	1631.67	2193.4	2081.69	1817.66	1804.01	1685.89	1696.57
ENSGALG00000003527	1791.3	1400.94	1758.93	1352.26	1488.95	1885.84	1279.11	1499.76	1280.22	1129.58	1126.74	1395.56	1121.98	940.758	832.826	474.638	555.406	601.253	742.277	1155.04	1293.82
ENSGALG00000003529	985.899	1210.58	1191.06	1007.04	1106.21	1657.26	702.799	993.018	747.795	605.972	435.75	687.182	831.072	524.03	704.653	133.043	160.13	152.92	159.73	268.342	125.858
ENSGALG00000003532	44527.1	56476.1	47298.6	55229.7	57593.2	57729.2	55409.5	55889.3	53477.5	49418.5	50441.3	49509.5	48519	54394.9	54631.5	34765.5	32069.3	42682	40599.7	41336.3	42187.7
ENSGALG00000003533	469.166	451.174	495.221	429.189	494.592	576.605	437.643	506.057	454.109	590.087	527.154	587.409	450.559	529.644	579.461	747.915	760.257	750.698	729.749	577.518	609.154
ENSGALG00000003536	2878.85	3135.87	3180.61	2855.04	2968.2	3330.57	2930.92	2939.5	2945.71	2981.62	2899.64	2897.76	2628.89	3429.9	3275.86	3232.58	3296.37	2714.33	2969.11	2409.24	2773.92
ENSGALG00000003537	0	0	0	1.86604	0	0	0	2.72807	0	0	0	1.87073	0	0	0	0	0	0	0	0	0
ENSGALG00000003539	3182.51	3375.68	3256.59	3230.11	3396.2	4059.99	2770.61	2598.49	2892.65	2257.98	2373.06	2480.59	2474.29	2257.7	2811.46	2594.33	3268.96	4354.74	5252.31	9351.13	9212.82
ENSGALG00000003540	739.587	522.305	593.199	504.452	495.239	386.544	700.093	624.046	612.636	685.395	643.278	694.664	528.807	569.571	541.307	987.032	841.043	667.287	754.805	647.521	553.776
ENSGALG00000003545	65.1619	81.2927	67.3181	71.5314	76.29	80.2624	81.8466	45.0132	86.527	55.3023	58.6366	29.3081	54.9	49.2838	49.4807	14.383	0	6.95091	0	17.5006	0
ENSGALG00000003547	4273.97	5362.61	3952.44	3819.78	3937.34	3424.31	4819.48	4614.53	4903.62	3988.24	4108.59	3557.51	3823.44	4626.44	4967.15	4349.05	3833.02	3326.01	3301.1	3669.28	4067.74
ENSGALG00000003548	1761.98	2257.9	1726.28	1904.6	1784.41	2090.03	1722.16	2240.43	1666.75	1664.36	2206.92	1969.26	2332.3	2685.65	1960.15	2099.92	1972.05	8421.02	7939.54	3972.63	3534.1
ENSGALG00000003549	1112.31	724.182	625.858	1002.68	746.091	728.782	1000.42	1049.63	807.796	791.882	826.661	1013.31	767.969	639.441	543.096	1247.72	1246.42	1612.61	1616.1	1505.05	1414.65
ENSGALG00000003550	1152.71	1141.48	1165.07	1003.31	1435.93	1331.71	974.719	990.29	1071.8	761.877	829.535	752.034	785.007	1111.07	1078.44	1725.96	1663.33	1185.13	1014.76	670.855	558.811
ENSGALG00000003553	20439.3	20331.3	21425.1	18577	19526.4	20710.3	18897.1	20223.9	19414.9	16741.3	22264.7	16362	23143.8	24166.5	20653.7	53456.2	54839.5	95230.9	98885.7	102215	117773
ENSGALG00000003554	671.819	777.7	849.807	1061.78	776.477	622.194	355.12	504.011	393.477	415.355	252.942	448.975	324.352	183.41	158.577	64.7234	34.6227	0	0	0	0
ENSGALG00000003557	630.767	560.242	559.206	449.715	732.514	794.276	658.832	757.04	871.586	208.854	327.1	282.48	49.2207	593.277	688.557	5.39362	7.21307	45.1809	6.26394	17.5006	25.1716
ENSGALG00000003558	1554.76	1537.79	1234.39	1061.78	1163.75	1133.95	1509.77	1825.08	1440.64	1016.62	911.167	932.871	932.038	1093.6	1679.36	1634.27	1628.71	1285.92	1399.99	1872.56	1867.74
ENSGALG00000003559	510.218	488.434	531.213	506.94	520.453	488.637	561.427	556.527	485.056	486.542	521.406	485.766	421.531	519.039	508.519	622.064	585.701	462.235	369.572	344.178	357.437
ENSGALG00000003560	695.929	693.02	742.498	728.377	661.396	767.95	474.846	627.456	629.058	485.954	283.985	564.337	622.2	440.435	383.923	52.1383	69.2454	121.641	131.543	0	65.4463
ENSGALG00000003562	447.662	409.173	449.898	641.295	1647.99	735.845	501.226	618.59	706.742	329.46	547.85	486.39	393.134	313.17	426.25	476.436	497.702	2074.85	1995.06	921.696	750.115
ENSGALG00000003563	2100.82	2297.2	1992.21	2330.68	2216.94	2393.1	2182.8	2112.21	2046.33	2588.62	2663.37	2642.72	2980.38	3015.04	2433.5	3372.81	3449.29	9647.86	10279.1	8003.59	5265.91
ENSGALG00000003566	1166.4	1116.42	1135.08	1208.57	1381.63	1147.43	1168.85	1486.12	1085.06	1350.79	1257.81	1193.53	1383.23	1107.32	1206.61	929.5	1019.93	1748.15	1822.81	2304.24	2250.35
ENSGALG00000003567	67.7684	63.6793	119.973	75.8855	72.4109	111.725	52.7606	78.4321	92.8428	87.66	73.0083	78.5707	104.121	85.4668	67.3653	17.9787	7.21307	52.1318	75.1673	75.8357	40.2746
ENSGALG00000003568	505.656	536.532	479.891	487.036	527.565	616.415	553.31	494.463	505.899	448.301	480.59	473.918	472.014	550.855	556.211	391.936	356.325	2829.02	3075.59	4229.3	4042.57
ENSGALG00000003569	330.371	142.262	313.929	292.968	184.906	161.809	137.313	201.877	227.37	184.145	210.402	198.921	140.721	188.401	246.211	267.883	320.26	361.447	275.613	116.67	105.721
ENSGALG00000003570	11164.8	9455.69	12130.6	10127.6	10115.5	10952.3	10509.5	10812	11271.2	11077.5	12387.3	11954.6	11960.6	9335.84	10426.7	16581.8	15404.2	10582.8	9605.75	9986.98	10350.6
ENSGALG00000003572	2831.28	2726.69	2629.4	2409.68	2751.61	3150.78	2426.99	2370.01	2508.65	2323.87	2674.29	2509.27	2321.58	2491.01	2581.94	2499.04	2276.44	3889.03	4199.97	6492.71	5839.82
ENSGALG00000003573	0	0	0	0	0	4.49469	0	0	0	0	0	0	0	0	0	0	0	0	0	0	0
ENSGALG00000003574	7638.28	8156.37	6969.09	6875.1	6348.24	7340.48	7163.27	6137.48	8396.91	5146.64	6166.04	6198.98	6100.84	6540.39	7507.36	5282.15	4534.13	5258.36	4932.85	6516.04	7989.48
ENSGALG00000003575	533.676	405.109	486.556	474.595	473.257	489.922	401.116	445.358	445.267	457.715	479.44	492.626	543.952	520.911	462.019	483.628	600.127	743.747	820.576	746.69	709.841
ENSGALG00000003578	63644.3	63215.9	70863.9	58153.2	62551.4	57423.6	43084.5	54514.4	43173.8	49731.5	45583.6	47633.2	52557	31847.3	29221.6	29102.2	27386.6	12977.3	17654.9	27720.9	34676.5
ENSGALG00000003580	34912.4	33219.6	36182.5	29789.4	38165.1	31437.8	39826.8	39158.1	39324.3	37416.1	39417	38448.5	38542.3	30788.6	32265.6	5427.78	5321.8	3378.14	3758.36	9059.45	9258.13
ENSGALG00000003582	516.082	481.659	601.197	445.983	481.015	511.111	540.458	638.369	486.951	541.845	655.35	493.249	574.241	610.12	713.596	1413.13	1253.63	1737.73	1631.76	6562.71	7828.38
ENSGALG00000003584	6882.4	7120.56	7119.05	8262.81	9401.78	6013.9	7341.85	8728.46	9339.86	9096.64	9477.86	7146.81	6888.37	8614.05	6693.01	6677.3	5842.58	1862.84	1782.09	443.347	523.57
ENSGALG00000003588	543.45	552.113	579.868	470.241	536.616	534.868	484.316	376.474	512.846	484.777	470.242	528.169	557.203	474.122	379.75	152.819	147.147	173.773	194.182	198.34	125.858
ENSGALG00000003589	350.571	288.589	345.922	352.059	227.577	222.808	121.079	220.974	138.948	148.257	175.335	146.541	164.069	126.017	104.923	165.404	194.753	69.5091	81.4312	17.5006	0
ENSGALG00000003590	194.182	200.522	227.282	212.106	179.088	134.841	125.814	97.5286	144.001	144.727	108.65	137.81	91.5	112.916	118.635	165.404	148.589	97.3127	119.015	134.171	196.339
ENSGALG00000003594	858.182	561.597	1014.44	673.017	501.057	739.056	900.989	504.693	498.32	465.363	380.563	626.695	289.645	620.102	344.577	118.66	96.6551	1324.15	2255.02	1300.87	1364.3
ENSGALG00000003595	120.549	117.874	111.975	94.5459	61.4199	121.999	72.3768	108.441	68.8426	46.4775	40.8157	62.3577	55.531	84.8429	57.2307	50.3404	44.721	34.7545	34.4517	11.667	0
ENSGALG00000003596	5693.85	6283.92	5575.4	6459.6	6047.6	5555.44	6284.6	6371.41	5417.73	6646.28	6721.94	5554.82	6302.14	7285.26	7098.4	9471.19	9809.77	6269.72	6577.14	4905.99	5376.66
ENSGALG00000003597	7729.5	7717.39	7710.25	9529.23	7813.91	8014.04	7389.2	7045.24	7053.53	6802.18	6683.42	7030.2	7033.51	6559.11	6241.73	5136.52	4972.69	7152.48	7582.5	8977.79	9363.85
ENSGALG00000003601	13429.2	13367.2	13746.9	12431.5	12536.1	14327.8	12301.3	12987.7	10911.2	11878.2	9887.74	11852.9	10441.7	9919.76	10764.1	6405.82	7288.08	2533.61	3000.43	4328.47	5281.01
ENSGALG00000003602	216.337	159.876	305.264	299.188	222.405	143.83	397.734	347.147	336.003	291.808	355.844	281.857	280.179	343.739	315.365	449.468	411.145	198.101	231.766	64.1687	50.3433
ENSGALG00000003604	404.655	291.976	437.234	325.935	336.84	391.68	374.736	419.441	423.793	381.233	352.969	372.899	343.283	389.279	342.788	649.032	682.356	924.47	1030.42	770.024	901.145
ENSGALG00000003605	8199.97	8555.38	5026.19	4552.51	4840.54	4806.11	8969.98	9428.9	9162.39	5394.91	5822.84	4736.07	5395.97	5620.84	9699.42	11355.4	11489	10082.3	10789.6	10512	11765.2
ENSGALG00000003614	480.243	405.109	520.549	713.448	576.054	543.858	433.584	497.873	472.425	501.25	368.491	534.405	429.734	310.675	321.923	194.17	232.261	274.561	316.329	320.844	166.133
ENSGALG00000003624	63.8587	77.9055	47.3226	47.2729	45.9033	50.7258	38.5559	40.9211	53.053	52.3607	47.7141	52.3804	36.6	44.293	45.9038	48.5426	37.5079	27.8036	34.4517	0	0
ENSGALG00000003625	2511.99	2484.85	2232.83	2246.09	2353.35	2312.2	2416.17	1969.67	2259.18	2196.79	2277.05	2474.98	2344.29	2197.18	1898.15	2738.16	2739.52	4893.44	4810.7	4847.65	3982.15
ENSGALG00000003628	2025.23	2205.74	2234.16	2136.61	2108.97	1763.2	1805.36	2165.41	1647.17	1853.8	1590.09	1602.59	1829.37	1680.01	1807.54	2261.72	2296.64	1077.39	1340.48	828.36	830.664
ENSGALG00000003631	2016.76	2371.71	1271.71	1270.15	1536.79	1339.42	2424.28	2677.6	2686.76	1666.72	1544.67	1341.94	1438.76	1656.93	2845.44	2633.88	2435.13	1654.32	1506.48	1265.87	1520.37
ENSGALG00000003634	7170.41	7514.15	7435.65	6991.42	8181.78	7664.74	7859.98	8055.99	7507.01	6685.1	7091.58	6242.63	6940.12	6738.15	7222.99	3802.5	3641.16	4208.77	4318.99	4334.3	4304.35
ENSGALG00000003636	278.241	247.265	254.609	253.159	342.012	407.733	349.708	319.866	420.635	330.049	326.525	330.496	286.49	396.765	283.769	604.085	741.503	1504.87	1650.55	1166.7	1162.93
ENSGALG00000003641	4818.72	5083.5	5313.46	4487.2	4788.17	4784.92	4968.29	5041.48	4815.83	4844.83	4983.54	4631.3	5090.55	5013.84	5445.86	7660.74	7466.97	7896.23	7573.1	8213.59	8754.7
ENSGALG00000003642	1894.26	1682.08	1751.6	1657.04	1392.62	1684.87	1533.44	1369.49	1758.96	1084.87	906.568	1297.04	1063.29	1033.71	1342.54	1218.96	1195.93	583.876	576.282	554.184	523.57
ENSGALG00000003644	18.2453	34.5494	29.3267	15.5503	14.8701	44.9469	27.7332	4.77412	10.1053	5.88322	23.5696	16.213	12.6207	31.8161	20.8654	41.3511	53.3767	34.7545	37.5836	169.172	110.755
ENSGALG00000003645	433.978	352.946	366.584	492.012	488.773	516.248	594.572	675.198	485.056	514.782	529.454	456.458	481.479	543.369	569.923	753.309	806.421	253.708	335.121	285.842	286.957
ENSGALG00000003647	0	0	0	0	0	0	0	0	0.631584	0	0	0	0	0	0	106.074	105.311	243.282	150.335	46.6681	20.1373
ENSGALG00000003648	662.045	655.084	649.853	583.448	587.692	409.017	476.199	538.112	591.794	531.255	408.732	489.508	542.69	485.975	445.327	366.766	402.489	403.153	319.461	274.175	246.682
ENSGALG00000003650	2214.85	2283.65	2354.13	2223.69	2281.59	2239	2066.46	2097.89	2260.44	2411.53	2592.66	2291.64	2381.52	2620.77	2604	2732.77	2577.95	2394.59	2161.06	2555.08	2220.14
ENSGALG00000003651	996.325	1237	1100.42	1006.42	861.819	1264.94	850.934	943.913	1042.11	1217.24	1445.22	913.54	1409.73	1419.25	1101.69	1359.19	1351.73	1390.18	1340.48	1131.7	976.66
ENSGALG00000003652	1728.09	2025.54	2016.21	1851.11	1837.43	1821.63	1910.21	1835.99	1822.75	1920.28	2122.99	1883.2	1955.58	1933.3	1763.42	1652.25	1702.28	1237.26	1252.79	1178.37	1218.31
ENSGALG00000003655	286.061	296.041	264.607	226.413	246.326	219.598	219.16	252.347	247.581	241.212	228.798	206.404	215.814	211.483	205.673	217.543	229.375	86.8863	97.091	58.3352	40.2746
ENSGALG00000003657	239.144	193.748	185.291	228.901	227.577	217.029	143.401	182.099	224.844	199.441	221.324	214.51	220.231	308.803	249.192	740.724	875.666	788.928	657.714	379.179	493.364
ENSGALG00000003658	436.585	534.499	377.248	523.734	493.946	519.458	418.703	516.97	476.846	510.075	397.234	450.222	458.762	497.828	521.634	643.638	604.455	594.302	613.866	332.511	498.399
ENSGALG00000003660	158.343	139.552	186.624	186.604	142.236	133.557	153.547	154.136	179.37	167.083	155.214	150.282	129.362	129.76	119.231	97.0851	86.5568	55.6072	28.1877	17.5006	20.1373
ENSGALG00000003661	4314.37	4434.52	4695.6	4507.72	5060.36	4629.53	5012.26	5216.07	4993.93	4351.82	4550.08	4181.71	4260.74	4801.74	4654.77	3955.32	3677.22	3329.48	3313.62	2473.41	2819.22
ENSGALG00000003663	3263.31	3265.93	3080.63	2933.41	3404.6	3200.22	3035.09	3093.63	3077.08	3148.11	2896.19	2930.19	2722.91	2499.12	2905.06	2385.78	2184.12	2363.31	2361.5	1942.56	1706.64
ENSGALG00000003665	1982.22	1856.86	2026.21	1676.32	2129.01	1768.98	1620.02	1701.63	1695.8	1765.55	1609.63	2040.34	2049.6	1640.71	1623.33	2035.19	2217.3	1306.77	1644.28	1312.54	1223.34
ENSGALG00000003670	3793.73	3382.45	3499.87	3200.88	3358.7	3624.65	3307.69	3369.85	3359.39	3765.85	5089.89	3220.15	4200.8	3189.1	3564.4	3825.87	4632.23	3054.92	3457.69	2240.07	2829.29
ENSGALG00000003672	1481.13	1621.79	1475	1563.74	1710.06	1442.15	1597.02	1501.8	1675.59	1761.44	1800.49	1656.84	1760.59	1855.94	1771.77	2002.83	1826.35	1953.2	1688.13	1790.89	1605.95
ENSGALG00000003674	1236.77	1449.04	1515.66	1978	1324.73	1236.04	1147.88	1342.89	1152.01	1270.19	1106.05	1315.75	1419.2	1163.47	1016.44	1434.7	1471.47	1021.78	1099.32	775.858	850.802
ENSGALG00000003675	4128.66	3373.65	3331.91	3771.26	2902.25	3148.21	3455.15	3866.36	2578.13	2913.37	2454.69	3011.88	2668.64	2590.83	2606.38	1972.27	1871.07	927.946	942.723	927.529	951.488
ENSGALG00000003677	826.253	831.218	535.878	622.634	532.737	794.276	461.994	478.777	619.584	507.134	677.195	647.896	420.269	454.159	676.634	346.989	385.178	38.23	65.7714	75.8357	95.6523
ENSGALG00000003681	3724.65	3965.73	3911.11	3725.85	4060.18	3786.46	4410.92	4265.34	4266.98	4780.71	5260.62	4375.64	5056.48	4897.18	4704.25	9106.23	8960.07	6398.31	6536.42	5699.35	8296.58
ENSGALG00000003682	1333.21	1300.68	1153.07	1186.8	1248.44	1300.25	1102.56	1099.41	1137.48	1271.36	1214.12	1325.72	1185.08	1324.42	1152.96	1720.56	1875.4	2888.1	2890.81	1954.23	1681.47
ENSGALG00000003683	950.06	1081.19	817.148	1004.55	864.405	1021.58	823.878	1010.07	1008.64	965.437	1068.11	1232.19	1031.74	1060.54	920.461	900.734	901.633	715.943	616.998	676.688	644.394
ENSGALG00000003684	230.021	227.62	199.288	238.853	241.154	258.124	231.335	220.292	232.423	227.681	208.102	192.685	251.152	268.253	238.461	276.872	233.703	142.494	200.446	128.337	115.79
ENSGALG00000003687	509.566	403.076	447.898	442.251	446.749	407.733	456.582	341.009	413.056	424.769	423.103	429.021	418.376	429.205	441.75	469.245	497.702	1143.42	1315.43	781.691	634.326
ENSGALG00000003688	3914.93	3910.86	2142.18	2343.74	2155.52	1826.13	4094.36	4394.92	4093.3	2802.77	3053.13	2309.73	2310.85	3001.94	4542.69	7234.64	7208.74	3805.62	3824.13	2794.26	3060.87
ENSGALG00000003689	1205.49	1169.26	1237.72	1884.08	1359	1478.75	1028.16	1625.25	1009.27	877.188	783.546	832.475	910.583	749.862	882.307	498.011	519.341	510.892	425.948	245.008	161.099
ENSGALG00000003690	21206.9	30627.7	16949.5	22567.2	21303	24331.1	25126.2	23518	29268.9	26359.8	22989.6	21346.9	26823.4	22056.7	23007.9	32798.6	35964.3	30368.5	30085.7	66922.1	83293
ENSGALG00000003691	2562.82	2829.66	2454.78	2370.49	2326.2	2176.72	2351.91	2155.86	2173.91	2668.04	2336.27	2524.86	3025.18	2978.24	2508.02	4138.7	4280.23	8282	8531.48	6901.05	7093.37
ENSGALG00000003693	23530.6	22599.4	22394.9	21894.8	21270.1	25743	20567.9	20710.2	18345.6	21821.5	19853.1	19637.1	22026.3	23552.6	20458.2	19542.9	25664.1	19764.9	26593.6	32364.4	31167.5
ENSGALG00000003695	801.491	874.574	806.484	770.051	937.462	1001.03	1006.51	854.568	834.954	850.714	1130.77	873.631	1122.61	1198.41	1115.4	1064.34	1067.53	1786.38	1932.43	670.855	604.12
ENSGALG00000003696	1127.3	1242.42	1391.68	1227.23	1353.18	1516.64	1187.11	1037.35	1165.9	1154.88	1140.54	1298.29	1200.86	1302.59	1039.69	1209.97	1185.83	2457.15	2305.13	1114.2	1057.21
ENSGALG00000003699	669.864	588.695	641.854	860.243	778.417	742.266	499.873	656.101	599.373	687.749	560.497	601.752	602.007	366.197	500.769	262.489	251.015	100.788	115.883	87.5028	65.4463
ENSGALG00000003701	2760.91	2677.92	2454.78	2395.37	2713.47	2769.37	2414.14	2412.98	2393.07	2177.97	2266.71	2136.37	2119.64	2039.97	2347.65	2184.42	2302.41	2884.63	2596.4	1750.06	1661.33
ENSGALG00000003702	7131.32	7850.84	7599.61	7630.23	8011.75	7399.55	7074.66	8260.6	6940.48	7682.9	7869.95	7845.84	7505.52	7236.6	6774.09	4449.74	4392.76	3791.72	3877.38	6696.88	8281.47
ENSGALG00000003703	1008.05	1170.61	1048.43	1122.73	956.212	1080.65	1020.04	1073.5	1004.22	1007.21	1116.39	1005.83	919.417	1045.56	952.057	1199.18	1086.29	1268.54	1237.13	1125.87	961.557
ENSGALG00000003705	2850.83	2365.62	3109.96	2420.25	2855.06	2660.22	3001.27	2876.07	2795.39	2930.43	3284.8	2885.29	2885.72	2973.25	2960.5	5041.24	4826.98	2564.88	2574.48	1860.89	2194.97
ENSGALG00000003708	1585.39	1760.66	985.11	1084.79	1027.33	882.886	1920.35	1829.17	1877.7	1118.4	1096.85	1210.99	1186.98	1069.27	1911.86	2910.76	2576.51	2439.77	2098.42	1516.71	1515.33
ENSGALG00000003709	887.505	953.834	1027.1	901.918	1051.9	1006.17	877.991	755.676	1066.11	707.752	538.077	783.836	658.169	610.744	633.711	120.457	137.048	184.199	238.03	577.518	589.017
ENSGALG00000003712	3676.43	3808.56	3134.62	3760.07	3934.76	4559.55	4049.72	3547.17	3594.34	3763.5	3570.51	3240.73	3818.39	3450.49	3675.29	2028	2295.2	1233.79	1731.98	2805.92	2940.05
ENSGALG00000003713	0	10.1616	5.99864	9.9522	5.81873	21.1893	3.38209	6.82018	0	22.3562	13.7968	3.11788	17.0379	13.1007	6.55769	0	8.65568	142.494	103.355	58.3352	50.3433
ENSGALG00000003716	16.2905	6.77439	16.6629	0	8.40483	12.1999	8.79344	10.9123	20.2107	8.82483	10.3476	8.73007	11.9897	9.35768	10.1346	0	0	6.95091	0	23.3341	0
ENSGALG00000003717	5560.92	6088.82	5710.04	5613.04	6127.77	5986.29	5782.02	6258.88	5507.41	5371.38	6074.64	4973.65	5596.64	5945.87	5940.67	5179.67	4793.8	6175.88	5794.14	10640.3	10989.9
ENSGALG00000003720	2377.11	2587.82	2734.05	2869.97	3250.73	2061.14	2646.83	2598.49	2842.76	2872.19	2903.09	2953.88	2360.7	2755.52	2363.75	1734.95	1829.23	2467.57	2255.02	3103.43	3020.6
ENSGALG00000003722	1186.6	1236.33	1227.06	1241.54	1289.17	1200.73	1152.62	1207.17	1258.12	1261.95	1218.72	1187.91	1128.92	1099.84	1241.79	1111.09	996.846	893.191	855.028	630.02	724.943
ENSGALG00000003726	1856.46	1833.83	2023.54	2075.03	1988.71	2106.73	2640.74	2084.25	1988.86	2472.13	2682.91	2633.36	2754.46	1947.02	2013.21	2040.59	1751.33	1386.71	1788.35	3249.27	2789.02
ENSGALG00000003727	515.431	589.372	543.877	636.941	443.517	417.364	459.288	578.351	610.742	608.325	662.823	591.151	538.903	613.24	524.615	586.107	526.554	312.791	231.766	151.671	171.167
ENSGALG00000003731	947.454	1058.16	1088.42	1005.17	1057.72	1169.26	963.22	897.535	999.797	1251.95	1175.61	1114.33	1170.57	1079.25	1178.6	1109.29	1307.01	1584.81	1769.56	1802.56	1701.6
ENSGALG00000003732	2689.88	2425.91	2323.47	2210.01	2313.27	2804.05	2252.47	2310.68	2254.12	1992.65	2197.72	2167.55	2001.01	2039.97	2013.81	1614.49	1507.53	1244.21	1187.02	1201.7	1464.99
ENSGALG00000003733	5379.11	5135.67	4704.27	4525.76	4993.12	3955.97	5740.09	7494.69	6108.68	4179.44	3713.65	3914.19	4079.01	3451.73	4477.71	1513.81	1425.3	406.628	438.476	145.838	151.03
ENSGALG00000003734	2226.58	2394.07	2313.48	2642.31	2371.46	2523.45	2266	2271.8	2137.28	2675.69	2657.62	2663.92	2921.69	2942.05	2543.79	1990.25	2276.44	4445.1	5076.92	8919.45	9655.84
ENSGALG00000003736	316.687	347.526	329.925	341.485	399.553	393.607	349.708	343.737	384.003	312.399	312.728	311.165	362.845	400.509	355.307	305.638	314.49	834.109	701.561	1061.7	1042.11
ENSGALG00000003738	1780.22	2186.1	1679.62	2218.1	2288.05	1814.57	1904.79	1746.65	2392.44	1773.79	2020.09	2059.67	1686.12	1970.1	1888.61	1702.59	1467.14	3239.12	2928.39	3873.46	3383.07
ENSGALG00000003741	11035.2	10866.8	11478.1	8628.56	8506.34	11471.1	8518.81	9310.23	8016.06	9047.22	7330.15	9382.34	8341.01	7530.43	7597.97	5911.41	7459.75	8014.39	9612.01	9351.13	9056.76
ENSGALG00000003742	2448.78	2293.81	3095.96	2384.8	2308.1	3263.15	1947.41	2773.77	2283.81	2400.35	2118.39	2005.42	2272.99	1878.4	1960.75	1163.22	1110.81	1108.67	1058.61	1738.39	1374.37
ENSGALG00000003743	1210.06	1185.52	1481	1377.14	1404.9	1383.08	1220.94	1499.76	1256.22	1134.87	1109.5	1113.08	1178.77	1149.75	1170.25	1006.81	962.223	1268.54	1218.34	2321.74	2637.99
ENSGALG00000003744	944.196	684.891	831.145	551.103	665.922	886.097	610.129	894.125	873.481	562.436	535.203	601.752	578.027	339.996	417.307	71.9149	57.7045	13.9018	28.1877	0	0
ENSGALG00000003745	2568.68	2434.72	2272.15	2249.82	2293.23	2370.63	2249.77	2029	2054.54	2095.6	2669.69	2239.26	2257.84	2290.14	1877.88	2001.03	1983.59	2481.47	2655.91	4013.46	3836.16
ENSGALG00000003747	6117.4	5427.64	4466.32	4349.11	4179.79	5110.47	4276.99	4873.02	5122.78	3328.14	3166.38	3307.45	2897.71	2793.58	3746.82	979.841	879.994	1261.59	1509.61	3599.28	2879.64
ENSGALG00000003748	4061.54	4163.54	10739.6	4594.18	5098.5	4567.25	4528.62	5361.34	4554.35	3799.38	3426.22	3816.29	3579.86	7697.62	3624.61	2069.35	1969.17	2005.34	3667.54	3675.12	10033.4
ENSGALG00000003750	1365.79	1283.07	1377.69	1513.98	1346.71	1435.09	1707.96	1667.53	1363.59	2159.73	2043.66	1918.75	1828.74	1838.47	1631.08	2669.84	3277.62	2547.51	2940.92	1790.89	1369.34
ENSGALG00000003751	5.86457	4.06463	0	10.5742	12.284	3.85259	0	2.72807	6.94742	9.41315	0	0	0	0	4.17307	0	4.32784	10.4264	0	0	0
ENSGALG00000003753	1022.39	1137.42	1120.41	936.129	1178.62	1118.54	1082.95	1052.35	1141.27	1093.1	1046.26	1023.29	987.569	1117.31	1203.63	1132.66	986.747	1032.21	1039.81	845.86	896.111
ENSGALG00000003757	1189.86	1296.62	1361.02	1367.18	1349.3	1008.1	1389.36	1301.29	1572.01	1389.03	1115.82	1174.19	1255.76	1042.45	1548.81	1051.76	1131.01	983.553	917.667	1324.21	1032.04
ENSGALG00000003758	404.655	283.847	342.589	391.246	298.048	395.533	333.474	351.239	305.055	395.352	351.82	425.279	340.128	357.463	353.519	402.724	401.046	465.711	472.927	402.513	412.815
ENSGALG00000003759	1319.53	1104.9	1191.06	880.148	916.774	1106.34	936.163	1180.57	1072.43	990.735	1330.82	937.236	1466.52	1537.78	1641.21	2204.19	2100.44	6937	6902.86	5600.18	4319.46
ENSGALG00000003765	0	0	0	0	2.5861	0	0	2.72807	0	0	0	0	0	1.87154	0	0	0	0	0	0	0
ENSGALG00000003766	2988.98	2495.01	2782.7	2750.54	2903.55	3217.56	2914.01	2908.81	2799.81	2989.26	2985.29	2908.36	2914.75	2785.47	2829.94	4277.14	4694.26	3611	4005.79	3278.44	3242.11
ENSGALG00000003767	1051.71	1406.36	1459	1355.37	1165.04	998.464	1493.53	1277.42	1866.96	1776.73	1814.86	1646.24	1674.13	1302.59	1497.54	1909.34	1774.41	1782.91	1622.36	2135.07	1731.81
ENSGALG00000003770	51656.4	54804.8	45045.1	55732.9	46878.3	45951.2	40950.4	52150.5	53877.3	40437.1	44659.2	42213.7	40933.3	36249.1	33038.8	30900	29087.4	29068.7	26978.8	88809.5	112663
ENSGALG00000003771	2348.43	2381.2	2432.12	2596.9	2450.33	2555.55	2280.88	2351.6	2112.02	2404.47	2436.29	2486.2	2302.64	2124.19	2205.17	1862.6	1992.25	1720.35	1891.71	1907.56	1822.43
ENSGALG00000003774	3603.45	3551.81	3159.95	3680.45	3312.8	3575.85	3852.2	3763.37	3433.92	4196.5	3655.59	3767.03	3254.24	4443.02	4461.61	3825.87	4723.12	4806.55	5455.89	2957.59	2562.47
ENSGALG00000003775	2933.59	1774.21	1345.03	1182.45	1352.53	1182.1	1900.06	2417.07	1972.44	1593.18	1536.62	1076.29	1072.76	1494.73	2381.04	3509.45	3253.09	3572.77	3348.08	6160.2	6579.87
ENSGALG00000003777	6.51619	3.3872	4.66561	11.8182	0	17.3367	6.76418	10.9123	2.52634	32.946	24.1445	14.9658	17.0379	6.23845	11.9231	190.575	178.884	163.346	125.279	110.837	70.4806
ENSGALG00000003778	1378.83	1455.14	1878.24	1671.97	1560.07	1636.71	1425.21	1460.2	1365.48	1493.16	1419.93	1540.23	1633.12	1655.06	1684.13	1740.34	1735.46	2012.29	1944.95	1802.56	1812.36
ENSGALG00000003781	7615.47	6754.74	7626.27	7354.67	6821.49	6433.19	6039.74	7020.69	6867.84	5409.62	5572.78	5308.51	5395.97	5398.13	6096.86	5276.76	4837.08	6780.61	6304.65	4835.99	4943.71
ENSGALG00000003786	3342.8	3620.91	3557.19	3365.09	3539.08	3046.76	4118.71	3766.1	4141.93	3822.33	4252.88	3742.08	3994.45	4514.77	4032.38	6152.32	5666.58	5908.27	5628.15	5851.02	6942.34
ENSGALG00000003788	3353.88	4240.77	3572.52	3512.5	3476.37	3349.83	3263.72	3664.48	3569.08	2858.07	3276.75	2876.56	3276.33	3167.26	3324.15	2319.26	2101.89	5703.22	5825.46	8750.28	9726.33
ENSGALG00000003789	55.3876	80.6152	79.9819	50.383	67.8852	56.5047	38.5559	35.4649	32.2108	42.9475	62.0858	38.6618	56.7931	40.5499	39.9423	10.7872	12.9835	31.2791	28.1877	11.667	0
ENSGALG00000003792	450.92	524.338	391.911	286.126	432.526	263.903	291.536	341.009	410.53	233.564	525.43	195.18	229.065	238.933	252.769	158.213	139.933	13.9018	15.6598	58.3352	45.309
ENSGALG00000003793	1264.79	1333.88	1212.39	1538.24	1307.28	1359.32	1368.39	1230.36	1388.85	1330.78	1433.72	1439.22	1443.18	1641.34	1466.54	1244.13	1288.25	1699.5	1641.15	1755.89	1671.4
ENSGALG00000003794	1767.19	2244.36	1861.58	1846.13	2004.88	2107.37	1755.31	1741.19	1688.86	1640.83	1752.77	1582.64	1647.63	1878.4	1782.5	1580.33	1431.07	1737.73	1540.93	1767.56	1626.09
ENSGALG00000003795	1299.33	1389.43	1287.04	1392.06	1080.34	1081.29	1416.42	1300.61	1561.91	1582	1571.12	1578.27	1557.39	1827.87	1682.34	1693.6	1732.58	2067.89	1816.54	1540.05	1580.78
ENSGALG00000003798	4927.54	4717.01	4782.25	4813.75	4730.63	4804.83	4483.3	4571.57	4655.4	4679.51	5282.47	5201.25	5248.94	5269	4951.05	3939.14	3981.61	5140.19	5430.83	6049.36	6464.08
ENSGALG00000003799	2596.05	2581.04	2823.36	2821.45	2568.65	2977.41	2607.59	2807.87	2633.07	2726.87	2826.63	2615.9	2869.94	2769.87	2732.77	3255.95	3367.06	3416.37	3454.56	3039.26	3055.84
ENSGALG00000003800	802.794	682.859	884.466	767.563	667.215	694.109	704.152	793.187	768.006	787.763	801.942	880.49	846.848	849.053	888.269	1071.53	1109.37	677.713	676.505	303.343	322.197
ENSGALG00000003802	11.0775	17.6134	38.6579	24.8805	29.7402	38.5259	57.4956	32.7369	28.4213	40.5942	61.5109	31.8024	80.1414	42.4215	60.2115	84.5	70.688	139.018	103.355	11.667	10.0687
ENSGALG00000003803	6203.41	6158.6	7027.74	5017.77	6297.81	5518.2	5395.11	5536.62	5934.99	3874.1	3776.31	3902.97	3535.05	2970.13	3790.94	1544.37	1273.83	775.026	858.16	2654.25	2758.81
ENSGALG00000003805	797.582	746.538	843.809	665.553	841.13	762.814	622.981	769.998	750.322	653.626	538.077	531.287	615.89	518.415	538.326	291.255	259.67	128.592	134.675	180.839	181.236
ENSGALG00000003806	36178.5	36117	36517.1	34796	36014.1	31363.3	34213.2	36284	36798.6	32028.3	33679.8	32791.4	30431.6	35239.8	29932.9	30394.8	27628.9	27949.6	25688.4	38915.4	41432.5
ENSGALG00000003807	1659.02	1981.51	1737.61	1928.24	1872.99	1863.37	1937.94	1893.28	2010.96	2007.36	1956.85	2047.83	1929.7	2345.03	2095.48	1670.22	1432.51	1543.1	1302.9	1166.7	1137.76
ENSGALG00000003812	2098.86	2291.1	2430.12	1945.03	2017.81	2283.3	2293.73	2322.95	2100.02	1867.92	2072.98	2352.76	1509.43	1877.77	1733.61	2062.16	1810.48	1623.04	1716.32	2012.56	2295.65
ENSGALG00000003814	12.3808	0	9.33122	16.7943	14.8701	27.6103	57.4956	46.3772	63.79	96.4848	102.327	118.48	80.7724	104.182	115.654	46.7447	53.3767	17.3773	0	11.667	0
ENSGALG00000003815	14244.4	14319	14336.1	12909.2	13924.9	11052.5	12996	13237.3	12569.2	12454.2	12776.5	12815.7	12233.9	11639.7	10463.7	11369.7	11370.7	8365.41	8869.74	9380.3	10436.2
ENSGALG00000003816	95.788	113.132	138.635	95.7899	88.574	86.0413	154.9	108.441	114.317	185.321	139.118	158.388	162.807	172.805	190.769	111.468	151.474	48.6563	81.4312	17.5006	35.2403
ENSGALG00000003818	583.199	789.894	661.183	417.992	556.012	891.233	692.652	797.961	690.953	909.546	1185.95	839.334	1026.69	1020.61	924.038	1186.6	1319.99	524.793	513.643	58.3352	75.5149
ENSGALG00000003819	282.803	279.105	289.934	307.274	228.224	350.586	255.01	277.581	207.16	185.321	233.971	159.636	196.252	191.52	174.673	138.436	125.507	111.214	106.487	46.6681	135.927
ENSGALG00000003820	4459.03	4305.8	4327.02	4320.5	4139.06	3859.66	3983.43	4138.48	4334.56	3925.87	4646.66	4020.2	3825.33	4256.49	3984.69	4527.04	3980.17	4323.46	3767.76	5436.84	6177.12
ENSGALG00000003821	138.795	202.554	178.626	201.532	140.296	195.198	217.807	236.66	148.422	172.378	160.388	192.062	127.469	82.9714	99.5576	59.3298	86.5568	48.6563	56.3754	52.5017	55.3776
ENSGALG00000003824	2997.45	3101.99	3161.28	3095.13	3052.89	3066.66	2956.62	3167.29	3011.39	3462.28	3460.71	3379.16	3112.26	3186.6	3088.07	3486.08	3811.38	2175.63	2555.69	2100.07	2265.45
ENSGALG00000003826	1532.61	1917.15	1646.29	1775.22	1665.45	1555.81	1965	1750.06	1835.38	1802.62	1758.52	1978.61	1583.27	1960.12	1864.77	2112.5	1996.58	1737.73	1669.34	1155.04	1354.23
ENSGALG00000003829	5.21295	0	3.33258	4.9761	7.11178	8.34729	14.2048	4.77412	10.1053	21.1796	20.1204	14.3423	8.20345	14.9723	29.2115	93.4894	80.7863	0	0	29.1676	15.103
ENSGALG00000003832	2560.86	2305.32	2332.8	2154.65	2332.02	2737.91	2171.98	2065.15	2185.28	2123.84	2035.03	2279.8	2307.06	1885.88	1862.38	2013.62	2090.35	2835.97	2897.07	2910.93	2421.51
ENSGALG00000003833	84.0588	58.2598	38.6579	34.8327	69.8248	116.22	54.1135	54.5614	54.9478	60.5972	43.1151	26.8138	29.6586	31.1923	118.038	203.16	212.064	41.7054	28.1877	0	0
ENSGALG00000003836	4.56133	5.41951	4.66561	8.08616	7.75831	12.1999	6.76418	19.0965	4.42109	5.2949	10.9225	6.85934	1.26207	6.23845	4.17307	7.19149	5.77045	20.8527	9.39591	23.3341	0
ENSGALG00000003837	716.129	835.96	820.481	773.161	729.928	724.288	1132.32	1035.99	1003.59	1253.13	1907.99	1030.15	1483.56	1884.01	1702.61	3937.34	3690.2	3968.97	3949.41	1697.55	1782.15
ENSGALG00000003838	11.7291	0	14.6633	13.0623	16.8097	7.06309	2.70567	6.13816	5.68425	28.2395	20.1204	8.73007	0	0	27.4231	118.66	105.311	24.3282	31.3197	35.0011	20.1373
ENSGALG00000003839	0	0	0	4.35409	0	2.5684	0	4.77412	4.42109	0	0	0	0	0	2.38461	17.9787	20.1966	0	0	0	0
ENSGALG00000003841	412.475	507.402	347.255	417.992	405.372	519.458	644.627	443.312	489.478	833.064	910.592	869.266	904.272	1195.91	1043.27	1878.78	2194.21	1202.51	1425.05	245.008	231.579
ENSGALG00000003842	25.4131	64.3567	33.3258	57.8472	138.357	64.852	342.268	188.237	301.897	221.797	165.562	197.05	134.41	177.172	289.134	460.255	519.341	507.416	400.892	0	0
ENSGALG00000003845	1305.19	1072.39	1612.3	1072.35	1468.26	1471.05	1201.32	1156.02	1162.75	1233.71	1241.14	1219.72	1251.97	1169.09	1111.23	1416.72	1653.23	2276.42	3003.56	3605.11	3529.07
ENSGALG00000003849	108.169	256.072	127.971	85.8377	84.6949	61.6415	195.485	107.077	170.528	335.932	205.228	263.149	205.717	129.76	249.788	170.798	125.507	274.561	300.669	151.671	176.202
ENSGALG00000003851	663.348	693.02	583.201	654.979	762.9	693.467	645.98	561.301	553.899	748.934	645.002	702.771	674.576	676.248	581.846	1039.17	1018.48	1515.3	1421.91	1102.54	1218.31
ENSGALG00000003854	1058.88	1306.78	1696.95	1617.23	1249.73	902.149	1383.28	1120.56	1103.38	970.143	968.079	925.388	891.652	958.85	1197.67	1159.63	1096.39	476.137	523.039	519.183	589.017
ENSGALG00000003855	689.413	631.373	596.531	767.563	674.973	840.508	606.071	611.088	564.004	715.4	668.572	575.561	653.752	703.697	549.057	1702.59	1892.71	5223.61	3194.61	1499.21	1580.78
ENSGALG00000003857	0	0	0	0	0	0	0	10.9123	0	7.05987	18.3958	3.11788	6.94138	0	5.36538	0	0	0	0	0	0
ENSGALG00000003859	24.7615	34.5494	33.3258	11.8182	27.1541	27.6103	27.7332	27.2807	36.6319	60.0089	54.6125	52.3804	23.9793	37.4307	51.8653	140.234	158.687	69.5091	72.0353	58.3352	50.3433
ENSGALG00000003860	1683.13	1990.99	1882.91	1709.91	2026.86	2313.48	1997.46	1804.62	1620.01	1623.77	1603.31	1662.46	1782.67	1636.97	1708.58	884.553	1123.8	1668.22	1976.27	2514.25	2678.26
ENSGALG00000003861	3114.74	3289.64	3286.59	3324.66	3437.58	3453.85	3133.85	3480.34	3560.87	3228.12	2863.42	2994.42	2923.58	3255.22	3133.38	2150.26	1829.23	1080.87	1108.72	1650.89	1480.09
ENSGALG00000003862	2783.06	2148.84	2325.47	2958.91	2865.4	3247.09	2537.92	3670.62	2482.76	2039.71	2482.28	2327.81	2193.48	1830.99	2573.59	1529.99	1367.6	2224.29	2167.32	4649.31	5794.51
ENSGALG00000003863	132.279	116.52	133.303	186.604	91.1601	125.851	87.9344	124.809	85.2638	132.372	476.566	122.845	119.265	118.531	110.885	8.98936	8.65568	0	0	64.1687	75.5149
ENSGALG00000003866	0	0	3.99909	3.11006	3.23263	13.4841	20.2926	11.5943	10.7369	85.895	77.6072	66.7227	76.3552	82.3475	91.8076	93.4894	106.753	59.0827	72.0353	0	0
ENSGALG00000003870	871.866	693.698	797.153	765.697	761.607	735.845	867.168	769.316	815.375	763.054	832.41	889.22	785.007	687.477	803.019	837.809	799.208	834.109	776.728	1067.53	1102.52
ENSGALG00000003875	8151.1	8192.95	8426.76	8097.36	8618.19	9019.56	6958.32	6961.36	7062.37	6923.96	6124.65	6941.66	6695.27	5847.3	6441.44	6015.68	6043.11	4010.67	4428.6	6667.71	7576.67
ENSGALG00000003876	109.472	199.845	59.9864	60.3352	95.0393	63.5678	61.5541	76.386	65.0531	49.4191	51.7382	48.0154	73.2	48.0361	53.6538	41.3511	34.6227	111.214	68.9033	134.171	201.373
ENSGALG00000003878	1014.57	1043.26	1154.4	988.378	996.296	988.19	1064.01	920.042	955.586	1093.69	991.073	1055.72	1131.44	1080.5	880.519	1021.19	1024.26	2123.5	1876.05	2578.42	2089.25
ENSGALG00000003879	2504.82	3163.64	2882.68	3523.08	3219.05	3022.36	2571.74	1799.85	2295.81	2018.53	1724.03	2166.31	1896.89	2266.43	2167.02	2322.85	2390.41	1682.12	1731.98	758.357	699.772
ENSGALG00000003880	2856.7	3292.35	2789.37	3209.58	3164.1	3735.73	3160.23	2936.77	3068.87	3076.92	3214.09	3054.28	3309.14	3164.77	3225.19	3275.72	3414.67	3704.83	3692.59	2455.91	2537.3
ENSGALG00000003881	594.928	674.052	809.15	822.3	880.568	477.722	707.534	833.426	822.322	1083.69	1107.77	775.729	803.307	864.649	631.326	1069.73	956.452	326.693	407.156	210.007	226.545
ENSGALG00000003882	6945.61	7494.51	6874.44	7178.65	7043.9	6727.27	7565.06	7108.67	7141.32	8410.65	8706.96	8154.51	8142.24	8179.23	7470.99	15418.6	14551.6	11548.9	11040.2	7787.75	8457.67
ENSGALG00000003883	8137.42	7860.32	8408.09	7871.57	8867.1	8578.44	8461.99	9369.56	8864.91	8799.53	8739.15	8639.03	8509.5	8798.71	8814.72	8124.59	8087.29	7187.24	6952.97	8108.59	8367.06
ENSGALG00000003885	199.395	186.973	217.284	239.475	234.042	202.261	207.66	221.656	202.107	205.324	164.412	198.297	191.203	145.98	132.942	44.9468	75.0159	34.7545	50.1115	52.5017	15.103
ENSGALG00000003886	802.143	671.342	941.12	638.807	514.634	525.879	533.694	685.428	617.689	483.601	374.814	444.61	382.407	389.279	410.75	228.33	222.162	104.264	109.619	110.837	161.099
ENSGALG00000003891	4199.03	4117.47	4888.89	3925.52	4556.07	3630.43	3704.07	3855.45	4295.4	3628.18	3585.45	3536.93	3579.86	2786.72	2738.73	1803.27	1785.96	1035.68	1199.54	1370.88	1112.59
ENSGALG00000003893	3325.21	4013.15	3907.78	3986.48	4608.44	4644.3	4057.83	4342.41	3824.87	3934.11	3936.7	3515.1	3641.07	3012.55	3488.09	1698.99	1850.87	1595.23	1904.24	8592.77	12590.9
ENSGALG00000003895	4.56133	0.677439	7.99819	0	0	0	0	0.682018	0	0	0	1.87073	0	0	0	0	0	0	0	0	0
ENSGALG00000003899	0	4.06463	0	0	0	6.42099	0	2.72807	5.68425	2.35329	2.29947	0	0	0	0	0	0	0	0	0	0
ENSGALG00000003901	617.735	524.338	433.235	511.916	494.592	489.922	522.195	506.739	480.004	266.51	308.704	385.994	265.034	239.557	354.711	176.192	145.704	100.788	153.466	151.671	145.996
ENSGALG00000003904	0	11.5165	0	7.46415	0	3.2105	98.0807	32.7369	55.5794	450.655	528.304	569.326	432.89	449.792	281.384	3405.17	3312.24	2165.21	1763.3	256.675	397.712
ENSGALG00000003906	1501.33	1351.49	1247.05	1573.07	1183.79	1424.18	1449.56	1344.26	1453.91	1452.57	1637.23	1558.32	1575.06	1996.93	1913.65	2547.59	2500.05	2175.63	2198.64	1510.88	1464.99
ENSGALG00000003907	2558.91	2532.27	2674.73	2526.61	2582.87	2530.51	2498.01	2738.3	2773.92	2545.08	2766.27	2590.34	2363.22	2871.56	2744.09	2279.7	2149.49	3256.5	3360.6	3663.45	3398.17
ENSGALG00000003908	0	0	0	0	0	0	0	0	0	0	0	0	0	0	0	0	0	0	0	0	0
ENSGALG00000003909	1785.44	1740.34	1822.92	1826.23	1816.09	1924.37	1988.67	1778.7	1548.01	1890.28	1455.57	1876.97	1859.66	1703.72	1802.17	2533.2	2562.08	2116.55	2571.35	2490.91	2426.55
ENSGALG00000003911	13.0324	25.0652	30.6597	16.1723	12.9305	17.9788	14.8812	15.0044	6.31584	49.4191	80.4816	60.4869	70.6758	69.8706	51.8653	30.5638	56.2619	6.95091	0	0	0
ENSGALG00000003913	802.143	440.335	687.844	685.458	570.882	568.258	679.124	557.209	651.795	425.945	543.826	687.805	473.907	571.442	500.769	332.606	279.867	180.724	225.502	326.677	261.785
ENSGALG00000003914	0	0	7.99819	2.48805	6.46526	6.42099	6.76418	12.2763	6.31584	4.11826	9.1979	6.23577	5.67931	3.11923	21.4615	8.98936	5.77045	10.4264	12.5279	0	0
ENSGALG00000003916	1306.5	1582.5	1429.01	1554.41	1629.89	1363.82	1642.34	1479.3	1475.38	1449.63	1362.44	1476.01	1588.94	1429.85	1586.36	992.426	1093.5	2929.81	2809.38	4013.46	3700.23
ENSGALG00000003919	1355.37	1226.16	1346.36	1482.26	1212.88	1397.21	1312.25	1276.06	1548.64	1413.74	1317.02	1439.22	1542.88	1436.09	1578.61	1754.72	1835	1706.45	1443.84	1516.71	1802.29
ENSGALG00000003920	1996.56	1862.96	1816.92	1937.57	1953.15	2504.83	2097.57	2024.91	1923.17	2017.95	2261.53	1979.23	2209.88	2189.7	2187.88	1986.65	2192.77	2460.62	2825.04	3284.27	3619.68
ENSGALG00000003921	3754.63	3564.68	3029.31	3434.75	2685.67	3430.74	2636.68	3341.21	3094.13	2762.76	2347.19	3186.48	3283.9	3396.21	2920.56	3327.86	3235.78	17505.9	16317.6	14356.3	9056.76
ENSGALG00000003922	7674.77	7873.87	8659.37	8718.13	9220.75	5206.14	8865.14	10211.2	9404.28	12962.5	12436.1	9414.76	10136.9	10226.7	8467.76	12955.5	13433.6	2620.49	3720.78	740.857	599.085
ENSGALG00000003923	117472	105810	110086	117618	116620	114437	93257.8	121611	94692.1	102909	101035	91071.5	95485	64267.3	54903.9	21085.5	19711.9	8970.14	12684.5	9753.64	8497.95
ENSGALG00000003924	1200.28	1177.39	1241.72	1199.24	1137.24	1305.39	1165.47	1042.81	1182.96	1193.12	1212.4	1235.31	1161.1	1091.73	1054	1150.64	1120.91	1136.47	1331.09	1493.38	1344.17
ENSGALG00000003925	4.56133	3.3872	55.3208	0	0	0	2.70567	2.04605	12.6317	2.35329	0	3.11788	2.52414	1.87154	3.57692	0	4.32784	0	0	0	0
ENSGALG00000003928	11.0775	4.06463	8.6647	5.59811	0	6.42099	2.70567	0	12.6317	2.35329	0	0	6.94138	0	2.38461	7.19149	0	10.4264	0	0	0
ENSGALG00000003929	906.402	946.382	877.801	784.98	790.054	899.581	804.262	744.763	772.427	817.768	754.227	945.342	805.831	784.173	741.019	967.256	849.699	1042.64	1105.59	775.858	865.905
ENSGALG00000003930	228.067	237.104	319.261	271.819	237.921	263.261	433.584	429.671	455.372	439.477	413.33	357.933	388.717	585.167	516.865	677.798	647.733	284.987	250.558	75.8357	25.1716
ENSGALG00000003932	7657.83	8300.66	7627.6	7232.76	5888.56	7600.53	6440.86	6512.59	6605.74	5193.12	6373.57	6487.69	5667.32	5746.86	6230.99	2364.2	2606.8	8056.1	8569.07	12577.1	14488.8
ENSGALG00000003933	4570.45	4164.22	4723.6	4867.25	5291.81	6356.14	4916.21	4925.53	4563.83	4745.41	4857.06	4960.55	5369.47	4428.68	4162.94	2371.39	2699.13	10301.2	12609.3	42258	37893.4
ENSGALG00000003935	451.572	415.27	539.211	493.256	398.26	320.407	434.937	401.709	466.74	314.752	307.555	354.815	341.39	323.776	354.115	296.649	272.654	107.739	125.279	186.673	145.996
ENSGALG00000003936	3624.96	3470.52	3215.27	3101.35	3878.51	3249.02	3077.7	3219.81	3085.29	3258.72	3602.7	3388.52	3411.37	2996.33	2778.67	2445.11	2306.74	4031.53	3689.46	3085.93	3654.92
ENSGALG00000003937	1844.08	2001.83	1816.25	2187	1977.72	2038.02	1969.73	1885.1	1772.22	2139.14	2245.44	2110.18	2206.1	2439.86	2082.96	3106.72	2895.32	1449.26	1829.07	1691.72	2003.66
ENSGALG00000003939	7088.96	4930.4	6259.25	6655.53	6343.06	4979.48	4119.39	5226.98	4701.51	4128.84	4310.94	4435.5	5072.25	3574.63	5216.34	1067.94	894.42	1167.75	1374.93	1125.87	1011.9
ENSGALG00000003941	2910.13	2602.72	2639.4	2732.5	2583.52	2831.01	2705.67	2947.68	2794.13	3009.86	3303.19	3135.97	3118.57	2807.3	2611.75	3049.19	3421.88	2182.58	2464.86	2228.4	2376.2
ENSGALG00000003942	2841.71	2822.21	2895.34	2902.31	2833.08	3031.35	3085.82	2814.69	3053.08	2848.66	3300.32	3233.25	2925.48	3272.07	2915.79	4313.1	3805.61	4545.89	4002.66	4077.63	4334.56
ENSGALG00000003944	463.953	310.945	376.581	421.724	320.677	368.565	277.332	336.917	305.687	180.615	141.993	223.864	289.014	221.465	217.596	115.064	109.639	48.6563	37.5836	64.1687	40.2746
ENSGALG00000003947	13269.6	15413.8	14802	14389.6	13374	11247.6	15205.9	13791.8	14582	15725.9	16507.3	15714.8	14295.5	17717.2	16307.8	20984.8	19385.8	17443.3	15731.9	14595.5	14836.2
ENSGALG00000003948	2520.46	2239.61	2942	2529.1	1932.47	2696.17	1933.88	2076.06	1844.86	2622.15	2047.11	2065.91	2815.04	1986.32	1790.84	2540.39	2513.03	2186.06	2242.49	4637.65	5854.93
ENSGALG00000003950	3559.14	3581.62	3405.89	3422.31	3421.41	3374.87	3335.42	3329.61	3456.66	3221.06	3504.4	3579.33	3247.3	3407.44	3207.31	3691.03	3556.04	3805.62	3479.62	6271.03	6403.67
ENSGALG00000003952	47.5682	53.5177	31.9927	47.895	39.4381	19.263	43.9672	55.9255	78.3164	45.8891	75.3078	87.3007	90.8689	91.0814	50.673	43.1489	40.3932	48.6563	46.9795	0	10.0687
ENSGALG00000003955	3089.33	2745.66	2676.06	2489.29	3267.54	3135.37	2562.27	3168.65	2303.39	2679.22	3764.81	2427.58	3369.72	3887.18	4046.69	4656.49	4487.97	8949.29	9373.98	7758.58	8251.27
ENSGALG00000003958	1004.8	1203.81	943.786	1274.5	1117.84	1105.05	1171.56	1314.93	1272.01	1289.6	1394.06	1274.59	1296.78	1651.94	1462.96	1405.94	1279.6	1129.52	1121.25	775.858	825.63
ENSGALG00000003959	3553.28	3615.49	3525.2	3891.31	3838.42	3567.5	3864.38	3838.4	4638.35	3822.92	3930.38	3917.93	4540.29	4502.29	4589.78	4171.07	3717.61	6565.13	4838.89	4305.14	4616.48
ENSGALG00000003965	0	0	4.66561	0	0	0	0	0	0	0	0	0	0	0	0	0	0	0	0	0	10.0687
ENSGALG00000003966	29586.1	28102.2	28905.4	25960.9	25877.2	30236.4	27399.7	25069.6	30087.4	24771.9	26359.4	28821.1	28033.1	27051.8	28301.8	48916.5	45769.8	47815.3	41952.7	40367.9	38945.6
ENSGALG00000003969	3741.6	3982.66	4373.67	3882.6	3919.24	4010.55	3852.88	3729.96	3565.92	4471.25	4302.32	4343.84	4173.66	4174.15	3635.34	5992.31	6063.3	6401.78	6320.31	7636.08	7596.8
ENSGALG00000003972	725.903	486.401	813.149	784.358	605.795	814.182	515.431	700.432	710.532	288.278	318.477	250.054	471.383	310.051	442.942	528.575	591.471	2815.12	3009.82	10885.3	10028.4
ENSGALG00000003973	2650.79	2455.72	2763.37	3253.75	3060.65	3116.11	2807.81	3291.42	2732.23	3731.73	3326.76	3680.97	4515.68	3677.57	2940.82	2268.92	2502.93	3041.02	3113.18	2193.4	1943.25
ENSGALG00000003976	626.206	664.568	727.835	633.209	660.749	857.844	643.274	570.849	568.425	572.437	470.242	594.892	558.465	588.91	573.5	354.181	454.423	295.413	425.948	425.847	548.742
ENSGALG00000003977	2798.05	2819.5	2933.33	3013.03	3220.34	3622.72	2842.99	2827.65	2666.55	3190.47	3255.48	3018.11	3197.45	3252.1	2970.04	3946.33	3765.22	4858.68	5039.34	7408.57	7903.9
ENSGALG00000003978	4.56133	3.3872	3.33258	0	3.87915	0	8.11702	0	0	2.35329	5.74868	0	0	0	3.57692	5.39362	2.88523	0	0	0	0
ENSGALG00000003979	675.077	599.534	628.524	556.701	636.828	609.352	576.309	586.535	620.847	554.199	543.826	603.622	465.703	433.572	582.442	390.138	421.243	448.333	576.282	484.182	563.845
ENSGALG00000003980	20.8518	13.5488	10.6642	29.8566	28.4471	16.0525	25.7039	23.8706	22.737	24.1212	35.067	19.9545	12.6207	28.073	48.2884	35.9575	27.4096	13.9018	0	0	0
ENSGALG00000003985	1972.45	1401.62	1642.96	1994.17	1606.62	2026.46	1899.38	1594.56	1758.33	1729.08	2124.14	2127.02	1742.29	2255.82	1998.31	2346.22	2210.08	1550.05	1421.91	1102.54	1132.72
ENSGALG00000003986	781.943	806.83	827.146	733.975	762.254	936.822	638.539	730.441	730.111	827.181	893.921	819.38	955.386	952.611	789.903	589.702	724.192	2356.36	2208.04	1569.22	1248.51
ENSGALG00000003987	211.776	216.103	181.959	212.106	230.163	244.64	243.511	226.43	220.423	265.333	268.464	265.644	191.834	260.767	265.288	293.053	375.079	434.432	497.983	402.513	362.472
ENSGALG00000003990	538.889	523.66	410.574	545.505	493.299	529.09	522.871	502.647	498.951	537.138	492.087	550.618	454.345	482.856	537.73	532.17	548.193	583.876	447.872	262.508	236.614
ENSGALG00000003991	1631	1816.89	1708.28	1639	1581.4	1590.48	1786.42	1602.06	1843.59	1554.35	1624.58	1805.25	1582	1895.87	1687.11	2421.73	2195.66	2012.29	1832.2	2035.9	1726.78
ENSGALG00000003995	909.008	968.06	994.441	977.804	949.746	947.096	986.218	965.055	908.218	1012.5	1016.94	1121.19	945.289	951.988	918.672	767.692	796.322	733.321	826.84	781.691	729.978
ENSGALG00000003999	2936.85	2906.89	2478.77	2971.35	2516.92	3292.68	3565.4	3017.93	2962.76	3258.13	3686.06	2698.22	3514.86	3590.23	3996.61	5030.45	5186.19	3235.65	3758.36	4141.8	4032.5
ENSGALG00000004002	2493.09	2560.04	2442.11	2621.16	2689.55	2729.56	2455.4	2481.86	2316.65	2824.53	3096.24	2801.73	3184.83	3093.02	2496.09	3372.81	3946.99	5991.68	6586.53	5238.5	4858.13
ENSGALG00000004003	2827.37	3179.22	3123.29	3487	2617.78	2865.05	2725.97	2807.19	2638.76	2482.72	2479.98	2706.32	2584.72	2406.79	2576.57	2279.7	2143.72	1563.95	1522.14	2140.9	2028.83
ENSGALG00000004004	3386.46	3809.24	3791.14	3241.31	3179.61	3197.65	3455.82	3250.5	3275.39	2950.44	2929.53	2926.45	2948.19	2802.94	3268.11	2047.78	1843.66	1699.5	2154.79	1382.54	1847.6
ENSGALG00000004005	2218.76	2133.26	2454.78	2111.11	2246.68	2083.61	2153.04	1898.74	2207.39	2212.68	2398.93	2216.19	2038.87	1895.87	1967.31	1436.5	1519.07	2338.98	2395.96	2753.42	2532.27
ENSGALG00000004009	149.872	120.584	119.306	106.986	101.505	130.988	123.785	143.224	120.633	85.3067	68.4094	132.198	97.1793	96.0721	134.135	75.5107	76.4585	52.1318	137.807	151.671	110.755
ENSGALG00000004017	1509.8	1438.88	1558.98	1434.98	1576.88	1503.8	1321.72	1476.57	1378.12	1233.12	1188.83	1094.38	1181.93	1019.99	1104.67	627.458	633.307	493.514	400.892	536.684	629.291
ENSGALG00000004019	527.16	522.305	479.891	524.978	490.713	523.311	457.259	471.956	447.793	427.122	468.518	506.968	545.845	529.644	456.057	442.277	461.636	351.021	341.385	414.18	412.815
ENSGALG00000004028	1107.1	928.091	817.815	980.914	844.363	637.604	997.717	1047.58	905.06	1240.77	960.605	1020.8	988.2	845.934	918.672	731.734	885.764	344.07	400.892	280.009	196.339
ENSGALG00000004033	308.867	345.494	353.92	330.289	332.314	292.797	368.648	387.386	334.739	343.58	289.159	275.621	296.586	326.895	302.25	231.926	214.949	34.7545	109.619	140.004	226.545
ENSGALG00000004034	6759.24	7247.24	7317.67	7240.22	6747.79	6565.46	6609.28	6098.6	6905.11	7621.13	7346.24	7352.59	7521.3	6939.65	6486.15	10274.8	9242.82	10228.3	8963.7	15313	14413.3
ENSGALG00000004035	40.4004	42.6787	26.6606	37.3207	40.7311	12.842	8.11702	6.82018	25.8949	31.1811	41.3905	36.1675	41.6483	37.4307	36.3654	48.5426	59.1471	66.0336	84.5632	46.6681	30.206
ENSGALG00000004037	893.369	1064.93	1108.42	1000.2	884.447	587.521	842.817	923.452	1011.8	1310.19	1017.52	802.543	913.738	1105.45	806.595	1096.7	967.993	357.972	328.857	46.6681	65.4463
ENSGALG00000004038	885.55	716.053	918.458	762.587	830.786	757.677	967.278	972.557	989.692	843.066	860.003	798.178	805.2	927.034	797.653	809.043	706.88	955.749	905.139	810.859	951.488
ENSGALG00000004039	2874.29	2914.34	2999.32	2746.18	2681.14	2710.94	2326.2	2432.08	2765.07	2657.45	2562.76	2668.91	2465.45	2258.32	2349.44	2725.58	2350.02	2849.87	2248.75	3202.6	3065.91
ENSGALG00000004040	6875.88	6047.5	6493.19	5978.78	6223.46	5941.98	6421.24	6206.36	6150.36	5423.74	6839.21	6076.13	5907.74	5426.83	6080.17	6429.19	6009.93	6711.1	6094.81	6387.7	6735.93
ENSGALG00000004042	639.238	795.991	737.833	752.635	735.746	844.36	650.038	740.671	573.478	613.032	657.65	624.824	734.524	775.439	770.23	512.394	626.094	2655.25	3391.92	3091.76	2245.31
ENSGALG00000004044	65.8135	29.8073	637.855	18.0384	32.3263	35.9575	10.8227	27.9627	49.2635	12.9431	8.04816	15.5894	8.20345	22.4584	26.2307	8.98936	4.32784	0	0	0	0
ENSGALG00000004045	1200.93	1184.84	1229.72	1339.19	1304.04	1325.29	1156.68	1141.02	1267.59	1007.21	1143.99	907.304	1087.9	887.108	1137.46	693.979	789.109	483.088	460.399	472.515	453.09
ENSGALG00000004046	1735.26	1711.89	1691.62	1489.1	1373.87	1478.11	1302.78	1278.1	1222.11	983.086	828.96	1055.72	894.176	852.172	907.942	204.958	210.622	351.021	366.44	186.673	201.373
ENSGALG00000004047	2076.06	2337.16	2113.52	2238.62	2307.45	2497.77	2166.57	1998.31	1925.07	1938.52	2051.71	2233.03	2369.53	2194.69	1958.36	1736.75	1813.36	2634.39	2749.87	2665.92	2451.72
ENSGALG00000004048	11896	11360.7	12822.4	10714.2	11042	12304.5	10337.7	11293.5	9973.97	10632.7	9990.64	9470.88	9622.01	9304.03	9508.65	10751.3	11360.6	3256.5	4513.17	4771.82	3805.95
ENSGALG00000004049	3048.92	2906.21	3387.9	3574.08	3439.52	3748.57	3428.77	3569.68	2909.71	3137.52	3997.06	3296.85	3528.74	4012.57	3988.86	4178.26	3983.05	7548.68	7848.72	6807.72	6489.25
ENSGALG00000004052	3632.78	3734.72	3602.52	3496.33	3383.27	3514.85	3622.22	3456.47	3699.19	3141.64	3610.75	3239.48	3668.2	3777.38	3659.19	3870.82	3694.53	4723.14	4484.98	5180.16	6036.16
ENSGALG00000004055	505.656	787.184	847.141	771.295	771.952	401.954	627.716	534.702	677.69	700.103	755.377	650.391	583.076	432.325	491.23	778.479	799.208	601.253	416.552	641.687	669.566
ENSGALG00000004057	1275.22	1271.55	1404.35	1449.91	1357.06	1374.73	1251.37	1194.21	1381.27	1259.6	1168.71	1374.99	1305.61	1335.65	1290.67	1165.02	1171.4	2293.8	1916.77	2315.91	1852.63
ENSGALG00000004058	1341.03	833.927	1005.11	1041.25	775.184	812.255	928.046	1104.87	946.744	698.927	753.078	907.928	785.007	605.13	738.038	391.936	390.948	955.749	1064.87	1359.21	1404.58
ENSGALG00000004059	344.706	340.074	359.252	345.217	362.054	350.586	285.449	366.244	339.161	252.39	285.135	222.617	230.959	287.593	222.961	127.649	148.589	79.9354	112.751	29.1676	15.103
ENSGALG00000004063	1536.52	1627.89	1618.97	1615.99	1630.54	1698.35	1301.43	1315.61	1332.64	2029.71	1792.44	1716.71	1658.36	1862.8	2142.58	1731.35	1810.48	2968.04	2828.17	2636.75	2713.5
ENSGALG00000004064	11.7291	2.70976	6.66515	6.84214	9.05136	6.42099	3.38209	10.9123	4.42109	5.2949	12.0722	8.73007	6.94138	4.99076	4.17307	16.1809	25.967	0	12.5279	17.5006	20.1373
ENSGALG00000004065	716.781	858.993	687.177	748.903	807.511	848.213	675.742	736.579	656.216	675.394	718.586	704.642	690.983	871.512	688.557	456.66	497.702	385.775	366.44	513.35	528.605
ENSGALG00000004066	49.523	46.7433	29.9932	41.0528	31.0332	56.5047	48.7021	32.7369	32.2108	38.2409	25.2942	38.6618	67.5207	62.3845	56.6346	80.9043	51.9341	31.2791	12.5279	81.6693	45.309
ENSGALG00000004068	1663.58	1524.92	1623.63	1551.92	1781.82	1620.02	1626.11	1501.8	1616.85	1526.11	1676.32	1552.08	1596.52	1760.49	1560.13	1707.98	1569.56	2262.52	2208.04	2630.92	2154.69
ENSGALG00000004069	13.0324	10.839	0	4.35409	6.46526	9.63149	3.38209	4.77412	6.31584	2.35329	10.3476	11.2244	12.6207	5.61461	7.15384	3.59575	7.21307	17.3773	9.39591	23.3341	30.206
ENSGALG00000004070	1041.29	1068.32	1030.43	1438.09	1327.32	1196.23	1120.15	1401.55	1047.8	1144.87	1020.39	1245.28	1452.64	1127.91	868.595	332.606	295.736	305.84	378.968	2706.75	2743.71
ENSGALG00000004071	88.6202	84.0024	135.303	67.7994	90.5136	62.2836	117.697	67.5198	175.58	114.134	56.3371	57.3691	80.7724	55.5222	102.538	48.5426	57.7045	38.23	43.8476	35.0011	15.103
ENSGALG00000004074	3.90971	0	0	0	1.29305	6.42099	0	0	0	2.35329	7.47329	2.49431	3.78621	1.87154	4.17307	35.9575	31.7375	31.2791	18.7918	11.667	0
ENSGALG00000004078	584.502	598.179	578.535	474.595	568.296	344.807	490.403	398.98	517.267	182.968	224.774	276.244	412.696	295.079	307.019	501.607	592.914	740.271	679.637	565.851	488.33
ENSGALG00000004079	2463.12	3101.32	2806.03	2771.07	3180.91	3013.37	2742.2	2579.39	2530.76	2822.77	2570.24	2545.44	2715.34	3288.91	2990.31	2660.85	2818.87	3169.61	3329.28	2870.09	3367.97
ENSGALG00000004081	293.228	292.654	415.239	399.332	369.166	337.102	303.712	267.351	330.318	382.998	321.926	416.549	388.717	354.344	342.788	382.947	369.309	413.579	328.857	746.69	810.527
ENSGALG00000004082	4559.38	4524.62	4822.24	4459.83	4705.41	4945.45	4709.9	4902.34	4672.46	4232.98	4185.04	3637.95	4329.53	4462.36	4534.34	3827.67	4047.97	5776.2	6602.19	7799.41	8558.36
ENSGALG00000004083	57.9941	30.4848	35.3253	65.9333	44.6103	58.431	62.2305	51.8334	69.4742	250.037	231.672	130.951	224.648	278.235	158.577	57.5319	80.7863	10.4264	25.0558	23.3341	15.103
ENSGALG00000004085	1210.06	1186.2	1109.75	1250.24	1207.71	1124.96	1213.49	1198.99	1208.22	919.548	1083.05	1216.6	1041.84	1086.11	1133.29	507	499.144	559.548	570.018	1172.54	1268.65
ENSGALG00000004087	1849.29	1656.34	1784.93	1502.78	1512.87	1605.25	1583.5	1614.34	1602.96	1289.6	1215.27	1038.88	1457.06	1216.5	1371.75	400.926	543.865	510.892	497.983	361.678	302.06
ENSGALG00000004088	5209.04	5409.35	5239.48	5331.89	4952.39	5778.25	4497.51	4941.22	4743.19	4549.5	4809.92	4593.27	4487.29	4040.64	4540.3	3385.39	3375.71	3572.77	4046.5	2135.07	2718.54
ENSGALG00000004093	48.2198	47.4207	97.3113	64.0673	28.4471	132.914	15.5576	30.0088	41.6845	15.8847	6.89842	15.5894	13.2517	9.35768	11.9231	12.5851	8.65568	13.9018	0	105.003	25.1716
ENSGALG00000004096	67.1167	58.2598	90.6461	34.2107	39.4381	48.1574	47.3493	53.1974	44.8425	44.1242	30.468	38.0382	39.1241	27.4492	48.8846	7.19149	0	13.9018	0	23.3341	0
ENSGALG00000004097	674.426	711.988	665.849	618.28	550.84	409.017	493.785	610.406	485.688	501.25	474.841	483.272	475.8	426.71	516.269	496.213	502.029	580.401	501.115	449.181	473.227
ENSGALG00000004098	1179.43	1456.49	1289.04	1323.02	1413.95	1564.15	1535.47	1463.61	1503.17	1570.82	1951.68	1706.11	1813.59	2210.28	1982.21	3135.49	3117.49	3802.15	3266.64	2234.24	2673.23
ENSGALG00000004101	0	0	0	0	0	0	0	0	0	0	0	0	0	0	0	0	0	0	0	0	0
ENSGALG00000004102	2.60648	0	0	6.22012	0	3.2105	0	0	4.42109	0	0	0	1.26207	0	0	0	0	10.4264	0	0	0
ENSGALG00000004103	20.2002	16.2585	8.6647	8.08616	12.9305	21.8314	6.08777	11.5943	15.7896	8.82483	13.7968	19.3309	17.669	19.963	13.1154	16.1809	24.5244	20.8527	72.0353	40.8346	65.4463
ENSGALG00000004104	3394.28	3554.52	3364.57	3347.67	3687.14	3563.01	3451.76	3730.64	3367.61	3776.44	3782.06	3790.72	3805.14	3909.01	3418.34	5963.54	6125.34	3906.41	3971.34	4445.14	5109.84
ENSGALG00000004106	2243.52	2238.26	2236.16	2629.25	2572.53	1619.37	2811.2	2359.78	3858.98	2710.99	2574.26	2532.35	2694.52	2862.83	2989.71	4697.84	4089.81	3934.21	3244.72	1347.54	1595.88
ENSGALG00000004107	56671.9	52278	56871.8	51564.2	54231.2	59261.9	48190.8	54053.3	52223.8	43637.6	44460.9	49704.7	46935.1	40266.1	46948.3	24073.5	22219.1	35498.3	32043.2	83991	92485.7
ENSGALG00000004108	1537.82	1896.83	1861.58	1829.96	1755.32	1680.37	1596.35	1852.36	1608.64	1752.02	1672.29	1474.76	1658.36	2022.51	1858.81	2597.93	2693.36	2519.7	2311.39	2158.4	1842.56
ENSGALG00000004110	903.144	1091.35	983.11	1115.89	1055.78	1076.8	1002.45	978.696	877.902	952.494	1176.76	1078.16	1007.13	1361.85	1166.67	1281.88	1243.53	1438.84	1462.63	869.194	805.493
ENSGALG00000004111	19.5486	21.678	15.3299	14.9283	14.8701	15.4104	25.7039	32.0548	18.9475	34.1227	109.225	28.061	25.2414	16.22	41.7307	0	0	10.4264	0	0	15.103
ENSGALG00000004112	1402.28	1238.36	1409.68	1233.45	1270.42	1267.5	1242.58	1250.14	1244.85	1123.11	1139.96	1252.77	1174.99	1043.07	1005.11	952.873	806.421	851.486	826.84	641.687	548.742
ENSGALG00000004113	613.173	536.532	441.233	712.826	764.84	1113.4	453.877	667.695	543.162	505.369	459.32	470.8	436.676	316.913	388.692	98.883	62.0324	72.9845	97.091	110.837	55.3776
ENSGALG00000004115	6119.35	6573.19	6565.18	6853.95	6609.43	7174.81	6602.52	6827.68	6730.16	7559.35	7937.21	7593.29	7827.98	8770.64	7940.17	9816.39	9714.56	10158.7	10191.4	9269.46	10260
ENSGALG00000004116	10.4259	6.09695	15.3299	8.08616	20.6888	13.4841	10.8227	23.1886	20.8423	15.2964	5.74868	6.23577	6.31034	4.36692	13.7115	0	0	0	0	0	0
ENSGALG00000004120	0	2.03232	0	0	5.17221	1.9263	0	0	0	4.70658	2.29947	0.623577	0	6.23845	2.38461	0	0	0	0	0	0
ENSGALG00000004121	1935.31	2616.27	2043.54	2269.1	2045.61	2028.39	1442.12	1606.15	1737.49	1337.26	1120.99	1478.5	1286.68	1340.02	1538.67	731.734	685.241	347.545	382.1	320.844	367.506
ENSGALG00000004122	9933.93	12403.2	11674	11777.2	12028.6	10407.1	12024.7	12774.2	12819.3	12143	13180	11806.8	11134.6	13133.2	12698.7	9526.93	8378.7	9348.97	8666.16	10220.3	9942.8
ENSGALG00000004123	140.75	115.165	98.6443	115.694	127.366	128.42	95.375	103.667	147.159	123.548	102.901	132.198	106.014	86.7145	102.538	82.7022	72.1307	45.1809	34.4517	0	10.0687
ENSGALG00000004127	456.785	409.173	477.225	403.686	367.873	419.933	366.619	436.491	414.319	286.513	339.747	347.956	440.462	333.757	648.615	206.755	171.671	719.419	726.617	3400.94	3221.97
ENSGALG00000004128	650.316	609.695	638.522	459.045	532.737	473.227	267.862	403.073	409.266	284.16	366.766	395.971	461.917	423.591	493.615	791.064	725.634	3607.52	2950.32	1289.21	1218.31
ENSGALG00000004129	1.95486	4.06463	0	4.35409	6.46526	0	2.02926	4.09211	3.15792	7.05987	5.17382	4.36504	5.67931	0	2.98077	0	0	20.8527	0	0	0
ENSGALG00000004133	4843.48	5335.51	5067.52	5124.76	5139.88	4606.42	5148.9	5371.57	5261.73	5269.01	5266.37	5117.69	4797.12	6092.47	5665.84	5555.43	5471.83	4059.33	3893.04	3570.11	3841.19
ENSGALG00000004134	2.60648	0	2.66606	0	0	0	0	0	0	0	0	0	0	0	0	0	0	0	0	0	0
ENSGALG00000004140	1477.87	1730.18	1349.03	1685.65	1563.3	1897.4	1376.51	1312.88	1228.43	1449.04	1545.82	1455.43	1523.32	1397.41	1412.29	1745.73	1703.73	1720.35	1938.69	910.029	750.115
ENSGALG00000004141	0	0	0	0	0	0	0	0	0	0	0	0	0	0	0	0	2.88523	10.4264	0	0	0
ENSGALG00000004143	6562.45	19638.3	6259.91	20558.1	6487.24	5177.89	6252.14	19252.7	20047.1	21049	11195.6	20851.2	21159.2	6882.88	6753.23	9181.74	7736.73	7142.06	14967.7	10290.3	15455.4
ENSGALG00000004144	2280.67	2562.07	2254.16	2826.42	2134.18	2736.63	2443.9	2286.81	2339.39	2703.93	2820.3	2628.38	2860.48	3410.56	2990.31	4473.11	4278.79	4031.53	3846.06	2450.08	2617.85
ENSGALG00000004146	11.0775	10.839	6.66515	5.59811	0	10.2736	11.4991	12.9583	3.15792	5.88322	8.62303	0	10.0965	9.35768	9.53845	147.426	150.032	48.6563	46.9795	0	0
ENSGALG00000004150	2349.09	2245.71	2382.79	2774.8	2554.42	2606.92	2517.63	2468.9	2055.17	1917.34	1856.83	1563.31	1989.65	2106.72	1949.42	1130.86	978.092	4650.16	5628.15	21076.5	23444.9
ENSGALG00000004152	1235.47	1234.97	1376.35	1191.78	1329.26	1233.47	1294.66	1192.85	1265.69	1250.77	1285.98	1343.81	1411.62	1223.36	1236.42	1445.49	1315.66	1671.69	1434.44	1120.04	981.694
ENSGALG00000004153	678.987	730.279	787.155	638.185	784.882	665.857	763.676	842.974	791.375	864.834	822.062	752.034	741.465	774.192	597.942	837.809	890.092	886.24	782.992	735.023	785.355
ENSGALG00000004155	23.4583	25.7427	345.255	32.3446	13.577	70.6309	10.8227	19.0965	11.3685	13.5314	2.29947	12.4715	15.7759	11.2292	15.5	14.383	5.77045	837.584	786.124	64.1687	20.1373
ENSGALG00000004156	2439.01	2512.62	2440.78	2440.15	2546.02	2626.18	2418.2	2515.28	2446.76	2320.93	2693.83	2456.27	2811.89	2663.19	2690.44	3712.61	3681.55	3670.08	3451.43	2899.26	3040.74
ENSGALG00000004160	5597.41	6663.29	6148.61	6969.65	6559	6293.21	7084.81	6962.04	6050.57	8726.58	8623.03	7805.93	7821.04	9390.74	7538.96	14568.2	13453.8	9342.02	8973.09	7064.39	8090.17
ENSGALG00000004161	3441.2	3167.03	3844.46	4430.59	3866.22	3231.04	3396.97	3493.3	4709.09	4649.51	4962.26	4345.08	3984.35	3514.74	3748.02	3849.25	3492.57	1835.04	1459.5	939.196	961.557
ENSGALG00000004162	1786.74	2299.23	1682.29	1818.14	1881.39	2803.4	1737.72	1743.24	1933.28	1121.34	1323.35	1363.76	1519.53	1118.55	1314.52	913.319	874.224	1077.39	1252.79	1470.05	936.385
ENSGALG00000004163	0	0	0	0	0	0	0	0	0	0	0	0	0	0	0	0	0	0	0	0	0
ENSGALG00000004165	2485.93	2779.53	2628.74	2850.06	2569.94	2640.31	2391.14	2432.08	2488.44	2399.18	2396.05	2636.48	2387.83	2345.66	2174.17	1603.7	1633.04	1748.15	1669.34	1989.23	2119.45
ENSGALG00000004166	1346.9	1206.52	1248.38	1417.57	1380.33	1362.53	1205.38	1241.95	1260.01	1361.97	1273.33	1416.14	1422.35	1245.19	1104.08	1684.61	1895.59	2557.93	2496.18	2187.57	1600.92
ENSGALG00000004167	550.618	752.635	412.573	392.49	492.006	493.132	416.674	437.855	487.583	444.772	637.529	596.763	320.565	169.686	426.846	35.9575	34.6227	34.7545	21.9238	105.003	125.858
ENSGALG00000004168	2530.89	2468.59	2581.41	2667.19	2782	2723.78	2619.77	2513.24	2663.39	2250.92	2493.2	2244.25	2298.86	2301.36	2262.4	2626.69	2534.67	2450.19	2499.31	2385.91	2733.64
ENSGALG00000004169	5629.99	5879.49	6115.28	5290.22	6229.92	5600.39	5501.99	5091.26	4738.14	4346.52	4021.78	3965.95	4405.25	4008.2	4354.9	1993.84	2103.33	2703.9	3050.54	2438.41	2215.11
ENSGALG00000004170	6204.72	6363.86	7843.55	8230.47	7253.37	7061.81	5546.63	7406.03	5722.15	5317.84	4385.67	5491.22	6211.27	4397.48	4201.09	3565.18	3521.42	5227.08	4387.89	6352.7	8412.37
ENSGALG00000004171	1804.33	2097.35	2219.5	2233.02	2299.05	2038.02	2192.27	2205.65	2148.02	2278.57	2340.86	2155.08	2158.77	2375.6	2041.23	3050.99	3064.11	3645.75	3457.69	7811.08	7682.39
ENSGALG00000004172	2809.13	2696.21	2730.05	2662.21	2655.93	3030.71	2431.05	2463.45	2416.44	2553.91	2377.08	2674.52	2421.28	2207.16	2176.56	2531.4	2409.16	2272.95	2001.33	1802.56	1787.19
ENSGALG00000004173	6.51619	0	21.995	7.46415	14.2236	13.4841	13.5284	17.7325	15.158	15.2964	5.17382	14.3423	14.5138	9.35768	11.9231	0	0	0	12.5279	0	0
ENSGALG00000004174	3224.21	3305.9	3119.29	3363.84	3353.53	3144.36	2920.1	3286.64	3102.34	3159.88	3038.75	3005.64	2986.69	2678.79	2862.73	2184.42	2021.1	1355.43	1324.82	2199.24	2547.37
ENSGALG00000004176	2326.93	2232.84	2597.41	2075.66	1973.84	2230.65	2008.96	1906.92	2355.18	1669.07	2075.28	2309.73	2146.15	2017.51	1978.04	3085.15	2709.23	5543.35	4566.41	7466.9	7511.22
ENSGALG00000004179	1097.98	1073.74	1141.07	1163.79	978.193	856.56	1141.12	1008.02	1106.53	1174.29	1180.78	1154.24	938.348	1089.23	1169.06	1330.43	1211.8	611.68	604.47	373.345	458.124
ENSGALG00000004180	2873.64	3074.9	2754.04	3263.7	2850.53	3019.15	2489.22	2807.87	2560.44	2540.96	2534.02	2630.25	2372.69	2666.94	2554.52	1947.1	1702.28	2446.72	2198.64	1417.55	1334.1
ENSGALG00000004184	361683	322867	312117	229292	372743	327858	354031	335272	298403	231678	217579	280590	239227	184478	207765	33007.1	29854.9	17568.4	20909	26122.5	26873.3
ENSGALG00000004186	943.544	1022.93	899.796	990.244	974.314	1147.43	986.218	1072.81	1059.8	979.556	934.736	1091.26	929.514	967.584	1059.96	1407.73	1345.96	2085.27	1985.67	1598.38	1711.67
ENSGALG00000004189	1073.87	919.962	987.776	1095.36	943.281	1126.88	806.967	965.055	865.902	832.476	894.495	894.833	886.603	922.667	830.442	462.053	566.947	1522.25	1753.9	3616.78	3473.69
ENSGALG00000004190	4418.63	3899.34	3937.77	3468.34	3817.09	4472.86	3572.17	3948.2	3433.29	3724.67	3963.14	3582.45	3459.96	3070.57	3079.13	2881.99	2869.36	2929.81	2853.22	2852.59	2587.65
ENSGALG00000004191	3273.73	2879.79	2838.69	3628.82	3035.44	3715.83	2579.86	3117.5	2886.34	3032.8	2555.29	3429.05	2593.55	1735.54	2282.08	1474.26	1543.6	1063.49	1183.88	1137.54	1112.59
ENSGALG00000004192	907.053	1201.78	1165.74	1349.14	1199.95	1212.93	1051.15	1168.98	911.376	1300.78	1200.9	1189.16	1287.94	1356.24	1287.1	1512.01	1474.35	1609.13	1506.48	1563.38	1530.44
ENSGALG00000004193	267.815	243.201	288.601	297.322	234.689	240.787	207.66	257.121	288.002	250.625	231.097	217.628	242.948	230.823	190.769	246.309	302.949	312.791	328.857	385.012	352.403
ENSGALG00000004195	3009.83	3120.28	3376.57	3776.24	3700.71	2374.48	3380.74	3603.78	3575.4	4610.68	4711.62	3654.16	3620.88	3909.01	3111.32	4793.13	4656.76	1671.69	1747.64	1067.53	966.591
ENSGALG00000004196	6.51619	8.80671	6.66515	11.8182	10.3444	43.0206	11.4991	0	32.2108	7.64819	9.1979	7.48292	15.1448	0	8.9423	3.59575	4.32784	10.4264	9.39591	87.5028	25.1716
ENSGALG00000004197	1337.12	1423.3	1209.06	1540.1	1314.39	1346.48	1322.4	1397.45	1410.96	1351.38	1525.13	1370	1513.22	1572.09	1420.04	1691.8	1615.73	1181.65	1068	1067.53	875.973
ENSGALG00000004198	750.013	804.12	1047.1	752.013	668.508	2204.33	624.334	711.345	657.479	953.67	701.34	757.022	730.107	890.851	1074.86	1240.53	1328.65	3802.15	3977.6	2700.92	4123.12
ENSGALG00000004199	331.674	236.426	372.582	329.045	319.384	415.438	324.681	368.29	333.476	264.745	439.2	356.062	301.003	304.436	239.057	388.341	379.407	726.37	698.429	1802.56	1908.01
ENSGALG00000004200	1759.37	1800.63	1838.92	1844.27	1929.88	1867.22	1764.78	1945.11	1759.59	1997.94	2266.71	1931.84	2087.46	2481.03	1976.25	2574.55	2531.79	3023.64	3144.5	5273.5	5054.47
ENSGALG00000004203	534.979	1808.08	1710.95	1697.47	1797.34	653.015	1565.91	1638.89	1596.64	1730.26	2004.57	605.493	1869.12	2109.22	772.615	1535.38	1116.58	3544.96	3344.94	3453.44	3675.06
ENSGALG00000004204	5118.47	5628.16	5138.17	4721.7	5081.69	5364.1	4845.86	5293.82	4713.51	4444.19	4561.58	4548.99	4860.86	5398.13	5238.4	4838.08	4649.54	8389.74	7779.81	11357.9	10541.9
ENSGALG00000004205	1876.66	1593.34	2484.1	1823.12	1718.47	1715.05	1781.01	1986.72	2146.75	1832.62	1502.13	1145.51	1727.77	1401.16	1375.33	1832.03	1946.09	1748.15	1644.28	2269.24	2134.56
ENSGALG00000004209	211.125	136.843	178.626	220.814	274.773	240.145	236.07	298.724	145.264	330.049	334.573	233.218	335.71	257.648	315.365	485.426	486.161	340.594	394.628	186.673	115.79
ENSGALG00000004212	9168.28	9079.04	9095.94	9253.68	9602.85	9827.33	9655.87	10235	9233.12	10276.2	11036.3	9891.8	9758.95	10730.1	10370.7	11403.9	10793.6	11580.2	10955.6	11229.5	12651.3
ENSGALG00000004215	4980.97	4950.72	4510.31	4471.65	4999.58	6030.59	4139	4273.52	3897.5	3619.95	3700.43	4166.12	4188.17	3623.92	3606.73	3040.2	3159.32	10137.9	10003.5	10599.5	7727.7
ENSGALG00000004216	321.9	350.913	353.253	303.542	340.719	380.765	380.147	332.825	389.056	250.037	240.295	212.64	307.314	228.951	217	167.202	138.491	166.822	122.147	268.342	302.06
ENSGALG00000004220	12679.2	11375.6	12030.6	11895.4	12307.9	11803.1	11535.6	12707.4	12379	10248.6	10173.4	10806	10615.9	9154.3	9338.15	4692.45	4704.36	9383.72	8879.13	15324.7	16724
ENSGALG00000004221	230.021	193.07	261.941	266.221	248.266	251.061	215.777	218.928	270.318	248.86	317.327	243.195	248.628	303.189	270.654	1071.53	1105.04	1636.94	1669.34	3686.78	4435.24
ENSGALG00000004222	4852.61	4793.56	5270.14	4995.38	4897.43	5229.25	4677.43	5021.02	4878.35	5116.05	4624.24	5017.3	5589.7	4678.21	4087.82	7633.77	7723.75	13029.5	14244.2	19711.5	15515.8
ENSGALG00000004224	932.467	909.123	1008.44	944.215	996.943	794.276	933.457	916.632	933.481	1160.76	1093.4	1135.53	1162.37	937.015	914.499	1603.7	1598.42	1299.82	1396.86	1598.38	1706.64
ENSGALG00000004225	1023.04	1202.45	1087.09	1161.3	1181.85	1270.07	1364.34	1167.61	1201.9	1665.54	1754.5	1499.08	1644.48	2002.54	1870.73	3015.03	3107.39	1560.48	1487.69	805.026	780.321
ENSGALG00000004227	1652.51	1893.44	1853.58	1843.02	1936.99	1948.77	1935.23	1847.59	1962.96	1713.19	1713.11	1762.23	1780.15	1751.13	1836.75	1596.51	1566.68	1032.21	1118.11	997.532	1001.83
ENSGALG00000004228	877.731	812.927	785.822	866.463	843.07	755.751	929.399	917.996	853.901	794.823	766.3	783.212	773.648	800.393	847.134	866.575	842.486	750.698	754.805	408.346	458.124
ENSGALG00000004230	14.3356	12.8713	32.6593	41.6748	4.52568	14.1262	6.76418	4.77412	4.42109	21.7679	4.02408	43.0268	5.04827	9.35768	4.17307	0	0	0	0	0	0
ENSGALG00000004231	536.934	489.111	426.57	393.734	448.042	453.322	373.383	401.026	365.055	307.692	348.945	383.5	337.603	311.299	346.365	359.575	297.178	976.602	992.834	1079.2	1001.83
ENSGALG00000004234	617.083	470.143	499.887	549.859	437.698	391.68	440.348	469.91	506.53	410.061	330.549	531.287	359.69	276.363	492.423	519.585	605.898	337.119	288.141	355.845	327.231
ENSGALG00000004236	720.039	760.087	735.833	746.415	779.71	790.424	735.267	824.56	910.112	863.069	885.872	950.955	918.155	857.787	894.826	1224.35	1149.76	1345	1418.78	933.363	916.248
ENSGALG00000004237	12214.6	12716.9	14443.4	13887.7	14274.6	13739	14538.3	16350.7	15247.7	15247.5	14677.5	14064.8	15228.1	13624.8	14180.7	13676.4	12736.8	11809.6	10745.8	13685.4	15007.3
ENSGALG00000004238	469.166	431.529	486.556	429.811	466.792	419.933	459.288	421.487	505.899	403.589	391.485	462.694	374.203	414.857	372	400.926	383.735	587.352	566.886	548.351	437.987
ENSGALG00000004239	288.667	353.623	347.921	355.791	284.471	407.091	188.721	260.531	219.791	170.613	137.394	207.027	156.497	134.127	129.961	53.9362	66.3602	45.1809	46.9795	70.0022	40.2746
ENSGALG00000004240	1305.84	1474.11	1397.02	1418.81	1595.63	1560.3	1752.6	1375.63	1545.49	1469.63	1545.25	1461.66	1320.75	1320.68	1564.31	706.564	698.225	545.646	425.948	542.517	498.399
ENSGALG00000004243	11.7291	0	8.6647	6.84214	5.81873	12.842	0	1.36404	10.1053	7.05987	7.47329	5.61219	2.52414	0	7.74999	0	0	0	9.39591	17.5006	0
ENSGALG00000004244	2107.34	2054	1941.56	1971.16	2008.11	2156.81	2435.78	2421.85	2476.44	2568.61	2934.13	2418.23	2728.59	2701.87	2931.29	4233.99	3918.14	2769.94	2518.1	2117.57	2300.69
ENSGALG00000004245	1155.97	1118.45	980.444	1241.54	1269.13	984.338	866.492	1089.18	785.69	1242.54	1008.32	970.909	1258.28	1069.89	1182.77	816.234	793.437	667.287	629.526	490.016	664.532
ENSGALG00000004246	211.125	195.78	161.297	168.565	197.19	232.44	163.693	291.904	180.633	128.843	163.838	217.628	164.7	104.806	155	53.9362	24.5244	48.6563	62.6394	23.3341	10.0687
ENSGALG00000004247	24.1099	33.1945	18.6624	38.5648	27.8006	17.3367	39.2323	19.7785	27.1581	35.8877	28.1686	21.2016	32.1828	38.0545	26.2307	46.7447	37.5079	17.3773	12.5279	0	15.103
ENSGALG00000004248	0	0	4.66561	0	0	1.9263	0	0	0	0	0	0	0	0	0	0	0	10.4264	46.9795	0	0
ENSGALG00000004249	795.627	764.829	777.824	857.755	801.045	717.867	1301.43	1120.56	1025.69	2606.86	3033.58	2257.35	3037.17	3680.06	3278.25	14481.9	13634.1	11760.9	10119.4	12553.7	15425.2
ENSGALG00000004250	1116.87	1183.49	1110.41	1312.45	1258.14	1114.04	1350.13	1186.03	1155.17	1702.6	1686.66	1437.97	1586.42	1936.42	1513.04	2669.84	3173.75	677.713	880.083	198.34	191.305
ENSGALG00000004251	0	0	0	0	0	0	0	0	0	0	0	0	0	0	0	0	0	0	9.39591	0	20.1373
ENSGALG00000004252	43.6585	58.9372	36.6584	54.7371	65.9456	46.8732	31.7917	42.2851	40.4214	71.7753	144.867	44.8975	42.9103	39.3022	44.7115	0	7.21307	34.7545	15.6598	0	55.3776
ENSGALG00000004254	446.359	489.788	425.237	467.753	464.852	467.448	464.023	411.257	473.056	597.735	543.251	502.603	552.786	572.69	528.192	665.213	646.291	448.333	378.968	250.841	206.408
ENSGALG00000004255	2920.56	3182.61	2605.41	3376.91	3321.85	3519.99	2966.77	2860.38	3512.24	2282.1	2705.33	2029.12	2685.05	2814.79	2958.11	449.468	437.112	959.225	870.687	2175.9	2612.82
ENSGALG00000004257	536.934	350.236	442.566	422.346	457.094	440.48	356.473	378.52	464.846	317.694	313.878	354.815	265.034	219.593	255.75	82.7022	102.426	177.248	159.73	280.009	201.373
ENSGALG00000004259	11741.5	14660.5	11752	14587.4	16212.3	15691.6	18584.6	16405.9	23555.6	14789.2	17150.1	14149.6	16794.3	16754.6	14683.9	6197.27	5776.22	4125.36	3777.16	5961.86	6625.18
ENSGALG00000004260	3830.22	3721.85	3441.89	3954.76	3769.25	4674.48	4441.36	3758.6	4247.4	4570.09	5376.75	4547.75	4875.37	5511.67	4787.71	6589.2	8078.63	5748.4	6242.01	4719.32	5326.32
ENSGALG00000004261	901.189	1325.75	1034.43	1374.65	1510.93	1876.86	1781.01	1876.23	1671.17	1313.14	1061.78	1910.64	1415.41	1763.61	1647.17	8.98936	5.77045	93.8372	153.466	6819.38	6962.48
ENSGALG00000004262	11.7291	1.35488	17.9959	13.6843	11.6375	11.5578	6.76418	2.72807	24.6318	17.0613	20.1204	12.4715	4.41724	11.8531	5.96153	0	0	0	0	0	0
ENSGALG00000004263	6033.34	5930.98	5430.77	4794.47	4832.78	4178.78	5090.05	4961	5298.36	4043.54	4356.35	4762.26	4314.38	4144.2	4429.42	4038.02	3522.86	4479.86	4165.52	6551.04	6459.05
ENSGALG00000004266	912.918	944.35	915.126	978.426	1007.93	381.407	967.278	802.053	1100.85	1073.1	1246.31	960.932	993.879	912.685	420.288	913.319	298.621	799.354	792.388	1551.72	724.943
ENSGALG00000004267	64.5103	56.9049	61.9859	39.8088	22.6284	48.7995	81.1702	54.5614	106.738	130.608	142.567	166.495	121.79	164.695	160.365	350.585	341.899	194.625	228.634	93.3363	120.824
ENSGALG00000004268	1972.45	2135.29	2104.19	2241.73	2213.06	2217.17	2199.71	2142.9	2243.39	2676.87	2838.7	2466.25	3131.19	4409.34	3159.61	4661.88	4332.17	8316.76	8058.56	15616.3	13532.3
ENSGALG00000004270	621.644	423.399	562.539	363.877	432.526	649.162	700.77	512.195	610.742	398.882	480.015	466.435	398.814	543.369	579.461	2549.38	2047.07	1188.6	999.098	2735.92	2859.5
ENSGALG00000004272	841.892	914.543	749.163	832.253	896.731	861.055	718.356	716.119	754.111	651.861	613.96	665.98	697.293	692.468	705.846	690.383	605.898	1011.36	1096.19	1003.37	946.454
ENSGALG00000004273	1918.37	2080.42	2146.18	2109.24	2079.23	2109.3	3291.45	2236.34	2836.44	4327.7	5214.06	3844.35	4530.83	5577.8	4930.19	8437.42	7984.86	3763.92	3276.04	1913.39	2048.97
ENSGALG00000004274	2676.2	2814.76	2250.82	2812.74	2920.36	2574.82	3037.8	1887.83	2753.71	2395.65	2267.86	2493.68	2224.4	2005.66	2554.52	3856.44	3476.7	1292.87	1346.75	653.354	654.463
ENSGALG00000004276	1142.29	1228.2	1009.77	1258.33	1265.25	1424.82	981.483	989.608	1081.9	1078.39	942.784	919.776	1036.79	813.494	896.615	302.043	315.932	184.199	197.314	256.675	246.682
ENSGALG00000004279	0	0	0	0	0	0	0	0	0	0	0	0	0	0	0	0	0	0	0	0	0
ENSGALG00000004280	258.693	235.071	266.606	213.972	292.23	385.259	288.154	189.601	262.107	166.495	132.795	183.332	122.421	119.154	177.058	3.59575	2.88523	0	6.26394	0	0
ENSGALG00000004282	2400.56	2484.17	2604.08	2578.86	2801.4	2538.22	2554.16	2499.6	2465.7	2546.85	2667.39	2507.4	2613.74	2901.5	2730.38	3079.76	2914.08	3829.95	3745.84	6405.2	5472.32
ENSGALG00000004285	3.25809	0	0	0	0	0	0	0	0	0	0	1.24715	0	0	0	0	2.88523	52.1318	84.5632	0	30.206
ENSGALG00000004286	329.719	338.042	276.604	394.356	235.335	335.818	684.535	523.108	690.953	911.899	931.862	939.73	925.096	853.42	963.98	602.287	649.176	834.109	958.383	536.684	538.673
ENSGALG00000004288	2247.43	2173.9	2168.84	1982.35	2186.55	2166.44	2266.68	2363.87	2262.33	2406.24	2526.55	2162.56	2580.3	2521.58	2507.42	4588.17	4845.74	3558.86	3056.8	886.695	911.214
ENSGALG00000004290	2439.66	1310.84	1586.31	1233.45	2386.97	1505.08	1701.19	1839.4	2005.91	1711.43	1314.15	1375.61	2091.88	1066.78	1138.65	942.085	885.764	424.005	438.476	752.524	639.36
ENSGALG00000004293	0	0	0	0	0	0	0	2.72807	0	0	0	0	0	0	0	0	0	0	0	0	0
ENSGALG00000004294	2401.87	2331.75	2323.47	1915.18	2107.67	2343.66	2123.95	2340	2388.65	2053.83	2281.08	2121.41	2334.83	2334.43	2505.04	3153.47	3068.44	3857.75	3564.18	3715.95	4324.49
ENSGALG00000004295	5368.69	5428.32	5347.45	5158.35	5468.96	5450.78	5340.32	5254.95	4680.04	5011.33	5173.82	4921.89	5173.85	4522.25	4444.92	5355.86	6366.25	3663.13	4190.57	5413.51	5910.3
ENSGALG00000004297	13.0324	32.5171	31.9927	41.0528	16.8097	30.1787	45.9965	40.2391	40.4214	58.2439	42.5403	23.0723	50.4827	29.3207	40.5384	10.7872	21.6392	0	0	46.6681	45.309
ENSGALG00000004300	2025.88	1633.31	1728.27	1716.75	1838.07	2028.39	1741.1	1677.76	1922.54	1747.32	1608.48	1663.7	1651.42	1897.11	1812.31	1021.19	1063.21	4347.79	4691.69	3855.96	3000.46
ENSGALG00000004302	8391.55	8524.89	9027.95	8819.51	8212.82	6911.55	7889.74	8208.08	8424.7	8064.13	8098.17	8153.27	7709.35	7710.73	7305.26	8216.28	7606.9	6127.22	5856.78	7350.23	7969.34
ENSGALG00000004304	25912.3	27190.4	27240.5	27355.5	29981.3	25286.5	30542.3	31854.3	29717.9	29077.2	29618.9	26631.1	28728.5	28292	27277.6	25317.6	23322.7	12852.2	13382.9	18684.8	21451.3
ENSGALG00000004306	102.956	73.8409	105.309	77.1295	56.2477	195.198	85.2287	142.542	73.8953	131.196	123.022	121.597	129.993	112.916	123.404	93.4894	93.7699	31.2791	50.1115	0	0
ENSGALG00000004309	149.872	167.327	183.958	175.408	171.976	238.219	190.074	195.057	232.423	257.097	165.562	241.324	202.562	192.144	209.846	158.213	186.097	104.264	197.314	157.505	196.339
ENSGALG00000004310	1314.97	1456.49	1263.05	1040	1483.13	1151.28	1298.05	1207.85	969.481	949.552	1129.62	839.334	977.472	1008.13	1144.02	2376.79	2508.7	2005.34	1910.5	1295.04	1173
ENSGALG00000004311	1514.36	1455.14	1155.74	1063.02	1050.6	1167.34	1410.33	1342.89	1400.85	1101.93	1056.61	982.133	917.524	1079.88	1587.56	1659.44	1529.17	1334.57	1190.15	1096.7	1208.24
ENSGALG00000004319	145.963	142.94	171.961	164.211	177.795	151.535	101.463	122.081	164.843	120.018	151.765	165.871	177.952	93.5768	101.942	124.053	134.163	194.625	175.39	256.675	226.545
ENSGALG00000004320	1788.04	1866.34	1932.23	1680.06	1907.9	2025.18	3915.11	2407.52	2736.65	8419.48	9266.31	6202.09	8224.9	8512.99	7828.69	12410.7	15630.7	5491.22	7842.45	7501.9	8794.97
ENSGALG00000004321	1531.3	1382.65	1796.93	1349.77	1617.61	1731.1	1155.32	1863.95	1466.54	1021.92	1169.86	1308.89	1248.19	1080.5	1155.35	916.915	852.584	3027.12	3645.61	6778.55	6454.01
ENSGALG00000004322	418.991	549.403	559.206	454.691	660.103	528.447	850.258	843.656	582.32	745.404	647.877	781.342	496.624	598.267	668.288	208.553	249.572	34.7545	12.5279	29.1676	30.206
ENSGALG00000004323	1604.94	1084.58	1372.36	1535.13	1527.09	1564.8	1668.05	1844.18	1622.54	1783.2	1478.56	1487.23	1766.9	1529.04	2009.63	2801.09	3147.78	3054.92	3282.3	5921.02	7551.49
ENSGALG00000004324	1571.7	1378.59	1393.68	1497.18	1439.17	1687.44	1541.56	1551.59	1568.85	1516.11	1604.46	1426.74	1467.79	1428.61	1535.09	1490.44	1767.2	1119.1	1340.48	1283.37	1570.71
ENSGALG00000004325	11593	11141.8	10914.2	10573	11532.7	10616.5	10476.4	10651.8	9680.29	9222.54	8335.02	8968.28	10146.4	8808.69	9753.07	7267	6686.51	4848.26	4882.74	7181.06	7677.35
ENSGALG00000004326	3164.26	3026.8	3207.27	2920.35	3060.65	3173.25	3223.81	3234.81	3031.6	2602.74	2842.72	2900.26	2712.82	2766.75	2849.02	2644.67	2455.33	3075.78	2740.47	3196.77	3302.52
ENSGALG00000004328	770.214	718.763	775.158	732.731	769.366	717.225	698.74	757.04	820.427	771.29	826.661	821.251	742.727	681.239	687.961	1058.95	1074.75	872.339	995.966	939.196	840.733
ENSGALG00000004329	2748.53	2240.97	2278.15	2255.42	2471.02	2528.59	2237.59	2318.86	2264.86	1978.53	1771.17	1830.2	1891.21	1634.47	1957.17	1830.23	1728.25	1720.35	1575.38	1435.05	1419.68
ENSGALG00000004332	2.60648	0	0	0	0	4.49469	0	0	2.52634	1.76497	0	4.36504	0	2.49538	0	0	0	0	9.39591	0	0
ENSGALG00000004333	1375.57	1421.27	1706.28	1257.09	1728.16	1714.4	1402.22	1621.16	1455.8	1396.09	1251.49	1139.27	1249.45	962.593	1167.86	994.224	1113.7	837.584	1042.95	1592.55	1570.71
ENSGALG00000004334	1109.06	852.218	955.783	1123.98	715.704	776.94	785.322	1274.01	991.587	919.548	901.394	1189.78	875.876	866.521	686.769	706.564	689.569	660.336	557.491	554.184	503.433
ENSGALG00000004336	3.90971	8.80671	15.3299	21.1484	28.4471	23.1156	23.6746	32.7369	24.0002	34.1227	84.5057	0	36.6	13.1007	38.75	0	0	0	0	0	0
[truncated: 21,974 more rows]

## Sheet: Figure 4a
gene_id	D3	D3.1	D3.2	D4	D4.1	D4.2	D5	D5.1	D5.2	D6	D6.1	D6.2	D7	D7.1	D7.2
LEF1	4.3451	4.64522	3.97866	12.3855	10.3097	7.202	19.3813	23.8099	31.6393	61.8866	63.7151	44.103	49.9339	50.5787	46.8165
BMP4	57.1315	61.513	58.147	54.9351	55.4609	60.1495	64.1672	48.2427	54.0133	45.6027	39.8058	44.1388	38.1937	49.8794	47.0386
CTNNB1	407.163	435.948	398.931	407.064	383.527	396.674	453.927	449.675	519.944	643.659	693.754	583.202	732.716	660.234	643.149
WNT10A	30.8649	39.5992	33.5623	39.1808	36.4333	46.5098	27.1522	34.2217	34.2297	29.6939	28.8341	28.1933	34.3403	38.0922	35.329
WNT11	27.0675	30.5541	23.6449	19.9384	17.6684	24.7838	23.856	25.6841	28.6871	36.378	39.0241	25.1343	39.0492	38.9379	33.0211
WNT16	15.8045	21.9219	21.9208	24.7191	41.3237	20.4742	31.0036	23.2782	30.9563	33.7368	42.279	40.9234	43.6024	26.6426	39.7307
WNT2	8.41512	8.36264	5.24692	4.85446	4.49871	6.10436	5.4355	8.68586	5.69679	3.26902	1.60505	3.56035	2.17042	2.76707	3.13093
WNT2B	2.83253	3.77933	1.7783	6.11271	4.65172	4.94072	5.80666	7.69356	7.31525	16.9523	13.3887	10.6479	11.1256	13.0757	17.5787
WNT3	1.08816	0.899934	0.724039	1.63561	1.75273	0.820969	0.497457	1.30888	0.395354	0.776763	0.702871	1.39045	0.49808	0.247267	0.836058
WNT3A	5.161	3.57566	4.582	5.22442	2.89441	3.84454	5.30212	4.07992	4.93661	3.11126	4.32591	3.67849	4.08253	6.37721	3.34133
WNT4	40.8792	41.5778	24.2272	39.091	28.2912	33.4837	31.5539	27.7144	25.2027	21.2448	15.81	21.6978	23.7944	38.3843	20.0274
WNT5A	90.4232	88.5681	86.7742	88.9553	81.9847	83.0736	102.672	119.369	116.696	131.652	123.377	124.288	96.5627	127.414	140.36
WNT5B	26.4708	25.5901	24.1423	22.2378	23.8805	29.7779	24.1407	29.0359	24.7608	28.4865	31.0805	26.6301	36.1223	33.8601	29.0929
WNT6	55.3121	48.7856	43.6971	47.7027	38.2275	63.2959	37.7769	42.5262	53.822	46.5065	51.1373	40.7324	54.7071	63.3343	38.6683
WNT7A	1.36779	2.18003	2.6584	2.4262	2.83925	2.35365	4.22345	4.72202	5.26191	6.26835	3.62444	5.56969	6.03355	5.63066	4.4332
WNT7B	6.02235	9.5338	2.72126	6.6356	5.94665	5.74608	5.32908	9.64241	7.06319	7.70557	9.96917	4.83798	10.1909	10.4001	9.39918
WNT9A	0.932265	1.39895	0.356084	0.59042	0.980272	0.915866	1.21337	0.732151	0.823339	1.11992	1.64166	1.64841	1.49071	1.88415	1.71124
WNT9B	0	0	0	0	0	0	0	0	0	0.269038	0.391864	0.202427	0.40002	0.091329	0.261547

## Sheet: Figure 5a
gene_id	D3	D4	D5	D6	D7	E7	E9	E14	z-score (D, E seDarately)	D3	D4	D5	D6	D7	E7	E9	E14	clustering module				D3	D4	D5	D6	D7		E7	E9	E14
EDCH1	37.3592	72.3788	101.247	30.7841	89.5559	0.180232	0.0894355	720.919	EDCH1	-0.925962	0.19585	1.1206	-1.13659	0.746096	-0.577241	-0.577459	1.1547	1			CM1	-0.578175	0.421659	1.10215	-1.31815	0.37251		-0.586748	-0.567695	1.15444
EDCH5	33.3431	47.0052	61.4004	24.7225	46.1208	0.00727654	0.0302099	142.333	EDCH5	-0.652667	0.319163	1.34314	-1.26589	0.256249	-0.57749	-0.577211	1.1547	1			CM2	-1.41885	1.05072	0.593973	-0.56055	0.334707		-0.578047	-0.576653	1.1547
EDQREP	91.0353	125.018	119.838	42.7017	99.5798	0	0.0487135	157.586	EDQREP	-0.140475	0.897457	0.739252	-1.61673	0.120499	-0.577618	-0.577082	1.1547	1			CM3	-0.783446	0.0789303	1.5565	-0.0550933	-0.79689		-0.455943	-0.683598	1.13954
EDWM	177.59	218.316	267.57	85.1059	186.384	0	0.0133617	98.7743	EDWM	-0.140395	0.467661	1.20306	-1.52123	-0.00909223	-0.577467	-0.577233	1.1547	1			CM4	0.272356	0.171932	1.43084	-1.07851	-0.796619		-0.577383	-0.577318	1.1547
GG6AChr25Ktn3	228.401	296.739	344.298	227.375	324.988	6.9594	10.7789	78.8491	GG6AChr25Ktn3	-1.03138	0.228161	1.10471	-1.0503	0.7488	-0.623922	-0.529491	1.15341	1			CM5	0.696947	0.80939	-1.59329	0.0148207	0.0721359		-0.584285	-0.570334	1.15462
EDQM1	178.502	272.855	268.041	203.496	240.068	0	0.0518738	30.159	EDQM1	-1.32105	0.983342	0.865759	-0.710624	0.182575	-0.57884	-0.575859	1.1547	2			CM6	0.983016	0.837604	0.00139781	-0.831635	-0.990382		-0.553419	-0.600473	1.15389
EDQM2	211.082	399.668	383.667	294.738	347.689	0	0.0967471	85.6435	EDQM2	-1.52048	0.94533	0.736111	-0.426652	0.265693	-0.578329	-0.576371	1.1547	2			CM7	-0.841696	-0.740404	-0.468326	0.641674	1.40875		-0.56656	-0.565014	1.13157
GG6AChr25Scale19	340.287	606.664	517.578	402.567	530.603	0.185748	0.134084	284.096	GG6AChr25Scale19	-1.30521	1.19153	0.356533	-0.721466	0.478612	-0.577193	-0.577508	1.1547	2			CM8	-1.06528	-1.0764	1.058	0.544413	0.539264		0.123774	-1.05613	0.932351
GG6AChr25Scale20	174.301	392.931	337.239	270.181	336.775	0	0.0273648	49.8402	GG6AChr25Scale20	-1.52865	1.08267	0.417487	-0.383457	0.411948	-0.577826	-0.576875	1.1547	2			CM9	-0.505899	-0.50736	-0.50786	-0.257239	1.77836		-1.05194	0.938368	0.113568
GG6AChr25Ktn8	29.5359	41.6375	80.3729	52.2326	37.0146	0	0	0.234123	GG6AChr25Ktn8	-0.940632	-0.329384	1.62713	0.205772	-0.562882	-0.57735	-0.57735	1.1547	3			CM10	-1.11493	-0.486983	0.296027	-0.182187	1.48808		-0.577838	-0.576863	1.1547
GG6AChr25Ktn9	306.242	525.797	722.701	367.425	226.457	0.241688	0	1.01611	GG6AChr25Ktn9	-0.626259	0.487244	1.48587	-0.315959	-1.0309	-0.334535	-0.789845	1.12438	3			CM11	-0.539297	-0.536217	-0.533942	-0.145808	1.75526		-0.563235	-0.588855	1.15209
GG6AChr25Ktn12	0.359049	0.359295	0.384862	0.339124	0.343692	0.43874	0.383736	1030.14	GG6AChr25Ktn12	0.103028	0.116786	1.54477	-1.00986	-0.754721	-0.577304	-0.577397	1.1547	4
LOR1	183.615	173.517	224.798	108.854	123.377	0	0.0418583	326.97	LOR1	0.441685	0.227078	1.31691	-1.14716	-0.838518	-0.577461	-0.577239	1.1547	4
EDKM	157.374	158.358	142.126	152.872	149.127	5.83607	11.7129	316.786	EDKM	0.814995	0.963294	-1.48504	0.135785	-0.429035	-0.593793	-0.56075	1.15454	5
S100A9	26.157	26.8615	5.18157	19.856	26.1056	3.21423	1.3768	621.346	S100A9	0.578899	0.655486	-1.70155	-0.106143	0.573307	-0.574778	-0.579919	1.1547	5
EDSC	24.4015	35.7191	19.5673	8.85637	9.17999	0	0.202198	1336.62	EDSC	0.431438	1.43683	0.00199509	-0.949508	-0.92076	-0.577481	-0.577219	1.1547	6
GG6AChr25Ktn13	1828.83	1659.75	1177.83	705.351	950.247	0	0.393805	850.29	GG6AChr25Ktn13	1.19418	0.836436	-0.183159	-1.18279	-0.664662	-0.577751	-0.576949	1.1547	6
GG6AChr25Ktn7	4.76973	4.08288	3.85222	3.39825	3.50063	0.034778	0	0.553886	GG6AChr25Ktn7	1.54922	0.295869	-0.125036	-0.953438	-0.766615	-0.520391	-0.632494	1.15289	6
LOR3	845.943	1020.85	899.283	624.785	473.955	0	0	27.0896	LOR3	0.331302	1.12533	0.573448	-0.672681	-1.3574	-0.57735	-0.57735	1.1547	6
S100A11	883.43	819.016	765.973	756.157	696.857	592.011	543.224	1246.51	S100A11	1.40894	0.49355	-0.26026	-0.399759	-1.24248	-0.514121	-0.63835	1.15247	6
CRNN	0	0	0	0.0913767	0.0858515	0	0.372583	379.669	CRNN	-0.729706	-0.729706	-0.729706	1.15143	1.03769	-0.5782	-0.5765	1.1547	7
EDPE	9.46304	11.6811	43.8866	192.991	432.787	0.406823	1.81774	3976.06	EDPE	-0.71046	-0.698216	-0.52043	0.302674	1.62643	-0.577658	-0.577043	1.1547	7
EDQM3	266.335	777.717	1412.85	2215.3	3099.48	0.0596216	3.34919	6358.54	EDQM3	-1.13995	-0.687351	-0.125226	0.584993	1.36754	-0.577798	-0.576902	1.1547	7
EDYM1	0	0.23584	0.158783	2.45829	3.2821	0	0.0326068	1.96508	EDYM1	-0.801751	-0.647648	-0.697999	0.80455	1.34285	-0.591778	-0.562801	1.15458	7
GG6AChr10FK1	0	0	0.0673437	0.916996	1.74211	0	0	1.05891	GG6AChr10FK1	-0.704898	-0.704898	-0.617843	0.480504	1.54713	-0.57735	-0.57735	1.1547	7
GG6AChr10FK2	1.31894	0.581037	0.783739	4.53231	7.35842	0.0236911	0.993832	55.8596	GG6AChr10FK2	-0.540327	-0.790153	-0.721526	0.547598	1.50441	-0.592461	-0.562107	1.15457	7
GG6AChr10FK3	9.09436	5.17176	5.69955	34.1501	65.8131	0.313779	7.52537	402.352	GG6AChr10FK3	-0.566604	-0.715855	-0.695773	0.386743	1.59149	-0.592952	-0.561606	1.15456	7
GG6AChr10FK4	2.73057	3.02524	2.51859	27.0693	39.2081	0.0490973	1.03205	109.001	GG6AChr10FK4	-0.708721	-0.691574	-0.721055	0.707509	1.41384	-0.585181	-0.569484	1.15466	7
GG6AChr10FK5	0.947946	0.534458	1.15518	10.9604	18.8589	0	0.436411	23.5786	GG6AChr10FK5	-0.677722	-0.728273	-0.652386	0.546368	1.51201	-0.593451	-0.561098	1.15455	7
GG6AChr10FK7	0.146432	0	0.188717	1.41169	1.83383	0	0	0.242351	GG6AChr10FK7	-0.675088	-0.848607	-0.624981	0.824224	1.32445	-0.57735	-0.57735	1.1547	7
GG6AChr25Claw1	0.0766993	1.24634	7.09357	30.3522	43.7142	0	0	32.7127	GG6AChr25Claw1	-0.841389	-0.781454	-0.48183	0.709988	1.39469	-0.57735	-0.57735	1.1547	7
GG6AChr25Claw10	0	4.58532	14.9198	120.82	125.961	0	0.0210254	37.5444	GG6AChr25Claw10	-0.828571	-0.757233	-0.596451	1.05113	1.13112	-0.577835	-0.576865	1.1547	7
GG6AChr25Claw11	0	1.0466	1.43034	18.9402	25.1635	0	0	18.1505	GG6AChr25Claw11	-0.786569	-0.698203	-0.665804	0.812571	1.338	-0.57735	-0.57735	1.1547	7
GG6AChr25Claw12	0	3.62134	7.58245	45.8303	60.4441	0	0.0210926	52.9574	GG6AChr25Claw12	-0.848892	-0.718054	-0.57494	0.806948	1.33494	-0.577695	-0.577005	1.1547	7
GG6AChr25Claw13	0	3.374	9.59207	75.2927	86.807	0	0.0289532	92.3999	GG6AChr25Claw13	-0.826518	-0.746872	-0.600089	0.950837	1.22264	-0.577622	-0.577079	1.1547	7
GG6AChr25Claw2	0.0525839	1.97574	11.0205	27.2898	40.6523	0.0111877	0.0732666	324.723	GG6AChr25Claw2	-0.928002	-0.817464	-0.297598	0.637511	1.40555	-0.577516	-0.577185	1.1547	7
GG6AChr25Claw3	0	19.2668	63.1253	167.512	210.905	0	0.101726	625.158	GG6AChr25Claw3	-0.9934	-0.785725	-0.31298	0.812187	1.27992	-0.577491	-0.577209	1.1547	7
GG6AChr25Claw4	0.524274	45.9996	138.794	362.104	481.214	0	0.348432	1943.55	GG6AChr25Claw4	-0.988291	-0.769274	-0.32236	0.753136	1.32679	-0.577506	-0.577195	1.1547	7
GG6AChr25Claw5	0.0772531	4.3151	18.8464	92.761	118.469	0	0	101.059	GG6AChr25Claw5	-0.854102	-0.776788	-0.511683	0.836788	1.30579	-0.57735	-0.57735	1.1547	7
GG6AChr25Claw6	0.0604019	4.91425	19.5769	121.813	143.387	0	0.155158	278.687	GG6AChr25Claw6	-0.839636	-0.769236	-0.556568	0.926264	1.23918	-0.577832	-0.576868	1.1547	7
GG6AChr25Claw7	0.117865	7.47893	32.7639	117.37	149.406	0.00914246	0	131.283	GG6AChr25Claw7	-0.904925	-0.796276	-0.423073	0.825711	1.29856	-0.57729	-0.577411	1.1547	7
GG6AChr25Claw8	0.0359155	5.34065	17.7347	109.844	97.4251	0	0.0691062	458.662	GG6AChr25Claw8	-0.86678	-0.766909	-0.533572	1.20053	0.966727	-0.577481	-0.57722	1.1547	7
GG6AChr25Claw9	0.0776545	3.81702	11.3172	74.2979	82.7822	0	0	67.7612	GG6AChr25Claw9	-0.847757	-0.755552	-0.570613	0.982358	1.19156	-0.57735	-0.57735	1.1547	7
GG6AChr25FL1	0	0	0.658356	85.5921	185.652	0	0.741598	1684.41	GG6AChr25FL1	-0.661813	-0.661813	-0.653801	0.379846	1.59758	-0.577732	-0.576969	1.1547	7
GG6AChr25FL2	0.0422082	0.0517125	0.560003	171.746	385.377	0.0281599	2.87319	13515.1	GG6AChr25FL2	-0.655423	-0.655368	-0.65238	0.353774	1.6094	-0.577533	-0.577168	1.1547	7
GG6AChr25FL3	0.268323	0.0612329	5.69928	394.297	725.672	0	2.09422	9638.02	GG6AChr25FL3	-0.687211	-0.687844	-0.670618	0.516627	1.52905	-0.577538	-0.577162	1.1547	7
GG6AChr25Ktn1	0	0.476705	10.2594	62.0718	106.947	0.0329902	0.0158654	18.1993	GG6AChr25Ktn1	-0.76072	-0.750633	-0.543632	0.552711	1.50227	-0.576534	-0.578166	1.1547	7
GG6AChr25Ktn14	196.014	276.563	397.366	521.224	639.596	0.464756	9.72212	1755.41	GG6AChr25Ktn14	-1.17121	-0.722271	-0.0489689	0.641352	1.3011	-0.581925	-0.572764	1.15469	7
GG6AChr25Ktn2	0	0.411934	11.4702	58.3962	105.921	0	0	6.64839	GG6AChr25Ktn2	-0.762139	-0.75323	-0.514071	0.500809	1.52863	-0.57735	-0.57735	1.1547	7
GG6AChr25Scale1	0.639669	70.7855	405.25	1149.94	1838.67	0	0.0215628	138.408	GG6AChr25Scale1	-0.881031	-0.791777	-0.366206	0.58134	1.45767	-0.577485	-0.577215	1.1547	7
GG6AChr25Scale10	0.72125	40.8346	239.61	594.491	1119.32	0	0.00239838	3.08033	GG6AChr25Scale10	-0.854288	-0.768246	-0.341877	0.419331	1.54508	-0.578025	-0.576676	1.1547	7
GG6AChr25Scale11	0.303808	19.1126	124.792	350.297	563.539	0	0	4.15423	GG6AChr25Scale11	-0.876771	-0.798727	-0.360232	0.575459	1.46027	-0.57735	-0.57735	1.1547	7
GG6AChr25Scale12	0.00837178	13.8017	72.0057	175.233	297.86	0	0	0.761337	GG6AChr25Scale12	-0.895429	-0.784929	-0.31865	0.508313	1.4907	-0.57735	-0.57735	1.1547	7
GG6AChr25Scale13	0.460631	47.7992	323.12	854.966	1404.13	0	0	24.0888	GG6AChr25Scale13	-0.880545	-0.801243	-0.340026	0.550925	1.47089	-0.57735	-0.57735	1.1547	7
GG6AChr25Scale14	1.36162	114.053	758.84	1969.9	3375.91	0	0.10412	270.901	GG6AChr25Scale14	-0.871726	-0.792672	-0.340351	0.509212	1.49554	-0.577683	-0.577017	1.1547	7
GG6AChr25Scale15	0.298211	22.9107	135.717	353.712	563.909	0.00846284	0	2.96774	GG6AChr25Scale15	-0.896154	-0.801907	-0.331736	0.576855	1.45294	-0.574875	-0.579822	1.1547	7
GG6AChr25Scale16	0.448803	39.0301	219.981	563.961	917.817	0	0.0457704	258.13	GG6AChr25Scale16	-0.895054	-0.795766	-0.330092	0.555135	1.46578	-0.577504	-0.577197	1.1547	7
GG6AChr25Scale17	6.34131	148.785	224.823	408.126	460.827	0.187062	2.08527	6357.21	GG6AChr25Scale17	-1.30263	-0.540426	-0.133545	0.847301	1.1293	-0.577609	-0.577092	1.1547	7
GG6AChr25Scale18	4.33755	125.8	147.559	276.489	341.348	0	1.79781	6587.08	GG6AChr25Scale18	-1.31937	-0.402425	-0.23816	0.735162	1.2248	-0.577587	-0.577114	1.1547	7
GG6AChr25Scale2	0.774758	94.8436	426.662	995.411	1575.5	0.0452514	0	0.952091	GG6AChr25Scale2	-0.933986	-0.791788	-0.290198	0.569546	1.44643	-0.534712	-0.618963	1.15368	7
GG6AChr25Scale3	0.641319	50.7992	307.434	753.647	1334.86	0	0	23.6761	GG6AChr25Scale3	-0.874806	-0.785045	-0.325778	0.472754	1.51288	-0.57735	-0.57735	1.1547	7
GG6AChr25Scale4	1.13398	80.9554	478.108	1140.81	2041.85	0	0	5.61317	GG6AChr25Scale4	-0.877224	-0.783542	-0.317427	0.460346	1.51785	-0.57735	-0.57735	1.1547	7
GG6AChr25Scale5	0.388256	35.7359	190.604	430.467	802.755	0	0.0206188	61.1952	GG6AChr25Scale5	-0.878181	-0.771729	-0.305333	0.417034	1.53821	-0.577642	-0.577058	1.1547	7
GG6AChr25Scale6	0.46015	47.1389	258.809	603.822	1084.57	0	0.0320205	9.35949	GG6AChr25Scale6	-0.883239	-0.77978	-0.310633	0.454055	1.5196	-0.580316	-0.57438	1.1547	7
GG6AChr25Scale7	0.615721	37.9324	232.897	611.085	1061.31	0	0	24.6823	GG6AChr25Scale7	-0.868053	-0.784599	-0.348586	0.497183	1.50406	-0.57735	-0.57735	1.1547	7
GG6AChr25Scale8	1.61439	126.332	788.315	2050	3524.43	0.00731987	0.0122795	16.1267	GG6AChr25Scale8	-0.872348	-0.788434	-0.343028	0.505878	1.49793	-0.577617	-0.577084	1.1547	7
GG6AChr25Scale9	0.341461	51.7761	329.088	928.017	1579.15	0	0	18.3708	GG6AChr25Scale9	-0.861267	-0.784536	-0.370842	0.522642	1.494	-0.57735	-0.57735	1.1547	7
GG6AChr27FK56	0.220059	0.1048	0	23.3813	42.2399	0	0.0660347	174.163	GG6AChr27FK56	-0.678563	-0.684594	-0.690077	0.533264	1.51997	-0.577679	-0.577022	1.1547	7
GG6AChr27FK74	0	0	0	5.77442	12.8709	0	0	15.0315	GG6AChr27FK74	-0.655448	-0.655448	-0.655448	0.359507	1.60684	-0.57735	-0.57735	1.1547	7
GG6AChr27FK84	0	0	0	4.05469	5.27441	0	0	0	GG6AChr27FK84	-0.720111	-0.720111	-0.720111	0.844793	1.31554	0	0	0	7
GG6AChr25Ktn11	56.2268	46.8085	1854.12	1419.24	1414.88	0.0407973	0	0.0687554	GG6AChr25Ktn11	-1.06528	-1.0764	1.058	0.544413	0.539264	0.123774	-1.05613	0.932351	8
GG6AChr25FK5	0.367947	0.0937696	0	47.0423	429.131	0	1.78409	1.04475	GG6AChr25FK5	-0.505899	-0.50736	-0.50786	-0.257239	1.77836	-1.05194	0.938368	0.113568	9
EDCH2	8.28113	54.1192	134.113	111.683	259.493	0	0.0466068	303.793	EDCH2	-1.10431	-0.623398	0.21587	-0.0194639	1.5313	-0.577483	-0.577217	1.1547	10
EDCH3	7.72167	72.7241	152.543	146.192	301.651	0.0873021	0.974227	2573.97	EDCH3	-1.16917	-0.577483	0.149072	0.0912553	1.50632	-0.577649	-0.577052	1.1547	10
EDCH4	63.6403	200.408	299.125	265.353	548.548	0	1.59034	5211.19	EDCH4	-1.19445	-0.423053	0.133731	-0.056751	1.54052	-0.577615	-0.577086	1.1547	10
GG6AChr25Ktn4	28.1117	37.3762	51.3803	31.5524	60.935	0.0232363	0.0300209	4.71279	GG6AChr25Ktn4	-0.991804	-0.324	0.685436	-0.743788	1.37416	-0.578604	-0.576096	1.1547	10
EDCRP	0	0	0	2.53463	58.4135	0	0.039546	73.4685	EDCRP	-0.471311	-0.471311	-0.471311	-0.37331	1.78724	-0.577816	-0.576884	1.1547	11
EDDM	0.0354883	0.0317723	0.169812	11.7687	93.0075	0.0251868	0.139583	209.03	EDDM	-0.516827	-0.516919	-0.513516	-0.227611	1.77487	-0.577824	-0.576876	1.1547	11
EDMPN1	14.2416	12.6242	16.2567	50.8599	444.36	0.300816	1.07186	2606.84	EDMPN1	-0.494629	-0.503193	-0.483961	-0.300761	1.78254	-0.577606	-0.577094	1.1547	11
EDMTFH	0.28973	0.365018	0.387858	156.846	1189.62	0	41.9393	193055	EDMTFH	-0.518906	-0.518761	-0.518717	-0.217144	1.77353	-0.577538	-0.577162	1.1547	11
EDNC	0.0678031	0	0.0937451	1.85835	8.8629	0	0.0632087	274.102	EDNC	-0.552214	-0.569969	-0.545421	-0.0833293	1.75093	-0.57755	-0.577151	1.1547	11
EDQCM	3.63442	4.07304	8.7745	35.0187	234.727	0	0.792199	2993.99	EDQCM	-0.535812	-0.531429	-0.48444	-0.222144	1.77383	-0.577579	-0.577121	1.1547	11
EDYM2	8.91321	11.1856	13.0125	62.0266	185.968	0	0.366357	938.125	EDYM2	-0.623863	-0.593896	-0.569805	0.076557	1.71101	-0.577689	-0.577012	1.1547	11
GG6AChr10FK6	0.527623	0.144382	0	1.06157	2.89866	0.0617966	0.464635	11.4566	GG6AChr10FK6	-0.338983	-0.664722	-0.787441	0.114845	1.6763	-0.608222	-0.545918	1.15414	11
GG6AChr1FK1	0.819773	0.464219	0.14637	848.245	3307.69	0	14.5128	63684.6	GG6AChr1FK1	-0.580026	-0.580275	-0.580497	0.011712	1.72909	-0.577548	-0.577153	1.1547	11
GG6AChr25FK1	0.141685	0.146584	0	46.7047	1097.43	0	6.09018	30418.8	GG6AChr25FK1	-0.470712	-0.470702	-0.471004	-0.374893	1.78731	-0.577524	-0.577177	1.1547	11
GG6AChr25FK10	1.02611	0.117172	0.168232	524.073	2127.85	0.0170433	10.4911	36731.7	GG6AChr25FK10	-0.574923	-0.575909	-0.575854	-0.00713509	1.73382	-0.577597	-0.577103	1.1547	11
GG6AChr25FK12	6.56892	2.25942	1.10456	565.439	2222.92	0.803994	8.67483	30222.6	GG6AChr25FK12	-0.57546	-0.579943	-0.581145	0.0060143	1.73053	-0.577576	-0.577125	1.1547	11
GG6AChr25FK13	2.2861	1.36668	2.37316	387.651	1752.81	1.0995	15.5808	51081	GG6AChr25FK13	-0.562985	-0.564197	-0.56287	-0.0549089	1.74496	-0.577596	-0.577105	1.1547	11
GG6AChr25FK2	0.291653	0.0648522	0	43.972	812.102	0	7.31478	24910.7	GG6AChr25FK2	-0.476666	-0.477298	-0.477479	-0.354902	1.78635	-0.577605	-0.577096	1.1547	11
GG6AChr25FK3	0	0	0	5.62293	102.864	0	1.80619	1256.4	GG6AChr25FK3	-0.477508	-0.477508	-0.477508	-0.35376	1.78628	-0.578596	-0.576104	1.1547	11
GG6AChr25FK4	0.615478	0.309508	0.196962	156.734	1228.7	0	8.52103	23649	GG6AChr25FK4	-0.516093	-0.516664	-0.516874	-0.224902	1.77453	-0.577662	-0.577038	1.1547	11
GG6AChr25FK6	0.105309	0.064103	0	62.2535	366.384	0	1.12215	3378.53	GG6AChr25FK6	-0.538149	-0.538408	-0.538811	-0.147693	1.76306	-0.577638	-0.577063	1.1547	11
GG6AChr25FK7	0.751734	0.126552	0	311.51	2023.27	0	11.1939	40821.5	GG6AChr25FK7	-0.529806	-0.530516	-0.53066	-0.176786	1.76777	-0.577588	-0.577113	1.1547	11
GG6AChr25FK8	0.910729	0.202215	0.229084	383.022	1908.94	0	11.5857	44918.8	GG6AChr25FK8	-0.553184	-0.55404	-0.554008	-0.0914077	1.75264	-0.577574	-0.577127	1.1547	11
GG6AChr25FK9	0.665724	0.0657009	0.158329	406.778	1781.06	0	4.84881	11749.4	GG6AChr25FK9	-0.566689	-0.567467	-0.567346	-0.0401506	1.74165	-0.577708	-0.576993	1.1547	11
GG6AChr25FL4	0	0.0415543	0	12.5733	47.1099	0.0446659	0.195464	1023.89	GG6AChr25FL4	-0.585646	-0.583608	-0.585646	0.0308081	1.72409	-0.577478	-0.577223	1.1547	11
GG6AChr27FK1	0	0.0909108	0.0979215	0.478805	3.12989	0	0	11.1605	GG6AChr27FK1	-0.567718	-0.499763	-0.494523	-0.209819	1.77182	-0.57735	-0.57735	1.1547	11
GG6AChr27FK10	0.051246	0.0638966	0.0613507	15.5959	72.4841	0.167761	0.0562104	29.3389	GG6AChr27FK10	-0.560831	-0.560427	-0.560509	-0.0654971	1.74726	-0.574042	-0.580652	1.15469	11
GG6AChr27FK12	0.118926	0.315231	0.0394374	2.39781	16.5948	0.659327	0.120291	12.2428	GG6AChr27FK12	-0.526622	-0.499232	-0.537713	-0.208654	1.77222	-0.537549	-0.616257	1.15381	11
GG6AChr27FK13	0.0875108	0.0634312	0.0687174	20.3721	90.4697	0.340633	0.0895533	53.4053	GG6AChr27FK13	-0.565037	-0.565652	-0.565517	-0.0469965	1.7432	-0.573257	-0.581433	1.15469	11
GG6AChr27FK14	0.185407	0.675197	0.267058	36.1058	224.845	0.168651	0.277425	20.6086	GG6AChr27FK14	-0.53501	-0.529993	-0.534174	-0.167067	1.76624	-0.581965	-0.572723	1.15469	11
GG6AChr27FK15	0.011715	0.0479989	0.0212088	5.21897	27.8895	0.0558855	0.0430195	30.1824	GG6AChr27FK15	-0.54803	-0.545029	-0.547245	-0.117353	1.75766	-0.57698	-0.57772	1.1547	11
GG6AChr27FK16	1.62439	5.0046	2.45284	6.1008	57.8921	0.0192072	0	19.9272	GG6AChr27FK16	-0.535445	-0.396119	-0.501298	-0.350936	1.7838	-0.576515	-0.578185	1.1547	11
GG6AChr27FK18	0.042232	0.00628366	0.0729273	1.00611	10.0396	0	0	0.417207	GG6AChr27FK18	-0.499837	-0.508037	-0.492835	-0.279965	1.78067	-0.57735	-0.57735	1.1547	11
GG6AChr27FK19	0.0168728	0.0530749	0.0329953	8.98824	43.632	0.0180613	0.0691312	142.497	GG6AChr27FK19	-0.557072	-0.555156	-0.556219	-0.082356	1.7508	-0.577661	-0.57704	1.1547	11
GG6AChr27FK2	0.0378428	0.0363182	0.124468	52.5443	149.979	0.370478	0.124457	304.656	GG6AChr27FK2	-0.620696	-0.62072	-0.619369	0.18388	1.67691	-0.57665	-0.57805	1.1547	11
GG6AChr27FK20	0.0754587	0.445974	0.21975	1.0066	8.24784	0	0	1.9212	GG6AChr27FK20	-0.547886	-0.442358	-0.50679	-0.282684	1.77972	-0.57735	-0.57735	1.1547	11
GG6AChr27FK22	0.0258087	0.0544965	0.065469	7.06108	65.2225	0.0920558	0.0551658	29.8487	GG6AChr27FK22	-0.506931	-0.505925	-0.505541	-0.260293	1.77869	-0.576277	-0.578423	1.1547	11
GG6AChr27FK23	0.0646828	0.184009	0.282171	59.5208	159.668	0.00253702	0.0565172	163.461	GG6AChr27FK23	-0.630372	-0.628657	-0.627247	0.223777	1.6625	-0.577636	-0.577064	1.1547	11
GG6AChr27FK24	0.136856	0.244654	0.162529	65.0938	320.969	0.0867633	0.268858	529.978	GG6AChr27FK24	-0.554992	-0.554217	-0.554807	-0.087922	1.75194	-0.577648	-0.577053	1.1547	11
GG6AChr27FK25	0.258295	0.502919	0.312371	9.26698	49.3738	0	0.0356635	47.4957	GG6AChr27FK25	-0.549155	-0.537658	-0.546614	-0.125762	1.75919	-0.578001	-0.5767	1.1547	11
GG6AChr27FK26	0.13117	0.0947196	0.137909	19.297	88.161	1.06038	0.486189	292.156	GG6AChr27FK26	-0.561911	-0.562867	-0.561734	-0.0594432	1.74595	-0.575643	-0.579056	1.1547	11
GG6AChr27FK27	2.42706	2.50512	1.52723	13.7331	98.5416	0.00776915	0.0538313	145.43	GG6AChr27FK27	-0.506253	-0.504399	-0.52762	-0.237783	1.77605	-0.577625	-0.577076	1.1547	11
GG6AChr27FK28	0.113973	0.047981	0.0436385	71.9045	304.682	0.102802	0.271671	914.789	GG6AChr27FK28	-0.570398	-0.570899	-0.570932	-0.0261824	1.73841	-0.57751	-0.57719	1.1547	11
GG6AChr27FK29	0.238952	0.144959	0.126698	12.3731	116.546	0.03944	0.0215182	130.481	GG6AChr27FK29	-0.503324	-0.505168	-0.505527	-0.265191	1.77921	-0.577231	-0.577469	1.1547	11
GG6AChr27FK3	0.154997	0.0943777	0.16366	30.4564	124.858	0.994369	0.326776	161.476	GG6AChr27FK3	-0.573825	-0.574947	-0.573664	-0.0127602	1.7352	-0.573751	-0.580942	1.15469	11
GG6AChr27FK30	0.0945287	0.118517	0.158239	58.9726	303.538	0.246695	0.281035	478.445	GG6AChr27FK30	-0.550765	-0.550583	-0.550281	-0.10337	1.755	-0.577412	-0.577288	1.1547	11
GG6AChr27FK31	0.10328	0.127966	0.210743	26.6293	170.925	0.356594	0.99803	148.957	GG6AChr27FK31	-0.531549	-0.531217	-0.530103	-0.174554	1.76742	-0.581092	-0.5736	1.15469	11
GG6AChr27FK32	0.792808	0.977927	0.453826	12.4842	129.568	0	0.0210212	78.9993	GG6AChr27FK32	-0.496423	-0.493148	-0.502419	-0.289604	1.78159	-0.577581	-0.57712	1.1547	11
GG6AChr27FK33	1.6842	3.30615	1.23791	7.58406	40.644	0	0.0258899	35.6598	GG6AChr27FK33	-0.547387	-0.450957	-0.57392	-0.196623	1.76889	-0.577979	-0.576721	1.1547	11
GG6AChr27FK34	0.0857238	0.112762	0.191351	32.604	155.764	1.47542	0.632821	342.739	GG6AChr27FK34	-0.558402	-0.558001	-0.556836	-0.0763136	1.74955	-0.575213	-0.579485	1.1547	11
GG6AChr27FK35	1.83888	3.95909	1.58486	10.0527	88.1856	0.00295486	0	31.1627	GG6AChr27FK35	-0.512314	-0.455991	-0.519062	-0.294115	1.78148	-0.577268	-0.577432	1.1547	11
GG6AChr27FK36	0.0766666	0.101503	0.151934	28.3022	122.708	1.0377	0.577168	266.104	GG6AChr27FK36	-0.568599	-0.568132	-0.567182	-0.0370219	1.74094	-0.575846	-0.578853	1.1547	11
GG6AChr27FK38	0.192864	0.657363	0.441846	11.9333	90.4767	0.00223564	0	54.8324	GG6AChr27FK38	-0.522825	-0.511006	-0.51649	-0.224094	1.77441	-0.577315	-0.577386	1.1547	11
GG6AChr27FK39	0.149561	0.169284	0.21709	47.0758	206.92	0.0342087	0.184586	658.315	GG6AChr27FK39	-0.566816	-0.566596	-0.566062	-0.0427766	1.74225	-0.577548	-0.577152	1.1547	11
GG6AChr27FK40	0.392469	0.234371	0.225352	10.9512	117.94	0	0	63.1105	GG6AChr27FK40	-0.494971	-0.498033	-0.498207	-0.29047	1.78168	-0.57735	-0.57735	1.1547	11
GG6AChr27FK41	0.164879	0.273762	0.438748	74.6174	379.076	0.100798	0.260808	981.229	GG6AChr27FK41	-0.552437	-0.551774	-0.55077	-0.0992061	1.75419	-0.577492	-0.577209	1.1547	11
GG6AChr27FK42	0.310137	0.160885	0.301447	69.0862	412.725	0.0429777	0.415489	903.63	GG6AChr27FK42	-0.536685	-0.537518	-0.536734	-0.15302	1.76396	-0.577707	-0.576993	1.1547	11
GG6AChr27FK43	0.251637	0.0322133	0.0180302	38.172	262.336	0.228815	0.513259	937.767	GG6AChr27FK43	-0.524541	-0.526462	-0.526586	-0.192532	1.77012	-0.577613	-0.577087	1.1547	11
GG6AChr27FK44	0.364603	0.600155	0.217887	8.62215	58.5743	0.00227761	0.0210212	59.8238	GG6AChr27FK44	-0.525077	-0.515785	-0.530864	-0.199348	1.77107	-0.577622	-0.577079	1.1547	11
GG6AChr27FK45	0	0.0906005	0.0377433	9.625	65.5248	0	0.0152093	145.629	GG6AChr27FK45	-0.52796	-0.524783	-0.526636	-0.190437	1.76982	-0.577441	-0.57726	1.1547	11
GG6AChr27FK46	0.238451	0.108998	0	82.2294	487.554	0.0421606	0.456803	1460.06	GG6AChr27FK46	-0.537206	-0.537817	-0.538331	-0.150117	1.76347	-0.577596	-0.577104	1.1547	11
GG6AChr27FK47	0.117046	0.291742	0.258768	11.9348	105.119	0.0174637	0	93.883	GG6AChr27FK47	-0.510588	-0.50678	-0.507499	-0.253024	1.77789	-0.577189	-0.577511	1.1547	11
GG6AChr27FK48	0.106231	0.00505974	0	18.8736	121.133	0	0.0379085	160.025	GG6AChr27FK48	-0.529892	-0.531812	-0.531908	-0.173674	1.76729	-0.577555	-0.577145	1.1547	11
GG6AChr27FK49	0.0204298	0.190421	0.238022	39.0053	260.846	0	0.31188	429.595	GG6AChr27FK49	-0.528998	-0.527501	-0.527081	-0.185509	1.76909	-0.577979	-0.576721	1.1547	11
GG6AChr27FK50	0	0	0	0.890266	5.81902	0	0.194111	7.99603	GG6AChr27FK50	-0.529891	-0.529891	-0.529891	-0.178331	1.76801	-0.598497	-0.555942	1.15444	11
GG6AChr27FK51	0	0	0	0.206761	1.59182	0	0.00589241	3.18212	GG6AChr27FK51	-0.517904	-0.517904	-0.517904	-0.220218	1.77393	-0.578955	-0.575744	1.1547	11
GG6AChr27FK52	0.180914	0	0.0404393	19.6033	186.5	0	0.031945	220.47	GG6AChr27FK52	-0.503307	-0.505524	-0.505028	-0.265369	1.77923	-0.577476	-0.577225	1.1547	11
GG6AChr27FK53	0.132826	0.0591296	0.201644	27.9661	260.166	0	0.0797792	464.423	GG6AChr27FK53	-0.505823	-0.506471	-0.505218	-0.261284	1.7788	-0.577499	-0.577201	1.1547	11
GG6AChr27FK54	0.169707	0	0.383557	47.2138	204.33	0	0.689001	1111.98	GG6AChr27FK54	-0.568333	-0.570253	-0.565915	-0.0362565	1.74076	-0.577887	-0.576813	1.1547	11
GG6AChr27FK55	0.0443951	0	0	149.768	434.175	0	0.335578	1408.31	GG6AChr27FK55	-0.618074	-0.618309	-0.618309	0.174541	1.68015	-0.577557	-0.577144	1.1547	11
GG6AChr27FK57	0.0196764	0	0	34.9383	204.268	0	0.0772338	288.21	GG6AChr27FK57	-0.53893	-0.539152	-0.539152	-0.145444	1.76268	-0.577582	-0.577118	1.1547	11
GG6AChr27FK58	0	0	0	25.0226	110.6	0	0.0405521	150.903	GG6AChr27FK58	-0.566208	-0.566208	-0.566208	-0.043875	1.7425	-0.577583	-0.577117	1.1547	11
GG6AChr27FK59	0.152939	0	0	51.8908	303.398	0	0.22065	523.276	GG6AChr27FK59	-0.538242	-0.539403	-0.539403	-0.145667	1.76272	-0.577715	-0.576985	1.1547	11
GG6AChr27FK60	0	0.0367602	0	90.4795	469.527	0	0.220909	695.473	GG6AChr27FK60	-0.549974	-0.549793	-0.549974	-0.105711	1.75545	-0.577625	-0.577075	1.1547	11
GG6AChr27FK61	0	0	0	12.8359	56.9583	0	0	149.703	GG6AChr27FK61	-0.565785	-0.565785	-0.565785	-0.0455147	1.74287	-0.57735	-0.57735	1.1547	11
GG6AChr27FK62	0.0271837	0	0.00351076	34.9544	137.711	0	0.0915091	245.389	GG6AChr27FK62	-0.578802	-0.579258	-0.579199	0.00696345	1.7303	-0.577673	-0.577027	1.1547	11
GG6AChr27FK63	0	0	0	57.6579	327.342	0	0.156598	387.067	GG6AChr27FK63	-0.541662	-0.541662	-0.541662	-0.136063	1.76105	-0.577701	-0.577	1.1547	11
GG6AChr27FK64	0.337895	0	0.0360081	86.4666	507.515	0	0.172019	447.794	GG6AChr27FK64	-0.537683	-0.539215	-0.539052	-0.146991	1.76294	-0.577683	-0.577017	1.1547	11
GG6AChr27FK65	0.271279	0.0194725	0	76.3964	487.227	0	0.0686009	354.129	GG6AChr27FK65	-0.530935	-0.532123	-0.532215	-0.171705	1.76698	-0.577518	-0.577182	1.1547	11
GG6AChr27FK66	0	0	0	25.7724	128.761	0	0	27.718	GG6AChr27FK66	-0.553596	-0.553596	-0.553596	-0.0919651	1.75275	-0.57735	-0.57735	1.1547	11
GG6AChr27FK67	0	0	0	8.524	54.3117	0	0	122.615	GG6AChr27FK67	-0.53192	-0.53192	-0.53192	-0.171131	1.76689	-0.57735	-0.57735	1.1547	11
GG6AChr27FK68	0	0	0	11.4529	47.7658	0	0	77.0618	GG6AChr27FK68	-0.572595	-0.572595	-0.572595	-0.0188938	1.73668	-0.57735	-0.57735	1.1547	11
GG6AChr27FK7	0	0	0.11101	0.0962138	8.44895	0.237709	0.0122266	0.772193	GG6AChr27FK7	-0.460965	-0.460965	-0.431407	-0.435346	1.78868	-0.263892	-0.841589	1.10548	11
GG6AChr27FK70	0	0	0.0516296	41.2038	112.996	0	0.038471	111.674	GG6AChr27FK70	-0.626243	-0.626243	-0.625195	0.210167	1.66751	-0.577649	-0.577052	1.1547	11
GG6AChr27FK71	0	0.0325115	0.0983724	36.0544	141.568	0	0	51.052	GG6AChr27FK71	-0.580111	-0.57958	-0.578506	0.00821934	1.72998	-0.57735	-0.57735	1.1547	11
GG6AChr27FK72	0	0	0	19.1854	59.2254	0	0	53.4947	GG6AChr27FK72	-0.609726	-0.609726	-0.609726	0.136207	1.69297	-0.57735	-0.57735	1.1547	11
GG6AChr27FK73	0	0	0.0361037	32.1581	134.314	0	0	84.2196	GG6AChr27FK73	-0.572607	-0.572607	-0.571986	-0.0196631	1.73686	-0.57735	-0.57735	1.1547	11
GG6AChr27FK75	0	0	0	27.0834	111.02	0	0	54.699	GG6AChr27FK75	-0.574545	-0.574545	-0.574545	-0.0111749	1.73481	-0.57735	-0.57735	1.1547	11
GG6AChr27FK76	0	0	0	12.7354	36.9724	0	0	45.5118	GG6AChr27FK76	-0.618044	-0.618044	-0.618044	0.173688	1.68044	-0.57735	-0.57735	1.1547	11
GG6AChr27FK77	0	0	0	31.644	146.688	0	0	34.7018	GG6AChr27FK77	-0.561167	-0.561167	-0.561167	-0.0632871	1.74679	-0.57735	-0.57735	1.1547	11
GG6AChr27FK78	0.178126	0	0	124.173	571.955	0	0.177368	691.023	GG6AChr27FK78	-0.561313	-0.562032	-0.562032	-0.0608926	1.74627	-0.577573	-0.577128	1.1547	11
GG6AChr27FK79	0.299304	0	0	168.125	875.429	0	0.124503	1539.74	GG6AChr27FK79	-0.549029	-0.549817	-0.549817	-0.107044	1.75571	-0.57742	-0.57728	1.1547	11
GG6AChr27FK8	0.159278	0.104437	0.628492	0.348037	88.1891	0.147589	0.312977	695.813	GG6AChr27FK8	-0.451044	-0.45244	-0.439105	-0.446241	1.78883	-0.577556	-0.577144	1.1547	11
GG6AChr27FK81	0	0	0	75.0264	374.17	0	0.0892112	727.112	GG6AChr27FK81	-0.553771	-0.553771	-0.553771	-0.0913073	1.75262	-0.577457	-0.577244	1.1547	11
GG6AChr27FK82	0	0	0	29.548	339.815	0	0	154.22	GG6AChr27FK82	-0.495072	-0.495072	-0.495072	-0.29705	1.78227	-0.57735	-0.57735	1.1547	11
GG6AChr27FK83	0	0.128149	0.0717101	133.373	702.817	0	0.207381	1355.87	GG6AChr27FK83	-0.548651	-0.548231	-0.548416	-0.111203	1.7565	-0.577483	-0.577218	1.1547	11
GG6AChr27FK85	0.128153	0.191195	0.101244	126.478	570.567	0	0.463403	2478.46	GG6AChr27FK85	-0.563981	-0.563726	-0.56409	-0.0526696	1.74447	-0.577512	-0.577188	1.1547	11
GG6AChr27FK9	0.725416	0.402701	1.08093	0.760646	4.79236	0.061124	0.047026	2.88164	GG6AChr27FK9	-0.452643	-0.629277	-0.258058	-0.433361	1.77334	-0.573027	-0.581663	1.15469	11
GG6AChr2FK1	0.464839	0.471232	0.450197	0.553901	2.55895	0.728197	0.165648	1.23844	GG6AChr2FK1	-0.468551	-0.461664	-0.484322	-0.372616	1.78715	0.03249	-1.01585	0.983359	11
GG6AChr2FK3	0.11563	0.117794	0.317737	0.286132	1.60447	0.543667	0.319485	1.77697	GG6AChr2FK3	-0.590814	-0.587382	-0.270447	-0.320546	1.76919	-0.428605	-0.714257	1.14286	11
GG6AChr2FK5	0.245802	0.652546	0.368005	0.216635	2.19144	0.514082	0.117945	2.11449	GG6AChr2FK5	-0.587648	-0.098933	-0.440817	-0.622692	1.75009	-0.37975	-0.754499	1.13425	11
GG6AChr2FK6	0.209253	0.14325	0.238838	0.295205	1.15838	0.4662	0.10114	2.63128	GG6AChr2FK6	-0.472748	-0.628971	-0.402723	-0.269308	1.77375	-0.438721	-0.705649	1.14437	11
GG6AChr2FK7	0.15779	0.132083	0.137554	0.162477	1.00566	0.203837	0.170863	0.809977	GG6AChr2FK7	-0.420103	-0.487045	-0.4728	-0.407896	1.78784	-0.530929	-0.622559	1.15349	11
GG6AChr7FK	0.0442308	0	0	13.5885	129.684	0	0	0.557807	GG6AChr7FK	-0.504059	-0.504838	-0.504838	-0.265508	1.77924	-0.57735	-0.57735	1.1547	11
KRTAP9-1L	0.480048	2.36037	8.97673	88.2655	284.038	0	0.0520784	458.65	KRTAP9-1L	-0.628368	-0.612891	-0.558434	0.094171	1.70552	-0.577449	-0.577252	1.1547	11
SCFN	0.0718574	0.120053	0.189847	2.68994	28.035	0.0143611	0.511717	634.692	SCFN	-0.502217	-0.498281	-0.492581	-0.288403	1.78148	-0.578029	-0.576671	1.1547	11

## Sheet: Methods
chr1	155892294	155892304	GG6A_Chr1_FK1	.	+	ncbiRefSeq_bKRT	5UTR	.	gene_id "GG6A_Chr1_FK1"; transcript_id "NM_001277751.1"; exon_number "1"; exon_id "NM_001277751.1.1"; gene_name "LOC418813";
chr1	155892294	155892304	GG6A_Chr1_FK1	.	+	ncbiRefSeq_bKRT	exon	.	gene_id "GG6A_Chr1_FK1"; transcript_id "NM_001277751.1"; exon_number "1"; exon_id "NM_001277751.1.1"; gene_name "LOC418813";
chr1	155892294	155893348	GG6A_Chr1_FK1	.	+	ncbiRefSeq_bKRT	transcript	.	gene_id "GG6A_Chr1_FK1"; transcript_id "NM_001277751.1"; gene_name "LOC418813";
chr1	155892594	155892615	GG6A_Chr1_FK1	.	+	ncbiRefSeq_bKRT	5UTR	.	gene_id "GG6A_Chr1_FK1"; transcript_id "NM_001277751.1"; exon_number "2"; exon_id "NM_001277751.1.2"; gene_name "LOC418813";
chr1	155892594	155893348	GG6A_Chr1_FK1	.	+	ncbiRefSeq_bKRT	exon	.	gene_id "GG6A_Chr1_FK1"; transcript_id "NM_001277751.1"; exon_number "2"; exon_id "NM_001277751.1.2"; gene_name "LOC418813";
chr1	155892615	155892618	GG6A_Chr1_FK1	.	+	ncbiRefSeq_bKRT	start_codon	0	gene_id "GG6A_Chr1_FK1"; transcript_id "NM_001277751.1"; exon_number "2"; exon_id "NM_001277751.1.2"; gene_name "LOC418813";
chr1	155892615	155892909	GG6A_Chr1_FK1	.	+	ncbiRefSeq_bKRT	CDS	0	gene_id "GG6A_Chr1_FK1"; transcript_id "NM_001277751.1"; exon_number "2"; exon_id "NM_001277751.1.2"; gene_name "LOC418813";
chr1	155892909	155892912	GG6A_Chr1_FK1	.	+	ncbiRefSeq_bKRT	stop_codon	0	gene_id "GG6A_Chr1_FK1"; transcript_id "NM_001277751.1"; exon_number "2"; exon_id "NM_001277751.1.2"; gene_name "LOC418813";
chr1	155892912	155893348	GG6A_Chr1_FK1	.	+	ncbiRefSeq_bKRT	3UTR	.	gene_id "GG6A_Chr1_FK1"; transcript_id "NM_001277751.1"; exon_number "2"; exon_id "NM_001277751.1.2"; gene_name "LOC418813";
chr10	1138004	1138007	GG6A_Chr10_FK1	.	+	ensGene.v99_bKRT	start_codon	0	gene_id "GG6A_Chr10_FK1"; transcript_id "ENSGALT00000065104.2"; exon_number "1"; exon_id "ENSGALT00000065104.2.1"; gene_name "ENSGALG00000051222.1";
chr10	1138004	1138343	GG6A_Chr10_FK1	.	+	ensGene.v99_bKRT	CDS	0	gene_id "GG6A_Chr10_FK1"; transcript_id "ENSGALT00000065104.2"; exon_number "1"; exon_id "ENSGALT00000065104.2.1"; gene_name "ENSGALG00000051222.1";
chr10	1138004	1138346	GG6A_Chr10_FK1	.	+	ensGene.v99_bKRT	exon	.	gene_id "GG6A_Chr10_FK1"; transcript_id "ENSGALT00000065104.2"; exon_number "1"; exon_id "ENSGALT00000065104.2.1"; gene_name "ENSGALG00000051222.1";
chr10	1138004	1138346	GG6A_Chr10_FK1	.	+	ensGene.v99_bKRT	transcript	.	gene_id "GG6A_Chr10_FK1"; transcript_id "ENSGALT00000065104.2"; gene_name "ENSGALG00000051222.1";
chr10	1138343	1138346	GG6A_Chr10_FK1	.	+	ensGene.v99_bKRT	stop_codon	0	gene_id "GG6A_Chr10_FK1"; transcript_id "ENSGALT00000065104.2"; exon_number "1"; exon_id "ENSGALT00000065104.2.1"; gene_name "ENSGALG00000051222.1";
chr10	1139919	1139934	GG6A_Chr10_FK2	.	+	ncbiRefSeq_bKRT	5UTR	.	gene_id "GG6A_Chr10_FK2"; transcript_id "XM_015291858.2"; exon_number "1"; exon_id "XM_015291858.2.1"; gene_name "LOC107054158";
chr10	1139919	1140160	GG6A_Chr10_FK2	.	+	ncbiRefSeq_bKRT	exon	.	gene_id "GG6A_Chr10_FK2"; transcript_id "XM_015291858.2"; exon_number "1"; exon_id "XM_015291858.2.1"; gene_name "LOC107054158";
chr10	1139919	1141368	GG6A_Chr10_FK2	.	+	ncbiRefSeq_bKRT	transcript	.	gene_id "GG6A_Chr10_FK2"; transcript_id "XM_015291858.2"; gene_name "LOC107054158";
chr10	1139934	1139937	GG6A_Chr10_FK2	.	+	ncbiRefSeq_bKRT	start_codon	0	gene_id "GG6A_Chr10_FK2"; transcript_id "XM_015291858.2"; exon_number "1"; exon_id "XM_015291858.2.1"; gene_name "LOC107054158";
chr10	1139934	1140160	GG6A_Chr10_FK2	.	+	ncbiRefSeq_bKRT	CDS	0	gene_id "GG6A_Chr10_FK2"; transcript_id "XM_015291858.2"; exon_number "1"; exon_id "XM_015291858.2.1"; gene_name "LOC107054158";
chr10	1140323	1140424	GG6A_Chr10_FK2	.	+	ncbiRefSeq_bKRT	CDS	2	gene_id "GG6A_Chr10_FK2"; transcript_id "XM_015291858.2"; exon_number "2"; exon_id "XM_015291858.2.2"; gene_name "LOC107054158";
chr10	1140323	1140424	GG6A_Chr10_FK2	.	+	ncbiRefSeq_bKRT	exon	.	gene_id "GG6A_Chr10_FK2"; transcript_id "XM_015291858.2"; exon_number "2"; exon_id "XM_015291858.2.2"; gene_name "LOC107054158";
chr10	1140882	1141218	GG6A_Chr10_FK2	.	+	ncbiRefSeq_bKRT	CDS	0	gene_id "GG6A_Chr10_FK2"; transcript_id "XM_015291858.2"; exon_number "3"; exon_id "XM_015291858.2.3"; gene_name "LOC107054158";
chr10	1140882	1141368	GG6A_Chr10_FK2	.	+	ncbiRefSeq_bKRT	exon	.	gene_id "GG6A_Chr10_FK2"; transcript_id "XM_015291858.2"; exon_number "3"; exon_id "XM_015291858.2.3"; gene_name "LOC107054158";
chr10	1140903	1140906	GG6A_Chr10_FK3	.	+	NG_GG6A_bKRT	start_codon	0	gene_id "GG6A_Chr10_FK3"; transcript_id "GG6A_Chr10_FK3"; exon_number "1"; exon_id "GG6A_Chr10_FK3"; gene_name "GG6A_Chr10_FK3";
chr10	1140903	1141218	GG6A_Chr10_FK3	.	+	NG_GG6A_bKRT	CDS	0	gene_id "GG6A_Chr10_FK3"; transcript_id "GG6A_Chr10_FK3"; exon_number "1"; exon_id "GG6A_Chr10_FK3"; gene_name "GG6A_Chr10_FK3";
chr10	1140903	1141221	GG6A_Chr10_FK3	.	+	NG_GG6A_bKRT	exon	.	gene_id "GG6A_Chr10_FK3"; transcript_id "GG6A_Chr10_FK3"; exon_number "1"; exon_id "GG6A_Chr10_FK3"; gene_name "GG6A_Chr10_FK3";
chr10	1140903	1141221	GG6A_Chr10_FK3	.	+	NG_GG6A_bKRT	transcript	.	gene_id "GG6A_Chr10_FK3"; transcript_id "GG6A_Chr10_FK3"; gene_name "GG6A_Chr10_FK3";
chr10	1141218	1141221	GG6A_Chr10_FK2	.	+	ncbiRefSeq_bKRT	stop_codon	0	gene_id "GG6A_Chr10_FK2"; transcript_id "XM_015291858.2"; exon_number "3"; exon_id "XM_015291858.2.3"; gene_name "LOC107054158";
chr10	1141218	1141221	GG6A_Chr10_FK3	.	+	NG_GG6A_bKRT	stop_codon	0	gene_id "GG6A_Chr10_FK3"; transcript_id "GG6A_Chr10_FK3"; exon_number "1"; exon_id "GG6A_Chr10_FK3"; gene_name "GG6A_Chr10_FK3";
chr10	1141221	1141368	GG6A_Chr10_FK2	.	+	ncbiRefSeq_bKRT	3UTR	.	gene_id "GG6A_Chr10_FK2"; transcript_id "XM_015291858.2"; exon_number "3"; exon_id "XM_015291858.2.3"; gene_name "LOC107054158";
chr10	1148154	1148157	GG6A_Chr10_FK4	.	+	NG_GG6A_bKRT	start_codon	0	gene_id "GG6A_Chr10_FK4"; transcript_id "GG6A_Chr10_FK4"; exon_number "1"; exon_id "GG6A_Chr10_FK4"; gene_name "GG6A_Chr10_FK4";
chr10	1148154	1148469	GG6A_Chr10_FK4	.	+	NG_GG6A_bKRT	CDS	0	gene_id "GG6A_Chr10_FK4"; transcript_id "GG6A_Chr10_FK4"; exon_number "1"; exon_id "GG6A_Chr10_FK4"; gene_name "GG6A_Chr10_FK4";
chr10	1148154	1148472	GG6A_Chr10_FK4	.	+	NG_GG6A_bKRT	exon	.	gene_id "GG6A_Chr10_FK4"; transcript_id "GG6A_Chr10_FK4"; exon_number "1"; exon_id "GG6A_Chr10_FK4"; gene_name "GG6A_Chr10_FK4";
chr10	1148154	1148472	GG6A_Chr10_FK4	.	+	NG_GG6A_bKRT	transcript	.	gene_id "GG6A_Chr10_FK4"; transcript_id "GG6A_Chr10_FK4"; gene_name "GG6A_Chr10_FK4";
chr10	1148469	1148472	GG6A_Chr10_FK4	.	+	NG_GG6A_bKRT	stop_codon	0	gene_id "GG6A_Chr10_FK4"; transcript_id "GG6A_Chr10_FK4"; exon_number "1"; exon_id "GG6A_Chr10_FK4"; gene_name "GG6A_Chr10_FK4";
chr10	1159846	1159855	GG6A_Chr10_FK5	.	+	ncbiRefSeq_bKRT	5UTR	.	gene_id "GG6A_Chr10_FK5"; transcript_id "XM_015291867.2"; exon_number "1"; exon_id "XM_015291867.2.1"; gene_name "LOC107054169";
chr10	1159846	1159966	GG6A_Chr10_FK5	.	+	ncbiRefSeq_bKRT	exon	.	gene_id "GG6A_Chr10_FK5"; transcript_id "XM_015291867.2"; exon_number "1"; exon_id "XM_015291867.2.1"; gene_name "LOC107054169";
chr10	1159846	1161285	GG6A_Chr10_FK5	.	+	ncbiRefSeq_bKRT	transcript	.	gene_id "GG6A_Chr10_FK5"; transcript_id "XM_015291867.2"; gene_name "LOC107054169";
chr10	1159855	1159858	GG6A_Chr10_FK5	.	+	ncbiRefSeq_bKRT	start_codon	0	gene_id "GG6A_Chr10_FK5"; transcript_id "XM_015291867.2"; exon_number "1"; exon_id "XM_015291867.2.1"; gene_name "LOC107054169";
chr10	1159855	1159966	GG6A_Chr10_FK5	.	+	ncbiRefSeq_bKRT	CDS	0	gene_id "GG6A_Chr10_FK5"; transcript_id "XM_015291867.2"; exon_number "1"; exon_id "XM_015291867.2.1"; gene_name "LOC107054169";
chr10	1160599	1160680	GG6A_Chr10_FK5	.	+	ncbiRefSeq_bKRT	CDS	0	gene_id "GG6A_Chr10_FK5"; transcript_id "XM_015291867.2"; exon_number "2"; exon_id "XM_015291867.2.2"; gene_name "LOC107054169";
chr10	1160599	1160680	GG6A_Chr10_FK5	.	+	ncbiRefSeq_bKRT	exon	.	gene_id "GG6A_Chr10_FK5"; transcript_id "XM_015291867.2"; exon_number "2"; exon_id "XM_015291867.2.2"; gene_name "LOC107054169";
chr10	1160842	1161169	GG6A_Chr10_FK5	.	+	ncbiRefSeq_bKRT	CDS	0	gene_id "GG6A_Chr10_FK5"; transcript_id "XM_015291867.2"; exon_number "3"; exon_id "XM_015291867.2.3"; gene_name "LOC107054169";
chr10	1160842	1161285	GG6A_Chr10_FK5	.	+	ncbiRefSeq_bKRT	exon	.	gene_id "GG6A_Chr10_FK5"; transcript_id "XM_015291867.2"; exon_number "3"; exon_id "XM_015291867.2.3"; gene_name "LOC107054169";
chr10	1161169	1161172	GG6A_Chr10_FK5	.	+	ncbiRefSeq_bKRT	stop_codon	0	gene_id "GG6A_Chr10_FK5"; transcript_id "XM_015291867.2"; exon_number "3"; exon_id "XM_015291867.2.3"; gene_name "LOC107054169";
chr10	1161172	1161285	GG6A_Chr10_FK5	.	+	ncbiRefSeq_bKRT	3UTR	.	gene_id "GG6A_Chr10_FK5"; transcript_id "XM_015291867.2"; exon_number "3"; exon_id "XM_015291867.2.3"; gene_name "LOC107054169";
chr10	1166913	1166916	GG6A_Chr10_FK6	.	+	NG_GG6A_bKRT	start_codon	0	gene_id "GG6A_Chr10_FK6"; transcript_id "GG6A_Chr10_FK6"; exon_number "1"; exon_id "GG6A_Chr10_FK6"; gene_name "GG6A_Chr10_FK6";
chr10	1166913	1167144	GG6A_Chr10_FK6	.	+	NG_GG6A_bKRT	CDS	0	gene_id "GG6A_Chr10_FK6"; transcript_id "GG6A_Chr10_FK6"; exon_number "1"; exon_id "GG6A_Chr10_FK6"; gene_name "GG6A_Chr10_FK6";
chr10	1166913	1167147	GG6A_Chr10_FK6	.	+	NG_GG6A_bKRT	exon	.	gene_id "GG6A_Chr10_FK6"; transcript_id "GG6A_Chr10_FK6"; exon_number "1"; exon_id "GG6A_Chr10_FK6"; gene_name "GG6A_Chr10_FK6";
chr10	1166913	1167147	GG6A_Chr10_FK6	.	+	NG_GG6A_bKRT	transcript	.	gene_id "GG6A_Chr10_FK6"; transcript_id "GG6A_Chr10_FK6"; gene_name "GG6A_Chr10_FK6";
chr10	1167144	1167147	GG6A_Chr10_FK6	.	+	NG_GG6A_bKRT	stop_codon	0	gene_id "GG6A_Chr10_FK6"; transcript_id "GG6A_Chr10_FK6"; exon_number "1"; exon_id "GG6A_Chr10_FK6"; gene_name "GG6A_Chr10_FK6";
chr10	1198081	1198084	GG6A_Chr10_FK7	.	+	NG_GG6A_bKRT	start_codon	0	gene_id "GG6A_Chr10_FK7"; transcript_id "GG6A_Chr10_FK7"; exon_number "1"; exon_id "GG6A_Chr10_FK7"; gene_name "GG6A_Chr10_FK7";
chr10	1198081	1198432	GG6A_Chr10_FK7	.	+	NG_GG6A_bKRT	CDS	0	gene_id "GG6A_Chr10_FK7"; transcript_id "GG6A_Chr10_FK7"; exon_number "1"; exon_id "GG6A_Chr10_FK7"; gene_name "GG6A_Chr10_FK7";
chr10	1198081	1198435	GG6A_Chr10_FK7	.	+	NG_GG6A_bKRT	exon	.	gene_id "GG6A_Chr10_FK7"; transcript_id "GG6A_Chr10_FK7"; exon_number "1"; exon_id "GG6A_Chr10_FK7"; gene_name "GG6A_Chr10_FK7";
chr10	1198081	1198435	GG6A_Chr10_FK7	.	+	NG_GG6A_bKRT	transcript	.	gene_id "GG6A_Chr10_FK7"; transcript_id "GG6A_Chr10_FK7"; gene_name "GG6A_Chr10_FK7";
chr10	1198432	1198435	GG6A_Chr10_FK7	.	+	NG_GG6A_bKRT	stop_codon	0	gene_id "GG6A_Chr10_FK7"; transcript_id "GG6A_Chr10_FK7"; exon_number "1"; exon_id "GG6A_Chr10_FK7"; gene_name "GG6A_Chr10_FK7";
[truncated: 3,006 more rows]

## Sheet: Figure 5b
id	chr	type	stage	duplicate_1	duplicate_2	duplicate_3	mean	sd
[truncated: 2,328 more rows]

## Sheet: Figure 5g
Motif	Num	Protection_Score_E14F_chr25	Protection_Score_wingE_chr25	TC_E14F_chr25	TC_wingE_chr25	TF_Activity	Z_score	P_values
[truncated: 604 more rows]

[truncated: 4 more sheets: Supplementary Fig 3, Supplementary Figure 5c, Supplementary Table 1 Gel, Supplementary Table 1 conc]
